# Supplementary material for: A glimpse into the past: phylogenesis and protein domain analysis of the group XIV of C-type lectins in vertebrates
Source: BMC Genomics. 2022 Jun 4;23:420. doi: 10.1186/s12864-022-08659-6 (PMC9167495; doi:10.1186/s12864-022-08659-6)
Supplement: Supplementary file 4 — Additional file 4: Supplementary Table 1. List of protein (first sheet), CDS (second sheet), cDNA (third sheet) accession numbers used and genome accession number of Lethenteron camtschaticum, Entosphenus tridentatus, Eptatretus burgeri (fourth sheet). [file 12864_2022_8659_MOESM4_ESM.xlsx]

## Sheet: Protein Sequences
CD93			Clec14A			CD248			Thrombomodulin			Cyclostomes and lancelets CTLDcp
Species	Accession number		Species	Accession number		Species	Accession number		Species	Accession number		Species	Accession number
Carcharodon carcharias	XP_041062092		Carcharodon carcharias	XP_041070528		Carcharodon carcharias	XP_041038009		Carcharodon carcharias	XP_041060169		Petromyzon marinus a	XP_032830164
Corvus moneduloides	XP_031960299		Corvus moneduloides	XP_031968388		Danio rerio A	XP_021324763		Corvus moneduloides	XP_031959824		Petromyzon marinus b	XP_032830111
Danio rerio	XP_005159016		Danio rerio	NP_956080		Danio rerio B	NP_001092698		Danio rerio	AXF54284		Petromyzon marinus g	XP_032811823
Gallus gallus	NP_001383844		Gallus gallus	XP_040528617		Homo sapiens	NP_065137		Gallus gallus	XP_040522956		Petromyzon marinus d	XP_032804235
Homo sapiens	NP_036204		Homo sapiens	NP_778230		Lacerta agilis	XP_033030814		Homo sapiens	EAX10172		Branchsiostoma belcheri	XP_019638441
Lacerta agilis	XP_033010002		Lacerta agilis	XP_032998995		Latimeria chalumnae	XP_006003517		Lacerta agilis	XP_033010003		Branchsiostoma floridae	XP_035688620
Latimeria chalumnae	XP_005991180		Latimeria chalumnae	XP_005989220		Microcaecilia unicolor	XP_030075036		Latimeria chalumnae A	XP_014341127
Microcaecilia unicolor	XP_030052151		Microcaecilia unicolor	XP_030071179		Monodelphis domestica	XP_007502780		Latimeria chalumnae B	XP_014341126
Monodelphis domestica	XP_007476680		Mus musculus	NP_080085		Mus musculus	NP_473383		Microcaecilia unicolor	XP_030052150
Mus musculus	NP_034870		Scyliorhinus canicula	XP_038636855		Ornithorhynchus anatinus	XP_028917494		Monodelphis domestica	XP_007476681
Ornithorhynchus anatinus	XP_028918265		Trachemys scripta elegans	XP_034625720		Trachemys scripta elegans	XP_034633352		Mus musculus	NP_033404
Scyliorhinus canicula	XP_038662051		Xenopus tropicalis	XP_002935391		Xenopus tropicalis	XP_004913746		Ornithorhynchus anatinus	XP_001509926
Trachemys scripta elegans	XP_034619966								Scyliorhinus canicula	XP_038662041
Xenopus tropicalis	XP_002936962								Trachemys scripta elegans	XP_034619967
									Xenopus tropicalis	XP_012818722

## Sheet: Coding sequences
CD93			Clec14A			CD248			Thrombomodulin
Species	Accession number		Species	Accession number		Species	Accession number		Species	Accession Number
Acipenser ruthenus	SCEB01215746		Acipenser ruthenus	XM 034036880		Acipenser ruthenus	XM_033997445		Acipenser ruthenus	XM 034017611
Alligator mississippiensis	XM_019491001		Alligator mississippiensis	XM 006261212		Alligator mississippiensis	XM_019499947		Alligator mississippiensis	XM 006267522
Amblyraja radiata	XM_033026420		Amblyraja radiata	XM 033027122		Anguilla anguilla	XM_035408122		Alosa sapidissima	XM 042095837
Anguilla anguilla	XM_035404732		Anguilla anguilla	XM 035389216		Betta splendens	XM_029140239		Anguilla anguilla	XM 035420219
Aquila chrysaetos chrysaetos	XM_030023260		Aquila chrysaetos chrysaetos	XM 029997677		Boleophthalmus pectinirostris	XM_020920102		Apteryx rowi	XM 026060203
Betta splendens	XM_029138630		Betta splendens	XM 041069097		Camelus ferus	XM_014554877		Aquila chrysaetos chrysaetos	XM 030023210
Boleophthalmus pectinirostris	XM_020919745		Calypte anna	XM 030452484		Carcharodon carcharias	XM_041182075		Betta splendens	XM 029141188
Calidris pugnax	XM_014962520		Camelus ferus	XM 014564094		Chanos chanos	XM_030783050		Boleophthalmus pectinirostris	XM 020923791
Callorhinchus milii	XM_007894502		Carcharodon carcharias	XM 041214594		Choloepus didactylus	XM_037839078		Calidris pugnax	XM 014962387
Calypte anna	XM_030448567		Chanos chanos	XM 030783384		Chrysochloris asiatica	XM_006861068		Calypte anna	XM 030448275
Camelus ferus	XM_032461722		Choloepus didactylus	XM 037831552		Clupea harengus	XM_031585238		Camelus ferus	XM 032461723
Carcharodon carcharias	XM_041206158		Chrysochloris asiatica	XM 006878351		Cottoperca gobio	XM_029448325		Carcharodon carcharias	XM 041204235
Chanos chanos	XM_030786413		Corvus moneduloides	XM 032112497		Cyprinodon variegatus	XM_015373937		Chanos chanos	XM 030770943
Choloepus didactylus	XM_037811936		Cygnus atratus	XM 035539251		Danio rerio	NM_001099228		Choloepus didactylus	XM 037812225
Chrysochloris asiatica	XM_006860751		Cyprinodon variegatus	XM 015374893		Dasypus novemcinctus	XM_004452495		Chrysochloris asiatica	XM 006860656
Clupea harengus	XM_031580352		Dasypus novemcinctus	XM 004453835		Echeneis naucrates	XM_029518536		Corvus moneduloides	XM 032103933
Corvus moneduloides	XM_032104408		Echeneis naucrates	XM 029493713		Echinops telfairi	XM_004713698		Cottoperca gobio	XM 029462745
Cottoperca gobio	XM_029461118		Echinops telfairi	XM 004698949		Electrophorus electricus	XM_027031112		Cygnus atratus	XM 035565496
Cygnus atratus	XM_035565456		Electrophorus electricus	XM 027013197		Elephantulus edwardii	XM_006893295		Cyprinodon variegatus	XM 015369081
Cyprinodon variegatus	XM_015374942		Elephantulus edwardii	XM 006891585		Equus caballus	XM_023654497		Danio rerio	MF694564
Danio rerio	XM_005158959		Equus caballus	XM 023624301		Esox lucius	XM_010895237		Dasypus novemcinctus	XM 004485243
Dasypus novemcinctus	XM_004477024		Esox lucius	XM 010892970		Galeopterus variegatus	XM_008587166		Echeneis naucrates	XM 029496478
Echeneis naucrates	XM_029494630		Falco rusticolus	XM 037396154		Gouania willdenowi	XM_028467640		Echinops telfairi	XM 004716947
Echinops telfairi	XM_004716948		Galeopterus variegatus	XM 008565462		Hippocampus comes	XM_019871285		Electrophorus electricus	XM 027001430
Electrophorus electricus	XM_027004861		Gouania willdenowi	XM 028438513		Homo sapiens	NM_020404		Elephantulus edwardii	XM 006902894
Elephantulus edwardii	XM_006902900		Hippocampus comes	XM 019878529		Labrus bergylta	XM_020642767		Equus caballus	XM 023626001
Equus caballus	XM_001488842		Homo sapiens	NM 175060		Lacerta agilis	XM_033174923		Esox lucius	XM 013137618
Esox lucius	XM_010879444		Labrus bergylta	XM 020653731		Latimeria chalumnae	NW_005819939		Eudyptes filholi	VULK01001680
Eudyptes filholi	VULK01001680		Lacerta agilis	XM 033143104		Lepisosteus oculatus	XM_015338770		Falco rusticolus	XM 037405887
Falco rusticolus	XM_037405736		Latimeria chalumnae	XM 005989158		Loxodonta africana	XM_010599159		Galeopterus variegatus	XM 008587795
Galeopterus variegatus	XM_008587793		Lepisosteus oculatus	XM 015350640		Manis pentadactyla	XM_036929924		Gallus gallus	XM 040667022
Gallus gallus	NM_001199451		Loxodonta africana	XM 003408462		Maylandia zebra	XM_004550300		Gouania willdenowi	XM 028439352
Gouania willdenowi	XM_028437914		Manis pentadactyla	XM 036881295		Megalops cyprinoides	XM_036548106		Hippocampus comes	XM 019896226
Hippocampus comes	XM_019893847		Maylandia zebra	XM 004569885		Microcaecilia unicolor	XM_030219175		Homo sapiens	NM 000361
Homo sapiens	NM_012072		Megalops cyprinoides	XM 036542943		Micropterus salmoides	XM_038731556		Labrus bergylta	XM 020644636
Labrus bergylta	XM_029279472		Melopsittacus undulatus	XM 034062076		Monodelphis domestica	XM_007502718		Lacerta agilis	XM 033154112
Lacerta agilis	XM_033154111		Microcaecilia unicolor	XM 030215319		Monopterus albus	XM_020599813		Latimeria chalumnae	XM 014485641
Latimeria chalumnae	XM_005991118		Micropterus salmoides	XM 038729108		Mus musculus	NM_054042		Lepisosteus oculatus	XM 015350121
Lepisosteus oculatus	XM_006625981		Monopterus albus	XM 020621407		Mustela putorius furo	XM_004769956		Loxodonta africana	XM 003411671
Loxodonta africana	XM_003411666		Mus musculus	NM 025809		Myripristis murdjan	XM_030069023		Manis pentadactyla	XM 036892200
Manis pentadactyla	XM_036892174		Mustela putorius furo	XM 004773307		Oncorhynchus mykiss	XM_021618823		Maylandia zebra	XM 004542337
Maylandia zebra	XM_004574751		Myripristis murdjan	XM 030045235		Ornithorhynchus anatinus	XM_029061661		Megalops cyprinoides	XM 036550415
Megalops cyprinoides	XM_036542621		Nothoprocta perdicaria	XM 026051855		Orycteropus afer afer	XM_007944955		Melopsittacus undulatus	XM 005140305
Melopsittacus undulatus	XM_005140212		Numida meleagris	XM 021403601		Oryctolagus cuniculus	XM_008253749		Microcaecilia unicolor	XM 030196290
Microcaecilia unicolor	XM_030196291		Oncorhynchus mykiss	XM 021573952		Oryzias melastigma	XM_024266690		Micropterus salmoides	XM 038726656
Micropterus salmoides	XM_038729633		Orycteropus afer afer	XM 007938590		Pangasianodon hypophthalmus	XM_026937256		Monodelphis domestica	XM 007476619
Monodelphis domestica	XM_007476618		Oryctolagus cuniculus	XM 008269514		Paralichthys olivaceus	XM_020100063		Monopterus albus	XM 020594929
Monopterus albus	XM_020623440		Oryzias melastigma	XM 024273792		Paramormyrops kingsleyae	XM_023843480		Mus musculus	NM 009378
Mus musculus	NM_010740		Pangasianodon hypophthalmus	XM 026933704		Pteropus alecto	XM_006911069		Mustela putorius furo	XM 004754115
Mustela putorius furo	XM_004754113		Paralichthys olivaceus	XM 020109882		Sorex araneus	XM_004618547		Myripristis murdjan	XM 030047016
Myripristis murdjan	XM_030081728		Paramormyrops kingsleyae	XM 023840310		Sparus aurata	XM_030437971		Nothoprocta perdicaria	XM 026039248
Nothoprocta perdicaria	XM_026039242		Pteropus alecto	XM 006913486		Sphaeramia orbicularis	XM_030154854		Numida meleagris	XM 021391484
Ornithorhynchus anatinus	XM_029062432		Rhincodon typus	XM 020524502		Thalassophryne amazonica	XM_034164333		Oncorhynchus mykiss	XM 021585381
Orycteropus afer afer	XM_007950368		Scyliorhinus canicula	XM 038780927		Trachemys scripta elegans	XM_034777461		Ornithorhynchus anatinus	XM 001509876
Oryctolagus cuniculus	XM_002710939		Sorex araneus	XM 004612166		Trichechus manatus latirostris	XM_004383903		Orycteropus afer afer	XM 007950366
Oryzias melastigma	XM_024269639		Sparus aurata	XM 030392333		Trichosurus vulpecula	XM_036763905		Oryctolagus cuniculus	NM 001082144
Pangasianodon hypophthalmus	XM_026934510		Sphaeramia orbicularis	XM 030126190		Tupaia chinensis	XM_006172092		Oryzias melastigma	WKFB01000999
Paralichthys olivaceus	XM_020084666		Trachemys scripta elegans	XM 034769829		Xenopus tropicalis	XM_004913689		Pangasianodon hypophthalmus	XM 026918131
Paramormyrops kingsleyae	XM_023839360		Trichechus manatus latirostris	XM 004376546					Paralichthys olivaceus	XM 020091829
Pteropus alecto	XM_006921541		Tupaia chinensis	XM 006152363					Paramormyrops kingsleyae	XM 023799683
Sarcophilus harrisii	XM_031951029		Xenopus tropicalis	XM 002935345					Pteropus alecto	XM 006921542
Scyliorhinus canicula	XM_038806123								Sarcophilus harrisii	XM 031951030
Sorex araneus	XM_004614418								Scyliorhinus canicula	XM 038806113
Sparus aurata	XM_030392276								Sorex araneus	XM 004614417
Sphaeramia orbicularis	XM_030125903								Sparus aurata	XM 030404731
Thalassophryne amazonica	XM_034195109								Sphaeramia orbicularis	XM 030127451
Trachemys scripta elegans	XM_034764075								Thalassophryne amazonica	XM 034162902
Trichechus manatus latirostris	XM_004376418								Trachemys scripta elegans	XM 034764076
Trichosurus vulpecula	XM_036750258								Trichechus manatus latirostris	XM 004376419
Tupaia chinensis	XM_027766348								Trichosurus vulpecula	XM 036752982
Tyto alba	XM_032989202								Tupaia chinensis	XM 006163659
Xenopus tropicalis	BC160988								Tyto alba	XM 032989200
									Xenopus tropicalis	XM 012963268

## Sheet: cDNA
Fox			Ovo			Fos
Species	Accession_number		Species	Accession number		Species	Accession number
Branchsiostoma belcheri	XM_019766388		Branchsiostoma belcheri	XM_019781100		Branchsiostoma belcheri	XM_019770057
Branchsiostoma floridae	XM_035828671		Branchsiostoma floridae	XM_035802373		Branchsiostoma floridae	XM_035820771
FOXA1			Ovo-like-1			Fos-like-1
Species	Accession number		Species	Accession number		Species	Accession number
Carcharodon carcharias	XM_041214943		Carcharodon carcharias	XM_041182038		Carcharodon carcharias	XM_041179932
Corvus moneduloides	XM_032113063		Danio rerio a	XM_021477614		Danio rerio a	NM_001161552
Danio rerio	NM_1312842		Danio rerio b	XM_003200839		Danio rerio b	XM_009295436
Gallus gallus	XM_0049419225		Homo sapiens	NM_004561		Homo sapiens	NM_005438
Homo sapiens	NM_0044965		Lacerta agilis	XM_033136326		Lacerta agilis	XM_033136285
Lacerta agilis	XM_033143165		Microcaecilia unicolor	XM_030219595		Microcaecilia unicolor	XM_030220025
Microcaecilia unicolor	XM_030215017		Monodelphis domestica	XM_001379571		Monodelphis domestica	XM_007502721
Monodelphis domestica	XM_0033394482		Mus musculus	NM_019935		Mus Musculus	NM_010235
Mus Musculus	XM_017314962		Ornithorhynchus anatinus	XM_001516285		Ornithorhynchus anatinus	XM_029059458
Ornithorhynchus anatinus	XM_029078532		Scyliorhinus canicula A	XM_038787314		Trachemys scripta elegans	XM_034777975
Scyliorhinus canicula	XM_038780899		Scyliorhinus canicula B	XM_038787571		Xenopus tropicalis	XM_002939331
Trachemys scripta elegans	XM_034769832		Trachemys scripta elegans	XM_034777473
Xenopus tropicalis	NM_204088		Xenopus tropicalis	XM_012962399		c-Fos
						Species	Accession number
FOXA2			Ovo-like-2			Carcharodon carcharias A	XM_041214612
Species	Accession number		Species	Accession number		Carcharodon carcharias B	XM_041214242
Carcharodon carcharias	XM_041181575		Carcharodon carcharias	XM_041207727		Corvus moneduloides	XM_032112661
Corvus moneduloides	XM_032104413		Corvus moneduloides	XM_032103119		Gallus gallus	NM_205508
Danio rerio	NM_130949		Homo sapiens	NM_021220		Homo sapiens	NM_005252
Gallus gallus	NM_204770		Lacerta agilis	XM_033154268		Lacerta agilis	XM_033142559
Homo sapiens	NM_021784		Microcaecilia unicolor	XM_030196249		Microcaecilia unicolor	XM_030214253
Lacerta agilis	XM_033154113		Monodelphis domestica	XM_007476648		Monodelphis domestica	XM_001367692
Microcaecilia unicolor	XM_030196219		Mus Musculus	NM_026924		Mus Musculus	NM_010234
Monodelphis domestica	XM_007476622		Ornithorhynchus anatinus	XM_029072201		Ornithorhynchus anatinus	XM_029062322
Mus Musculus	NM_010446		Scyliorhinus canicula	XM_038803868		Scyliorhinus canicula	XM_038821688
Ornithorhynchus anatinus	XM_029069987		Trachemys scripta elegans	XM_034766945		Trachemys scripta elegans	XM_034769274
Scyliorhinus canicula	XM_038806084		Xenopus tropicalis A	XM_012962887		Xenopus tropicalis	NM_001016200
Trachemys scripta elegans	XM_034764021		Xenopus tropicalis B	XM_031902038
Xenopus tropicalis	NM_204092

## Sheet: Cyclostome Genomes
Species	Accession number
Lethenteron camtschaticum	GCA_000466285
Entosphenus tridentatus	GCA_014621495
Eptatretus burgeri	GCA_900186335
