# Supplementary material for: A glimpse into the past: phylogenesis and protein domain analysis of the group XIV of C-type lectins in vertebrates
Source: BMC Genomics. 2022 Jun 4;23:420. doi: 10.1186/s12864-022-08659-6 (PMC9167495; doi:10.1186/s12864-022-08659-6)
Supplement: Supplementary file 5 — Additional file 5: Supplementary Table 2. Gnathostome CTLDcps loci synteny. List of the syntenic genes laying on the CD93/Thrombomodulin- (first sheet), CD248- (second sheet) and Clec14A- (third sheet) -bearing chromosomes in gnathostomes. Positions of genes that moved away from the chromosome are specified. § represents not found genes. # represents genes with an unplaced scaffold. * indicates chromosome disruption. [file 12864_2022_8659_MOESM5_ESM.xlsx]

## Sheet: CD93-Thrombomodulin
Genus and species/Chromosome annotation	Chromosome/Linkage group	Gene symbol	Alternative gene locations
Homo sapiens	20: 23.1Mbp	CD93	CFL2 on Chr. 14
GRCh38.p13 (GCF_000001405.39)		Thrombomodulin
		SSTR4
		KIZ
		RALGAPA2
		XRN2
		NKX2-2
		NKX2-4
		PAX1
		FOXA2
		CTSA
		CTSZ
		GPCPD1
		OVOL2
		SEC23B
		SNX5
		FLRT3
		JAG1
Monodelphis domestica	1: 598Mbp	CD93
MonDom5 (GCF_000002295.2)		Thrombomodulin
		SSTR4
		KIZ
		RALGAPA2
		XRN2
		NKX2-2
		NKX2-4
		PAX1
		FOXA2
		CTSA
		CTSB
		GPCPD1
		OVOL2
		CFL2
		SEC23B
		SNX5
		FLRT3
		JAG1
Onithorynchus anatinus	1: 96.5Mbp	CD93	GPCPD1 on Chr. 9
mOrnAna1.pri.v4 (GCF_004115215.2)		Thrombomodulin	OVO-like-2 on Chr. 9
		SSTR4	FLRT3 on Chr. 9
		KIZ	JAG1 on Chr. 9
		RALGAPA2	CTPS§
		XRN2
		NKX2-2
		NKX2-4
		PAX1
		FOXA2
		CFL2
		SNX4/18
		SEC23B
Gallus gallus	3: 3.5Mbp	CD93	CFL2 on Chr. 5
bGalGal1.mat.broiler.GRCg7b (GCF_016699485.2)		Thrombomodulin
		SSTR4
		KIZ
		RALGAPA2
		XRN2
		NKX2-2
		NKX2-4
		PAX1
		FOXA2
		CTSB
		OVOL2
		SEC23B
		SNX5
		FLRT3
		JAG1
Lacerta agilis	7: 1.2Mbp	CD93	GPCPD1 on Chr. 3
rLacAgi1.pri (GCF_009819535.1)		Thrombomodulin	FLRT3 on Chr. 3
		KIZ	JAG1 on Chr. 3
		RALGAPA2	CFL2 on Chr. 1
		XRN2	SSTR4§
		NKX2-2	CTSA§
		NKX2-4
		PAX1
		FOXA2
		OVOL2
		SEC23B
		SNX5
Xenopus tropicalis	5: 24.7Mbp	CD93	CFL2 on Chr. 8
UCB_Xtro_10.0 (GCF_000004195.4)		Thrombomodulin
		SSTR4
		KIZ
		RALGAPA2
		XRN2
		NKX2-2
		NKX2-4
		PAX1
		FOXA2
		CTSB
		GPCPD1
		OVOL2
		SEC23B
		SNX5
		FLRT3
		JAG1
Danio rerio	17: 45.5Mbp	CD93	GPCPD1 on Chr. 20
GRCz11 (GCF_000002035.6)		Thrombomodulin	XRN2 on Chr. 20
		KIZ	SNX5 on Chr. 13
		RALGAPA2	FLRT3 on Chr. 13
		NKX2-2	JAG1B on Chr. 13
		NKX2-4	SEC23B on Chr. 6
		PAX1	JAG1B on Chr. 1
		FOXA2	SSTR4§
		CFL2	OVOL2§
		CTSBa
		SEC23A
Carcharodon carcaris	2: 110.8Mbp	CD93
sCarCar2.pri (GCF_017639515.1)		THBD
		SSTR1-like
		KIZ
		RALGAPA2
		XRN2
		NKX2-2
		NKX2-4
		PAX1
		FOXA2
		CTSB-like
		GPCPD1
		OVOL2
		CFL2
		SNX5
		SEC23B
		FLRT3
		JAG1B

## Sheet: CD248
Genus and species	Chromosome/Linkage group	Gene symbol	Alternative gene locations
Homo sapiens	11: 66.3Mbp	CD248
GRCh38.p13 (GCF_000001405.39)		SLC29A2
		FOSL1
		CTSW
		CTSF
		CFL1
		SNX7/15/19/32
		OVOL1
		RIN1
		FLRT1
		DPP3
		BBS1
		DRAP1
Monodelphis domestica	8: 12.9Mbp	CD248	CFL1§
MonDom5 (GCF_000002295.2)		SLC29A2	DRAP1§
		FOSL1	RIN1§
		CTSW	FLRT1§
		CTSF
		SNX15/32
		OVOL1
		DPP3
		BBS1
Onithorynchus anatinus	3: 61.9Mbp	CD248
mOrnAna1.pri.v4 (GCF_004115215.2)		SLC29A2
		FOSL1
		CTSW
		CTSF
		SNX15/32
		CFL1
		OVOL1
		RIN1
		FLRT1
		DPP3
		BBS1
		DRAP1
Gallus gallus*	-	Lost CD248	SSTR5 on Chr.14
bGalGal1.mat.broiler.GRCg7b (GCF_016699485.2)			SNX19 on Chr. 24
			SNX32 on Chr. 5
			FLRT1 on Chr. 39
			SLC29A2§
			FOSL1§
			SNX7/15§
			CFL1§
			OVOL1§
			DPP3§
			DRAP1§
			CTSW#
			CTSF#
			BBS1#
			RIN1§
Lacerta agilis	17: 26.9Mbp	CD248
rLacAgi1.pri (GCF_009819535.1)		SLC29A2
		FOSL1
		CTSW
		CTSF
		CFL1
		SNX15/27
		OVOL1
		RIN1
		FLRT1
		DPP3
		BBS1
		DRAP1
Xenopus tropicalis	4: 38.4Mbp	CD248
UCB_Xtro_10.0 (GCF_000004195.4)		SLC29A2
		FOSL1
		CTSW
		CTSF
		CFL1
		SNX7/15/20
		OVOL1
		RIN1
		FLRT1
		DPP3
		BBS1
		DRAP1
Danio rerio	7: 18.4Mbp	CD248a	CFL1 on Chr. 14
GRCz11 (GCF_000002035.6)		SSTR1b	FLRT1a on Chr. 5
		CTSF	CTSW§
		SNX15
		OVOL1a
		DRAP1
Danio rerio	21: 26.5Mbp	CD248b	FLRT1b on Chr. 14
GRCz11 (GCF_000002035.6)		SLC29A2
		OVOL1b
		RIN1a
		DPP3
		BBS1
Carcharodon carcaris	37 110.7Kbp	CD248	SLC29A2§
sCarCar2.pri (GCF_017639515.1)		FOSL1	CTSW§
		CTSF	CFL1§
		CFL2	RIN1§
		SNX15
		OVOL1
		FLRT1
		DPP3
		BBS1
		DRAP1

## Sheet: Clec14A
Genus and species	Chromosome/Linkage group	Gene symbol	Alternative gene locations
Homo sapiens	14: 38.2Mbp	Clec14A
GRCh38.p13 (GCF_000001405.39)		SEC23A
		SLC25A21
		PAX9
		NKX2-8
		NKX2-1
		RALGAPA1
		SNX6
		SSTR1
		FOXA1
		CFL2
		c-FOS
		FLRT2
		RIN3
		JAG2
		EAPP
		TTC6
Monodelphis domestica	1: 278.4Mbp	SEC23A	Clec14A§
MonDom5 (GCF_000002295.2)		SLC25A21
		PAX9
		NKX2-8
		NKX2-1
		SNX6
		RALGAPA1
		SSTR1
		FOXA1
		CFL2
		c-FOS
		FLRT2
		RIN3
		JAG2
		EAPP
		TTC6
Onithorynchus anatinus	14: 8.4Mbp	SEC23A	Clec14A§
mOrnAna1.pri.v4 (GCF_004115215.2)		SLC25A21	RIN3 on Chr. 1
		PAX9	NKX2-8§
		NKX2-1
		RALGAPA1
		SNX6
		SSTR1
		FOXA1
		CFL2
		c-FOS
		FLRT2
		JAG2
		EAPP
		TTC6
Gallus gallus	5: 36.9Mbp	Clec14A	SNX6§
bGalGal1.mat.broiler.GRCg7b (GCF_016699485.2)		SEC23A
		SLC25A21
		PAX9
		NKX2-8
		NKX2-1
		RALGAPA1
		SSTR1
		FOXA1
		CFL2
		c-FOS
		FLRT2
		RIN3
		JAG2
		EAPP
		TTC6
Lacerta agilis	1: 30.6Mbp	Clec14A	TTC6§
rLacAgi1.pri (GCF_009819535.1)		SEC23A
		SLC25A21
		PAX9
		NKX2-8
		NKX2-1
		RALGAPA1
		SNX6
		SSTR1
		FOXA1
		CFL2
		c-FOS
		FLRT2
		RIN3
		JAG2
		EAPP
Xenopus tropicalis	8: 109.2Mbp	Clec14A
UCB_Xtro_10.0 (GCF_000004195.4)		SEC23A
		SLC25A21
		PAX9
		NKX2-8
		NKX2-1
		RALGAPA1
		SNX6
		SSTR1
		FOXA1
		CFL2
		c-FOS
		FLRT2
		RIN3
		JAG2
		EAPP
		TTC6
Danio rerio	17: 10.2Mbp	Clec14A	FLRT2 on Chr. 20
GRCz11 (GCF_000002035.6)		SEC23A	JAG2a on Chr. 20
		SLC25A21	JAG2b on Chr 13
		PAX9	NKX2-8§
		NKX2-1
		RALGAPA1
		SNX6
		SSTR1
		FOXA1
		CFL2
		c-FOS
		RIN3
		EAPP
		TTC6
Carcharodon carcaris	20: 46.8Mbp	Clec14A	NKX2-8§
sCarCar2.pri (GCF_017639515.1)		SEC23A
		SLC25A21
		PAX9
		NKX2-1
		RALGAPA1
		SNX6
		SSTR1
		FOXA1
		CFL2
		c-FOS
		FLRT2
		RIN3
		JAG2-like
		EAPP
		TTC6
