# Supplementary material for: A glimpse into the past: phylogenesis and protein domain analysis of the group XIV of C-type lectins in vertebrates
Source: BMC Genomics. 2022 Jun 4;23:420. doi: 10.1186/s12864-022-08659-6 (PMC9167495; doi:10.1186/s12864-022-08659-6)
Supplement: Supplementary file 6 — Additional file 6: Supplementary Table 3. P. marinus gene synteny. Gene families laying on chromosome 6, 17 and 53 of P. marinus analyzed for conserved synteny with their gnathostome counterparts. [file 12864_2022_8659_MOESM6_ESM.xlsx]

## Sheet: Lamprey
Protein family	Chr. 53	Chr. 17	Chr. 6
C-type lectin	CTLDcp-a	CTLDcp-g	CTLDcp-d
	CTLDcp-b
Forkhead-box	HGF3g-like	HGF3b-like	FOXA2
Ovo	OVO-like-1	OVO-like-1	OVO-like-2
Fos	FOS-like-1	FOS-like-1	FOS-like-1
			FOS-like-1
			FOS-like-2
Jagged	JAGGED1A	JAGGED1B	JAGGED1B
Somatostatin receptor		SSTRL1	SSTRL1
Ral GTPase activating protein catalytic subunit		RALGAPA1	RALGAPA1
Paired box	PAX1-like		PAX1
Sortin nexin	SNX6-like		SNX6-like
Cofilin	CFL2-like		CL2
Homeobox protein Nkx			NKX2-2
			NKX2-1
Glycerophosphocholine phosphodiesterase 1			GPCPD1
Kizuna centrosomal protein			KIZ
Dipeptidyl peptidase 3			DPP3
Bardet-Biedl syndrome 1			BBS1
Tetratricopeptide repeat domain 6			TTC6
Solute carrier family 25 member 1			SLC25A1
Solute carrier family 29 member 1			SLC29A1
SEC23 homolog A, COPII coat complex component		SEC23A-like
DR1 associated protein 1		DRAP1
5'-3' exoribonuclease 2	XRN2
Cathepsin	CTSF
E2F associated phosphoprotein	EAPP
