# Supplementary material for: A glimpse into the past: phylogenesis and protein domain analysis of the group XIV of C-type lectins in vertebrates
Source: BMC Genomics. 2022 Jun 4;23:420. doi: 10.1186/s12864-022-08659-6 (PMC9167495; doi:10.1186/s12864-022-08659-6)
Supplement: Supplementary file 7 — Additional file 7: Supplementary Table 4. Alternative topology test results. Eleven topologies tested with five different statistical methods (bp-RELL, p-KH, p-SH, c-ELW, p-AU). Tested tree topologies follow unconstrained and constrained trees reported in Supplementary Fig. 1. Highlighted rows are significant topologies. [file 12864_2022_8659_MOESM7_ESM.xlsx]

## Sheet: Topology tests statistics
Tree topology	logL	deltaL	bp-RELL		p-KH		p-SH		c-ELW		p-AU
Tree	logL	deltaL	bp-RELL		p-KH		p-SH		c-ELW		p-AU
Unconstrained	-21765.9	0	0.451	+	0.614	+	1	+	0.449	+	0.715	+
1	-21767.5	1.6236	0.291	+	0.386	+	0.972	+	0.291	+	0.541	+
2	-21770.5	4.6227	0.229	+	0.271	+	0.879	+	0.229	+	0.31	+
3	-22028.2	262.38	0	-	0	-	0	-	5.8e-67	-	0.0419	-
4	-21955.5	189.67	0	-	0	-	0	-	8.72e-44	-	0.000148	-
5	-21782.6	16.721	0.0036	-	0.0305	-	0.597	+	0.0045	-	0.0104	-
6	-21798.8	32.91	0	-	0.0014	-	0.254	+	8.18e-05	-	0.000799	-
7	-21894.9	129.08	0	-	0	-	0.0002	-	7.23e-28	-	2.44e-10	-
8	-21868.3	102.45	0	-	0	-	0.0002	-	2.87e-14	-	3.2e-07	-
9	-21835.8	69.948	0	-	0	-	0.0102	-	1.55e-13	-	1.03e-05	-
10	-21781.6	15.782	0.0251	-	0.0592	+	0.604	+	0.026	-	0.0559	+
deltaL : logL difference from the maximal logl in the set. bp-RELL : bootstrap proportion using RELL method (Kishino et al. 1990). p-KH : p-value of one sided Kishino-Hasegawa test (1989). p-SH : p-value of Shimodaira-Hasegawa test (2000). c-ELW : Expected Likelihood Weight (Strimmer & Rambaut 2002). p-AU : p-value of approximately unbiased (AU) test (Shimodaira, 2002). Plus signs denote the 95% …
