# Supplementary material for: A glimpse into the past: phylogenesis and protein domain analysis of the group XIV of C-type lectins in vertebrates
Source: BMC Genomics. 2022 Jun 4;23:420. doi: 10.1186/s12864-022-08659-6 (PMC9167495; doi:10.1186/s12864-022-08659-6)
Supplement: Supplementary file 8 — Additional file 8: Supplementary file 1. CDS of one representative species per vertebrate order of CD93 extracellular domain. [file 12864_2022_8659_MOESM8_ESM.zip › Supplementary file 1_CD93/EGF_2_CD93.fasta]

>Acipenser_ruthenus_EGF_20_CD93_0_0
TGCAGCTTCAGAAACGGTGGATGCGATCACGTCTGCGTTGACGAAGGTGCTGGAAGGCAT
CGCTGTGAATGCAATGATGGGTACCAGCTCGAGGAAGATGAACTGTCCTGT
>Acipenser_ruthenus_EGF_21_CD93_1_1
TACTGCCAACCTTTACTGTGCGAATACCAGTGTATTGCACATTTTAAAGGATTTGAATGC
AAATGTCCTTCTGGGTTTGAACTCACTGACAACCAAAAGAACTGCACT
>Alligator_mississippiensis_EGF_20_CD93_2_2
TGCGCCTACCGCAACGGGGGCTGCGAGCAGCGCTGCCGGGACCTGCCGGGCGGCGCCGTG
AGGTGCTCGTGCGAGCCGGGCCAGCGCTTGGGCGCCGACGGCGTGAGCTGC
>Amblyraja_radiata_EGF_20_CD93_3_3
TGCGACCTGGACAACGGCGGGTGCGCTCAGACCTGCGTGAGAGGAGAAGGGGGAGACGGT
GGTGGAGGTGGTGGGGCAGGAGGAGATAGCCACCGATGCCAGTGCAAGGCTGGGTACCAG
CTGGAAGCCGACCAGCGCTCCTGT
>Amblyraja_radiata_EGF_21_CD93_4_4
GAGCCGCGGGACCCGTGCAAGGGCCACCCGTGCCAGTTCCAGTGCGTGAGCCACCTGTTG
GAGTACCAGTGCGTCTGCCCGCCGGGTTACCGGTTGGTGGGGGACGGGCGCAATTGCGAG
>Amblyraja_radiata_EGF_22_CD93_5_5
TGCCGGGCGGGGAACGGGGGTTGCCAGCACGTTTGCCGCGACGGGCCGCCGCCGGCTTGC
AGCTGCCACCCGGGGTACCGGTTGGAGGGGGACCAGCGGAGCTGC
>Amblyraja_radiata_EGF_23_CD93_6_6
AGCGAGATAAGCCCGTGCGATGGGGTGAGGTGCGATCATGGCTGCAAGGTGCAGGGCGGC
TCGCCGCTCTGCGTCTGCGATGCCGGCTACCAGCTGGACTCCGACCACAAGGGCTGTTTG
>Anguilla_anguilla_EGF_20_CD93_7_7
TGTAAATACAAAAACGGAGGCTGTGATCATTACTGTATTGACAGCGACCACAGGGGCGTC
CGCTGCGAATGCAAAAATGGCTTCGAACTTGGAGAAGACAGCGTCACCTGC
>Anguilla_anguilla_EGF_21_CD93_8_8
GTCCATAAAGATAACTGCAAGGATTCTCCATGCAAATTTAAATGCGTTCCTACCACTACT
GGATTTACTTGTGCTTGCCCAGCGGGATTCGAATTAGCTAAGGATCAGATTAGTTGCACT
>Aquila_chrysaetos_chrysaetos_EGF_20_CD93_9_9
TGCGCCCACCGCAACGGGGGCTGCCAGCATCGCTGCCTGGAGGCACCGGGGGAGACCCCG
CGCTGCGCCTGCCATCCCGGCTACGTCCTAGCGCCTGACATGGCCTCCTGC
>Aquila_chrysaetos_chrysaetos_EGF_21_CD93_10_10
CTGCCTGAGGACGCCTGCCACCCCAACCCCTGCCAGGGGACCTGCCGGACCCTGCCCAGC
GGCTTCGAGTGCGGCTGCGAGGCCGGCTACGCCCTGGCGCCTGACGGCCGCCGCTGCCTG
>Betta_splendens_EGF_20_CD93_11_11
TGCAGGGCGAACAACGGCGGTTGTCAGCACGGCTGCGACGAGAACGGAGGCGAGCCTCGA
TGTTTCTGCCATGAAGACTACGAGCTGGAGGAGGACGGTTTCTCCTGC
>Betta_splendens_EGF_21_CD93_12_12
TGCCACGCAGACACCTGCGAGCACCTGTGCGTCATGAGCGAGTCCGGGTATTTCTGCAAA
TGCCCGCATGGTTTCAAACTGGAGGAAAACCGGCGCAACTGC
>Boleophthalmus_pectinirostris_EGF_20_CD93_13_13
TGTGCTATTAAAAATGGCGGCTGTGAACATGTTTGCAAACAGGAAGGAAAAGAAGTGACT
TGCTCATGTAATAACAGTTATGAACTTAATGAAGACGGAGTTTCTTGT
>Boleophthalmus_pectinirostris_EGF_21_CD93_14_14
TGCTCTGAAAACACTTGCCAGCATCAGTGCATCATGGGAGAAACGGGGTTCACCTGCCTT
TGTCCGGACGGGATGGAACTGAGCTCGGATCAGCGCTCCTGC
>Calidris_pugnax_EGF_20_CD93_15_15
TGCGCCCACCGCAACGGGGGCTGCCAGCACCGCTGCCTGGAGGCACCTGGGGAGCCCCCG
CGCTGCGCCTGCCACCCCGGCTACACCTTGGCCCCCGACATGGCCTCCTGC
>Calidris_pugnax_EGF_21_CD93_16_16
CTGCCTGAGGATGCCTGCCACCCCAACCCCTGCCAGGACATCTGCCAGACCCGGCCCGGA
GGATTCGAGTGCAGCTGCAAGGACGGCTACTACCTGGCGACCGACGGTCGCCACTGCCTG
>Callorhinchus_milii_EGF_20_CD93_17_17
TGTAACAGTGATAATGGGGGTTGTGCCCACATCTGTGTCAATGATGGACCCAATGGGGAT
TACCATTGCCAGTGCAGTGAGGGGCACCAGCTGGGGCAGGACCAACGCTCTTGC
>Calypte_anna_EGF_20_CD93_18_18
TGCTCCCACCGCAACGGGGGCTGCCAGCACCGCTGCCTGCAGGAGCCGGGAGAGCCCCGG
CGCTGCGATTGTCATCCCGGCTACACCCTGGCTCCCGACATGGTCTCCTGC
>Calypte_anna_EGF_21_CD93_19_19
CTGGCCCGAGACGCCTGTCACCCCAACCCCTGCCCGGGGACCTGCCGGACGCTGCCCGAC
GGCTTCCAGTGCGGCTGCCAGGACGGCTACACCTTGGCTTCCGACGGCCGGAGCTGCGTG
>Camelus_ferus_EGF_20_CD93_20_20
TGCGACTTCAACAACGGGGGCTGCCAGCAGGAGTGCTTCGAGGGCGGGGATGGCTCCTTC
CGCTGCGGCTGCCGGCCGGGGTTCCGGCTGCGGGACGACCTGGTCACCTGC
>Camelus_ferus_EGF_21_CD93_21_21
TGCAGCTCCAGCCCATGTAGTGGGGGGGCCACCTGTGTCCCTGGGCCCCTCGGGAAGGAC
TTCACTTGCCACTGCCCCCAGGGCTACCAGCTGGACCCCACTCAGCAGGGCTGCGTG
>Carcharodon_carcharias_EGF_20_CD93_22_22
TGCAGCACTGGCAACGGGGGCTGTGCCCAGGTTTGTGTGGATGACGGGGCAAAGAGCCAC
CACTGCCAGTGCCATGCGGGGTACCAGCTGGGGAGCGACCAGCACTCCTGT
>Carcharodon_carcharias_EGF_21_CD93_23_23
CAGCTGCTAGACCACTGCCAGGGGCACCCCTGCGAATACCGGTGCCTTAACTCCTGGGTG
GGCTTCCAGTGCACCTGCCCCCCAGGCTACGAGCTGGCGGAAGATGGGCGCAGCTGCCTG
>Chanos_chanos_EGF_20_CD93_24_24
TGTCGGTTCAATAACGGAGGATGTCACCATCTTTGTGAAGAGAATGAAGCAACAGGTGTG
ATTTGTAAGTGTCGTGATGGTTACGCCCTTGGGGATGATAAAATGGTCTGT
>Chanos_chanos_EGF_21_CD93_25_25
TCTCTGAGGGACTATTGCCTCAATTCGCCCTGTAAGCATAAATGCGAATCCACATCGACT
GGATTTTACTGTGCGTGTCCAGAAGGACTCGAGTTAGACAGTGATAAAATCAGTTGCACA
>Clupea_harengus_EGF_20_CD93_26_26
TGTGACTACAGGAATGGGGGATGTTCTCAACTTTGTTTTGCAGATGAAACAGGGGTTCAC
TGCAGGTGCAAGGACGGGTATCAACTAGGGGGTGATGGAACCTCCTGC
>Clupea_harengus_EGF_21_CD93_27_27
ACCCTTAAAAATGATTGTCTCTCCGCACCATGCGACTATGAGTGCGTGACCAAATACTCT
GGATTCGTGTGTACATGTCCAGATGGATTCCAACTGGCAGCCGACCAGATCAGCTGCGTT
>Corvus_moneduloides_EGF_20_CD93_28_28
TGCGGCCACCGCAACGGCGGCTGCCAGCAGCTCTGCGTCGAGGCGGCCGGCGAGTCCCCG
CGCTGCGCCTGCCACCCCGGCTACGCGCTGGCCGCCGACATGGCCTCCTGCGTT
>Corvus_moneduloides_EGF_21_CD93_29_29
CCCGAGGATTCCTGCCACCCCAGTCCCTGCCAGGGATCCTGCCGGACGCTGCCCAGCGGC
TTCGAGTGCGGCTGCGAGCCTGGGTTCGCCCTGGCACCCGACGGACGCGCCTGCTTG
>Cottoperca_gobio_EGF_20_CD93_30_30
TGCGCCATTAACAATGGCGGATGTGAACATTTGTGCCACCAGGATGCAGATGAGATTAGA
TGCTTTTGCAAAGAAGGTTACGACCTGAATGAGGATGGATTCACTTGC
>Cottoperca_gobio_EGF_21_CD93_31_31
AGGATAAAAGATGCGTGCAGTGTTGGCACCTGTGAGCATCAGTGCGTAATAGGGGAGTCC
GGGTATTCCTGCAAATGTCCAGAGGGGTTCAGACTAGATGCAAACCAGCGCAACTGTTCT
>Cygnus_atratus_EGF_20_CD93_32_32
TGTGCCCACAGCAATGGGGGCTGCCAACAGCTGTGCCTGGAAGAGCCGGGGCAGCCCCTG
CGATGCGCTTGCCAGCCCGGCTACGTCTTGGGCCCCGACATGGCCTCCTGC
>Cygnus_atratus_EGF_21_CD93_33_33
CTGCTGGAGGACGCCTGCCACTCCAACCCCTGCCAGGGGTCCTGCCAGCCCCGGCCTGGA
GGCTTCGAGTGCATCTGTGAGACCGGCTACGTCCTGGCACCCGACGGCCGCCGCTGCCTG
>Cyprinodon_variegatus_EGF_20_CD93_34_34
TGTGGGCAAAACAATGGCGGCTGTGAACATGAGTGTCGACTCCAAGGAGAAACTGCTCGG
TGCCTCTGCAGAGAAGGTCATGAGCTGGACGAGGACGGCTTCTCTTGC
>Cyprinodon_variegatus_EGF_21_CD93_35_35
AGAATAGAAGATCCGTGCAAACCAGGTCTCTGCGAGCACCGCTGCCTGCCGGGGAAGACA
GGCTTCTCCTGTCAATGTCCCAGTGGGTTCAGACTGGCTGAAAACCAGCACAATTGCTCT
>Danio_rerio_EGF_20_CD93_36_36
TGCGAACTTAAAAACGGAGGCTGTGAGCAGCTTTGCTCGGTGACCGCAGGAGGGGGTGTT
CGTTGTGAATGTCGCGAAGGTTATCACCTGATGGATGATAAAGTTAGCTGT
>Danio_rerio_EGF_21_CD93_37_37
GCTGCCAAAGACAACTGCGAAAATTTACCTTGTGAGTTCAAGTGTCTACCGACAGCCACT
GGATACTCCTGCGCATGCGCGGAGGGCTTTCGTTTGTCTGGAGACAACATCAGCTGCGTC
>Dasypus_novemcinctus_EGF_20_CD93_38_38
TGCAGTTTCAACAACGGGGGCTGCCAGCAGGAGTGCTTTGAGGGGGGGGACGGCTCCTTC
CGCTGTGGCTGCCGCCCAGGGTTCCGGCTGCTGGATGACCTGGTGACCTGC
>Dasypus_novemcinctus_EGF_21_CD93_39_39
GCTTCTCGGAACCCCTGTAGCTCCAGCCCGTGCCGAGGGATGGCCACGTGTGTCCCCGGG
ACCCACGGGAAGAGTTACACTTGCCGCTGCCCTCCAGGCTACCAGCTGGACCCGAGCCAG
ATGGACTGTGAG
>Echeneis_naucrates_EGF_20_CD93_40_40
TGCTCAATCAACAATGGCGGATGCGAACATAAGTGTCATCAGGACCAAGATGAAGTTCAG
TGCTTATGCAAAGAAGGTTATGACCTGGGCGAGGATGGACTCTCTTGC
>Echeneis_naucrates_EGF_21_CD93_41_41
TGTGATGTCGACACCTGTGAGCATCAGTGCGTAATGGGAGAGTCGGGGTATTCCTGCAAC
TGTCACCACGGGTTCGAACTGGACAAAAACCAGCACAACTGC
>Echinops_telfairi_EGF_20_CD93_42_42
TGCAGCTTCAACAATGGAGGCTGCCAGCAGGAATGCTTTGAGGGACTTGATGGTTCCTTT
AACTGTGGCTGCCTACCAGGGTACCAGCTGCTAGAGGACATGGTGACTTGT
>Echinops_telfairi_EGF_21_CD93_43_43
GCCTCTCGAAACCCCTGTAGCTCCAACCCATGCAGAGGGATAGCCACATGTGAGCCCAAG
CCCACTTGGGAAAGTTACGGTTGCTCCTGCCCACTGGGCTACCAGCTGGACCCGAGTAAG
CTGGGTTGCAGT
>Electrophorus_electricus_EGF_20_CD93_44_44
TGCAGAAATAACAACGGAGGTTGTGATCACCTTTGTTCTGAGAACGATGGTACAGGGGTT
GGCTGTGAATGCAAAGAGGGATATTACCTCGGTGATGACAAAGTCACTTGT
>Electrophorus_electricus_EGF_21_CD93_45_45
ATCCTGCGGGACAACTGCCATAACAACCCTTGCGAGTCCGTCTGCGTATCGAATTCGACT
GGATTTTCATGTCGATGTAAAGACGGCTTTCAGCTGGCCGAAGACCAAACCAGTTGTGTT
>Elephantulus_edwardii_EGF_20_CD93_46_46
TGCAGCTTTAACAACGGGGGCTGCCAGCAGGATTGCTTTGAGGGAGGTGACGGCTCCTTC
CGCTGTGGGTGCCGGCCGGGCTTTCGGCTCCTCGATGACCTGGTGACTTGC
>Elephantulus_edwardii_EGF_21_CD93_47_47
GCCTCTCGGAACCCCTGCAGCTCCAGCCCCTGCACAGGGGTGGCCACATGTGAGCCTAAC
GAGCTCGGGATGGGTTACAGCTGCCACTGCCCTCCAGGCTACGAGCTGGACTCCAGTGGG
CAGGCATGCCGC
>Equus_caballus_EGF_20_CD93_48_48
TGCGACTTCAACAATGGGGGCTGCCAGCAGGACTGCTTCGAGGGGGGAGATGGCTCCTTC
CGCTGCGGCTGCCGGCCAGGGTTCCGGCTGCTGGACGACCTGGTGACTTGC
>Equus_caballus_EGF_21_CD93_49_49
GCCTCCCGGAACCCTTGCAGCTCCAGCCCGTGCAGAGGGGTGGCTACATGCGTCCCTGAG
ACCCTCGGGAAAAGCTACCTGTGCCGCTGCCCCCAAGGCTACCAGCTGGACTCCACTCAG
CGGGACTGCGTG
>Esox_lucius_EGF_20_CD93_50_50
TGTGGGTATAAGAATGGCGGATGTGATCAATTGTGCCTTGATGGTGACGACGGCGATGTC
AGTTGTGGATGCAAGGATGGCTATGTATTAGATCCGGATAGAAAATCGTGT
>Esox_lucius_EGF_21_CD93_51_51
TGTTACAGGTCGCCGTGTCAACACCAATGTGTATCAGGACTAACCGGCTTCTCGTGCGTA
TGCCCAAACGGCTTTCAATTAGATGAAAAAGGATTTGGTTGCATC
>Eudyptes_filholi_EGF_20_CD93_52_52
TGCGCCCACCGCAACGGGGGCTGCCAGCACCGCTGCCTGGAGGCGCCGGGGGAGCCCCCG
CGCTGCGCCTGCCGTCCCGGCTACGTCCTGGCCCCCGACATGGCCTCCTGC
>Eudyptes_filholi_EGF_21_CD93_53_53
CTGCCCGAGGACGCCTGCCGCCCCAACCCCTGCCAGGGGACCTGCCGGACCCGGCCCGGA
GGCTTCGAGTGCGGCTGCGAGGCCGGCTACGCCCTGGCGCCCGACGGCCGCCGCTGCCTG
>Falco_rusticolus_EGF_20_CD93_54_54
TGCGCCCACCGCAACGGGGGCTGCCAGCACCGCTGCCTGGAGGCGCCTGGGGAGGCCCCG
CGGTGCGCCTGCCACCCCGGCTACGTCCTGGCCCCCGACATGGCCTCCTGC
>Falco_rusticolus_EGF_21_CD93_55_55
TGCCAGCCCAACCCCTGCCAGGGGACCTGCCGGACTCGGCCCGGTGGCTTCGAGTGTGGC
TGCGAGGCCGGCTACGCCCTGGCACCCGATGGCCGCAGCTGC
>Galeopterus_variegatus_EGF_20_CD93_56_56
TGCAACTTCAACAATGGGGGCTGCCAGCAGGACTGCTTTGATGGGGGGGTTGGTACCTTC
CGCTGCGGCTGCCGGCCGGGGTTCCAGCTGCTGGATGACCTGGTGACCTGT
>Galeopterus_variegatus_EGF_21_CD93_57_57
GTCTCCCGGAACCCCTGCAGCTCCAGCCCCTGTGGAGGGGAGGCCACATGCATCCCTGGG
CCTGACGGGGAGAGCTACACATGCCGCTGCCCCAGAGGCTACCAGCTGGACTCCAGCCAG
CTGGACTGCATG
>Gallus_gallus_EGF_20_CD93_58_58
TGCACCCACAACAACGGGGGCTGCCAGCAGCTGTGCCTGGAGGAACCTGGGAAGCCGTCA
GTCTGCGCCTGCCGGCCCAACTATGTGCTGGGCCCCGACATGGCCTCCTGC
>Gallus_gallus_EGF_21_CD93_59_59
CTGCCCGAGGATCCCTGCCACTCCAACCCCTGCCAGGGGACCTGCCGGCCCCAGCCTGGA
GGCTTCGAGTGCATCTGCGAGGCTGGCTACATCGTGGCACCTGATGGCTACCGCTGCGTG
>Gouania_willdenowi_EGF_20_CD93_60_60
TGTGGGATCAGTAACGGTGGATGTGCACACGTGTGCCACCAAGCGGCCGATGGCGTTACC
TGTGAATGCAGGAATGGTTATCACCTGGAACCAGATGGACTTGCTTGC
>Gouania_willdenowi_EGF_21_CD93_61_61
TGCACTCCAGATACCTGTGAGCACCAGTGCATGATGGGAGAATCTGGGTTCTACTGCACA
TGTGCAGAAGGCTTCATGCTGAGTGAAAATAAACGCAACTGT
>Hippocampus_comes_EGF_20_CD93_62_62
TGTGCGCGCGACAACGGTGGATGCGAACACATGTGCCAGCAGGACTCCGATCGGGTTAAA
TGCCTCTGTAAGCAAGGTTACGCTCTTGAGGACAATGGACTCTCATGT
>Hippocampus_comes_EGF_21_CD93_63_63
AAGATACAAGACGCGTGCAGCGTGGATACCTGTGAGTACGAATGCGTCATGGAAGAGCGG
GGAGCAAGTTGTACGTGTCCCATCGGGTTCACATTGGCAGCAAACCAGCGCAACTGTTCT
>Homo_sapiens_EGF_20_CD93_64_64
TGCAACTTCAACAATGGGGGCTGCCACCAGGACTGCTTTGAAGGGGGGGATGGCTCCTTC
CTCTGCGGCTGCCGACCAGGATTCCGGCTGCTGGATGACCTGGTGACCTGT
>Homo_sapiens_EGF_21_CD93_65_65
GCCTCTCGAAACCCTTGCAGCTCCAGCCCATGTCGTGGGGGGGCCACGTGCGTCCTGGGA
CCCCATGGGAAAAACTACACGTGCCGCTGCCCCCAAGGGTACCAGCTGGACTCGAGTCAG
CTGGACTGTGTG
>Labrus_bergylta_EGF_20_CD93_66_66
TGCATGATCAACAATGGTGAATGTGAACATTTGTGCCGTCAGGATGCAGGTGAGGTTCAA
TGCAGTTGTAAAGAAGGTTACAACCTGGACAAAGACGGACTTACTTGC
>Labrus_bergylta_EGF_21_CD93_67_67
AGCATGAAAGACCTGTGTAGCGTTGACACCTGTGAGCATCACTGTGTAATGGGGGAGTCT
GGATATTCTTGCAAATGTCAAGATGGCTTTATAGTAAATGTAAACCAGCACAACTGCTCT
>Lacerta_agilis_EGF_20_CD93_68_68
TGCAGCTACAACAAGGGGGGCTGCGAACACAAGTGCCTGGACTTGGCCAGGGGCTTGTTC
CAGTGTGCTTGCCACGCCGGATACCAGCTTGCAGCAGACCGCCTTTCCTGCGTC
>Lacerta_agilis_EGF_21_CD93_69_69
CTCGTGGACTATTGCAGCTCCAGCCCATGCCAAGGGCAATGCCTGCCACGCCCTGGCAGC
TTTGAATGCCTCTGCCCTCAGGGTTACATGTTGGCTGGCGATGGGCTGCACTGTGTG
>Latimeria_chalumnae_EGF_20_CD93_70_70
TGCAGCTATAACAAAGGGGGGTGCGACCATTATTGTATTGAAGGCTTGGGTGGTAATTTT
CACTGCAAGTGCAATGTTGGCTATCAGCTTGGGGAAGACCAACTCTCCTGC
>Latimeria_chalumnae_EGF_21_CD93_71_71
ATCCCAACAGATTACTGCAAACCTGGCGTTTGTGAGTATGAATGTGTTAGCCGTGCAAAG
GGGTTTGAATGTAAGTGCCCTATGGGTTATAAAGTTGCTCCAAACCAAAAAAATTGCATT
>Lepisosteus_oculatus_EGF_20_CD93_72_72
TGTAAGTTCGAAAACGGGGGTTGTAACCATAAATGCACAGACAACGTTAACGGAGGTGTT
CGATGTGAGTGTAAGGAGGGATACAGTCTCGCCGAGGACAAAGCGACTTGC
>Lepisosteus_oculatus_EGF_21_CD93_73_73
ATCCAAATAGATCATTGCCAGCGATCTCCTTGTGAGTTTCGGTGTGAGCAGACTTTTGAA
AGTTTCCGTTGTATATGTCCAGAAGGATTCCAACTCACTGAGAACCAACGAAACTGCAGC
>Manis_pentadactyla_EGF_20_CD93_74_74
TGTAGCTTCAACAATGGGGGCTGCCAGCAGGACTGCTTTGAAGGGGGGGATGGCTCCTTC
CGCTGCGGCTGTCGTCCGGGGTTCCGGCTGCTGGACGACCTGGTGACCTGT
>Manis_pentadactyla_EGF_21_CD93_75_75
GCCTCCCGGGACCCTTGCAGCTCCAGCCCGTGCAGAGGGGCAGCCACGTGTGTCTCCGAG
TCCCACAGCAAAGCCTACACATGCCGTTGCCCCCAAGGCTACCAGCTGGATCCCAGCCAG
AGGGACTGTGTG
>Maylandia_zebra_EGF_20_CD93_76_76
TGTGATATCAGCAATGGTGGGTGTGAACATTTGTGCCGTCAGGATGCAGATGAAATTCGA
TGCGATTGCAGAGAAGGTTATGAATTGGAAAAAGATGGACTCCGCTGC
>Maylandia_zebra_EGF_21_CD93_77_77
TGCAGTCCTGACACCTGTGAGCATCAGTGTGTAATGAGCGAGTCGGGATATTTCTGCAAA
TGTCCAGTTGGCTTCGAACTGCACGAAAACCAACGCAACTGC
>Megalops_cyprinoides_EGF_20_CD93_78_78
TGTAAATATGAAAATGGAGGTTGCGATCAGATTTGCTTGGACAGTGACAGCGGAGGCGTT
CGCTGTCAATGTAAAGAGGGCTACGTGCTCGGAGAGGATAAAGTTACCTGC
>Megalops_cyprinoides_EGF_21_CD93_79_79
GTCCAAAGAGATTATTGCCAAAATTCTCCATGCAAATTTAAATGCGTTTCAGGCTTGGAT
GGATATACCTGCATTTGCCCCGAGGGATTCCATCTTGCCGAGGACCAAACTAGTTGTATT
>Melopsittacus_undulatus_EGF_20_CD93_80_80
TGTGCCCACAGCAACGGGGGATGCCAGCAGCGCTGCCTGGAGGAGCCAGGGCAGCCTCCG
CGCTGTGCCTGCCACCCTGGGCACGTCCTGGCCCCGGACTTGGTGTCCTGT
>Melopsittacus_undulatus_EGF_21_CD93_81_81
TGCAACCCCAACCCCTGCCAGGGCACCTGCCGTGCCCAGCCCGGCGGCTTCGAGTGCAGC
TGCGACGAGGGGTACACCCTGGCACCCGATGGACGGAGCTGC
>Microcaecilia_unicolor_EGF_20_CD93_82_82
TGTTCGTATAACAATGGAGGCTGTGAGCAGGCATGCACTGAGGATCATTCCACTAAGACC
TTCCACTGTGACTGCAAAGAGGGCTATGAACTTAGGAGCGATCTGGTATCTTGT
>Microcaecilia_unicolor_EGF_21_CD93_83_83
TGCAAGTCCAATCCTTGTTCGCACGGGTGTGCCAGTCACCAGAAGGGGTTCGAATGTAAG
TGTCCTCTGGGTTACATGCTGGGGGAAAACAGGCTTGTGTGCAAG
>Micropterus_salmoides_EGF_20_CD93_84_84
TGCACAATAAACAATGGCAGTGGTGACACCTGTGAGCATCAGTGCGTAATGGGGGAGTCA
GGATATTCCTGCACATGTCCTGATGGTTTCAAACTGGATGCAAACCAACGCAGCTGC
>Monodelphis_domestica_EGF_20_CD93_85_85
TGTGCCTTCAATAATGGCGGCTGCCAGCAGGAGTGCTTAGAGGGAGGGGACGGTTCATTC
CTCTGTGGCTGCCGTCCGGGATATCGCCTCCTCGATGACTTGGTGTCCTGT
>Monodelphis_domestica_EGF_21_CD93_86_86
GTCCCCCGAGACCCTTGCCATCCTAACCCATGCAGGGGAAAGGCAAAGTGCAGCCCTGGA
GGGCACGGAAAACACTATGAGTGCCTGTGTCCTGCAGGTTTCAAGCCCACTCCAAATAGA
CTAGATTGCGAT
>Monopterus_albus_EGF_20_CD93_87_87
TGCACCGTCAGCAATGGTGGATGTGAACACCTGTGCCATCAAGACACGGATCAGGTTCAG
TGCCTTTGCAAAGAAGGCTATGACCTGGATGAGGATGGACTCTCTTGC
>Monopterus_albus_EGF_21_CD93_88_88
TGTGGTGCTGACACCTGTGAGCACGAGTGTGTAATGGGGAAGTCAGGATATTTCTGCAAA
TGTTCACAGGGGTTCAAACTGGATGAAAACCAGCACAGCTGC
>Mus_musculus_EGF_20_CD93_89_89
TGCAGTTTCAACAACGGGGGCTGCCAGCAGGATTGCTTCGAAGGTGGCGATGGCTCCTTC
CGCTGCGGCTGCCGGCCTGGATTTCGACTGCTGGATGATCTAGTAACTTGT
>Mus_musculus_EGF_21_CD93_90_90
TGCAGCTCAAACCCATGCACAGGAGGTGGCATGTGCCATTCTGTACCACTCAGTGAAAAC
TACACTTGCCGTTGTCCCAGCGGCTACCAGCTGGACTCTAGCCAAGTGCACTGTGTG
>Mustela_putorius_furo_EGF_20_CD93_91_91
TGCAGCTTCAACAACGGGGGCTGCCAGCAGGACTGCTTCGAGGGGGGCGACGGCTCCTTC
CGCTGCGGCTGCCGGCCGGGCTTCCGGCTGCTCGACGACCTGGTGACCTGT
>Mustela_putorius_furo_EGF_21_CD93_92_92
TGCAGCTCCAACCCATGCAGAGGCTCAGCCACCTGTGTGCCGGCATCCCAAGGGGAGAAC
TACACCTGCCGCTGCCCCCTAGGCTACCAGCTGGATTCAAGTCAGCGGGACTGCGTG
>Myripristis_murdjan_EGF_20_CD93_93_93
TGCGCCCTTAACAACGGTGGATGTGAACATTTGTGCGTTGAGGCTGCAGATGGGGTGCGT
TGCGCTTGCAAGGAAAACTATGAGCTAGGGCAAGACAGGCTCTCTTGC
>Myripristis_murdjan_EGF_21_CD93_94_94
TTGAAGGACTTTTGCAGCGATTATGCATGTGAGCATCAGTGCGCAAAGGGGGAGTCCGGT
TACTCCTGCGTGTGTCCGGGGGGCTTCACACTCGACGTGGACCAACGGAGCTGCGCT
>Nothoprocta_perdicaria_EGF_20_CD93_95_95
TGCAGCCACCGCAACGGCGGCTGCGCGCAGCGGTGCCTGGAGGCAGAGGYGGGCGCCCCG
CTGCGCTGCGCCTGCCATCCCGGCTTCGTGCTGGGCCCCGACCTGGTCTCCTGCGTT
>Nothoprocta_perdicaria_EGF_21_CD93_96_96
GTGGACAACRTCTGCGAGCCCAACCCCTGCGAGGGGACTTGCCGGCCCGGCGCTGATGGT
GTCGCCAAGTGCAGCTGCTTGCCTGGCTTCACGCTGGCGCCCGATGGCCRACGCTGCCTC
>Ornithorhynchus_anatinus_EGF_20_CD93_97_97
TGCTCCTACAACCGGGGCGGCTGCGAGCAGGAGTGCCTGGAGGGCGGCGAAGGCTCGTTC
CGCTGCGGCTGCCGCCCGGGCTACCGGCTCCGCGACGACCTGGTCAGCTGC
>Ornithorhynchus_anatinus_EGF_21_CD93_98_98
GCCCCGCGGGACCCGTGCGAAGGGCCCGGGCCCGGGCCTTGCCACCAACCTGCCCGCTGC
GTGCCCGGTCCCCGGGGCCCCGAGTGCCGCTGCCCCCCTGGCTTGGCGTCCAGCCCCGAC
GGCCGCGGCTGCCTG
>Orycteropus_afer_afer_EGF_20_CD93_99_99
TGTGGCTTCAACAAAGGGGGCTGCCAGCAAGACTGCCTTGAGGGGGGTGATGGTTCCTTC
CGCTGTGGCTGCTGGCCAGGGTTCCGGCTGCTGGATGACCTGGTGACCTGT
>Orycteropus_afer_afer_EGF_21_CD93_100_100
TGCAGCTCCAACCCCTGCAAAGGGGTGGCCACATGTCAGCCTGGGCCCCTTGGGGAAAGT
TATAGGTGTCGCTGTCCCCCAGGCTACCAGCTGGACCTGAGTGAGCTTGACTGCAGT
>Oryctolagus_cuniculus_EGF_20_CD93_101_101
TGCAGCTTCAAGAATGGGGGCTGCCAGCAGGAGTGCTTCGAAGGGGGCAATGGATCCTTC
CGCTGCGGCTGCCGCCCGGGGTTCCGGCTCCTAGACGATTTAGTGAACTGC
>Oryctolagus_cuniculus_EGF_21_CD93_102_102
GCCTCCCGGGACCCCTGCAGCTCTAGTCCCTGCACTGGGGAAGCCACGTGTGTCCCTGGG
CCCCACGGGAAAAGCTACACCTGCCGTTGCCCCTCCGGCTACCGCCTGGACTCGACTCAG
CTGGGCTGCGTG
>Oryzias_melastigma_EGF_20_CD93_103_103
TGCGAAATAAACAACGGTGGGTGCGAACACATCTGCAGTCTGGATGGAGATTCTGTTCGG
TGTTCCTGCAAAGACGGTTACAACTTGGATGATGATGCCTTTTCTTGC
>Oryzias_melastigma_EGF_21_CD93_104_104
AGAATCAGAGACCTGTGTGGCCCTGACACCTGTGAGCATGAGTGTGTGATGGGGGTGTCG
GGGTTCTTCTGCAAGTGTCCGGATGGTTTTCACTTGGATGCAAACCAACGCACTTGCTCC
>Pangasianodon_hypophthalmus_EGF_20_CD93_105_105
TGCAAAACCAGAAACGGGGGATGTGATCAGCTGTGCTTTGATGATGGTGATGTCGGAGTG
CGTTGTGACTGTAAGGAGGACTACTACCTCGGCGACGATAAAGTCACATGT
>Pangasianodon_hypophthalmus_EGF_21_CD93_106_106
TTCCTTAAAGACGCCTGCCGCAATTCACCCTGCAAACACGAGTGCACGCCGACAGCCACC
GGGTTTGCATGCACGTGTCCAGAGGGCTTTGAGCTTTCCGAAGACAAGGTCAGCTGCAAA
>Paralichthys_olivaceus_EGF_20_CD93_107_107
TGCACAGTGAATAATGGTGGATGTGAAGATACCTGCCATCAGAATGGAGGGGAAGTTAAA
TGTTTTTGCAGAGAAGGTTACGACCTGGACGAGGATGGACTCTCTTGC
>Paralichthys_olivaceus_EGF_21_CD93_108_108
TGCAGCGTTGCTACATGTGAGCATCTGTGTGTGATGGAGGAGTCTGGATATTCCTGCAAA
TGTCCATATGGGTTCAAACTGGATGAAAACCAGCGCAACTGC
>Paramormyrops_kingsleyae_EGF_20_CD93_109_109
TGTAAACATACGAACGGAAGCTGCGATCATCACTGTATGGAAAGCGAACACGGTGAAGTT
ACCTGTGGATGCAGAGAAGGTTATGAGCTTGGTGAGGATAAAGTGACATGT
>Paramormyrops_kingsleyae_EGF_21_CD93_110_110
CAGAAAGATTTGTGCAAGGACTCTCTGTGCAAATTCGGCTGCGTTTCGGGTCATACAAGG
TATATATGCACATGTCCATCTGGATTTCAACTAGCCGAGGACGAAATCAGTTGCACT
>Pteropus_alecto_EGF_20_CD93_111_111
TGCAACTTCAACAACGGGGGCTGCCAGCAGGACTGCTTCGAGGGGGGAGATGGCTCCTTC
CGCTGTGGCTGCCGACCTGGGTACCGGCTGCTGGATGACCTGGTGACCTGT
>Pteropus_alecto_EGF_21_CD93_112_112
TGTAGCTCCAACCCCTGCAGAGGGGCAGCCACATGTGTTCCTGGACCCCTCGGGAAAAAC
TACACGTGTCACTGCCCCCAAGGCTACCAACTAGACTCAACTCACCGAGATTGTGTA
>Sarcophilus_harrisii_EGF_20_CD93_113_113
TGTGCTTTCAATAATGGTGGCTGTCAGCAAGAATGCTTGGAGGGGGGAGATGGTTCATTC
CTCTGTGGCTGCCGTCCAGGATACCGCCTTCTAGATGACTTGGTGACCTGT
>Sarcophilus_harrisii_EGF_21_CD93_114_114
ATCCCCCGAGACCCTTGCCATCCTAACCCATGCAGGGGAAAGGCAAAGTGCAGCCCTGGG
ACTCATGGACAGCACTATGAGTGTCAATGCCCTGCAGGCTTCAAATCGACTCCAAATCGA
CTAGATTGTGAA
>Scyliorhinus_canicula_EGF_20_CD93_115_115
TGCACCCTGGAGAACGGGGGCTGTGCCCAGCTTTGCGTGAATGAGGAGGGGAGGCGACAC
CACTGCCAGTGCCATGAGGGTTACCAGCTCGGGGGCGACCAGCGCTCCTGC
>Scyliorhinus_canicula_EGF_21_CD93_116_116
CAGCCACTGGATCACTGCCAGGCGGCACCCTGCCAATACCAATGTCTTCATCTCTCAGTT
GGTTTCCAGTGCACCTGTCCCCTGGGCTACAGACTGGCAGAAAATGGGCACAATTGCCTG
>Sorex_araneus_EGF_20_CD93_117_117
TGCAATTTCAACAATGGAGGCTGTCAGCAGGACTGCTTTGAGGGGGGGGACGGGTCCTTC
CGCTGTGGCTGCAGGCCGGGATTCCGGCTGCTGGATGATTTGGTGACTTGT
>Sorex_araneus_EGF_21_CD93_118_118
GCCTCCAGGAACCCTTGCAGCTCCAACCCCTGCCGAGGAAAAGCTACATGCCGTCCTGAA
CCCCATGGGGAAAACTATATGTGCCTCTGTCCAGAAGGTTACCAGCTGGACTTTAGTCAG
CGAGACTGCGTT
>Sparus_aurata_EGF_20_CD93_119_119
TGCACGATCAACAATGGCGGATGTGAACACTTGTGCCACCAGGAAGCAGATGAGGTTCGA
TGCTTTTGTAAAGAAGGTTACAACCTGAGTGAAGATGGACTCACTTGC
>Sparus_aurata_EGF_21_CD93_120_120
AGGATAAAAGACTTGTGTGGTGTTGATACGTGCGAGCATCAGTGCATAATGAGGGAGTCT
GGATATTCCTGCAAATGTCCAGATGGCTTCAAACTGGATGTAAACCAGCGCAACTGCTCT
>Sphaeramia_orbicularis_EGF_20_CD93_121_121
TGCGCCATCAGCAACGGAGGATGTGAACATGTGTGCCGACAGGACGCGGATGAGGTCAGC
TGTTTGTGCAAAGATGATTACGATCTGGATGAGGACGGATTTTCCTGC
>Sphaeramia_orbicularis_EGF_21_CD93_122_122
TGCAGCCGTGACACCTGTGAGCATCTGTGCGTAATAACGGAGTCGGGTTATTCCTGCAGG
TGTCCGCACGGATTCAAACTGGACACGAACCAACGCACCTGC
>Thalassophryne_amazonica_EGF_20_CD93_123_123
TGTGCATTCAATAATGGTGGCTGTGAACATTTTTGCAGTCAAGCCTCCGATGAAGTCAGG
TGCTTCTGCAAGGATGGTTACGAGCTGGAAGAGGATGGATTCTTCTGC
>Thalassophryne_amazonica_EGF_21_CD93_124_124
TGTGGCATTAACACCTGTGAGCACCAGTGCATAATGGGGGCATCGGGATATTCGTGCAAA
TGCCCAGATGGGTTGAAACTTGATGCAAACCTGCACAGCTGT
>Thalassophryne_amazonica_EGF_22_CD93_125_125
TGTTCAGATGCACCGTGTGAACACATCTGCACAGATGTGCCAGGAAGTTATAAATGCTCC
TGTTTCCAAGGATATATCCCAAAAATTGAGGACCCTCATCAGTGT
>Trachemys_scripta_elegans_EGF_20_CD93_126_126
TGCGCCTACAGCAACGGGGGCTGCCAGCACCAGTGCCTGGAGCTGGCGGGCGGCTCTTTC
CGCTGCGCCTGCCACGCGGGCTACCTGCTGGGCGGGGACCTGCTGTCCTGC
>Trichechus_manatus_latirostris_EGF_20_CD93_127_127
TGCAGCTTCAACAATGGGGGCTGCCAGCAGTACTGCTTTGATGGGGGTGAGGGTTCCTTC
CGCTGCGGTTGCCAGCCAGGGTTCCGGCTGATGGACGACCTGGTGACCTGC
>Trichechus_manatus_latirostris_EGF_21_CD93_128_128
ACCTCCCGAAACCCCTGCAGCTCCAATCCCTGCAGAGGGGTGGCCACATGCAAGCCCGAT
TCCCTCGGGAAAAGTTATAGGTGCCACTGCCCCCCAGGCTACCAGCTAGACCCGAGTGAG
CTGGACTGCAGG
>Trichosurus_vulpecula_EGF_20_CD93_129_129
TGTGCCTTCAACAATGGTGGCTGCCAGCAGGAGTGCTTAGAAGGAGGGGATGGTTCATTC
CTCTGTGGCTGCCGTCCAGGATACCGTCTTCTAGACGACTTGGTGTCCTGT
>Trichosurus_vulpecula_EGF_21_CD93_130_130
ATCCCCCGAGACCCGTGTCATCCCAACCCATGCAGGGGAAAGGCAAAGTGCAGTCCTGGA
GGTCCTGGACAGCACTATGAGTGTCACTGTCCTGCAGGCTTCAAGCCCACTCCAAATCGT
CTGGATTGTGAT
>Tupaia_chinensis_EGF_20_CD93_131_131
TCCTCCAGGAACCCTTGTAGTTCCAGCCCCTGTGGAGGGGAGGCCACATGCGTGCCTGGA
CCCCACGGAGAAAACTTCACCTGCCGCTGTCCCCCCGGCTACCGGCTAGATGCGAGCGAG
CTGGGCTGTGTG
>Xenopus_tropicalis_EGF_20_CD93_132_132
TGTAAGTATAACAATGGAGGTTGTGAACAGGAATGTATTGAGGACTTGCATAATGGTTCT
GTCAGATGTGCTTGTAAGGGGGGCTACGTGCTGGCACCTGATTCACTCTCCTGT
>Xenopus_tropicalis_EGF_21_CD93_133_133
GTTTTACCGCAACACTGCCAGTCCAACCCTTGTGAGTACAAGTGCATAAACCACCCCAAT
GGCTTTAATTGCACATGTCCTGTGGGCTTTGTACTGCACGATAACCAAGTGAATTGCACT
