# Supplementary material for: A glimpse into the past: phylogenesis and protein domain analysis of the group XIV of C-type lectins in vertebrates
Source: BMC Genomics. 2022 Jun 4;23:420. doi: 10.1186/s12864-022-08659-6 (PMC9167495; doi:10.1186/s12864-022-08659-6)
Supplement: Supplementary file 8 — Additional file 8: Supplementary file 1. CDS of one representative species per vertebrate order of CD93 extracellular domain. [file 12864_2022_8659_MOESM8_ESM.zip › Supplementary file 1_CD93/Sushi_CD93.fasta]

>Acipenser_ruthenus_0
AAAGGAATGTGCAAAACTATACATCTTGCGGGACCTGGGGAGGTTCTCTACACAACCCCC
TTTGTCACCAGACCCTTAAATTCCAATAATGCATTTTTAGCCCTGGTTCCCCATGGCACT
TCTGCAAGTGTGGACTGTAAATATGAAAATGATTTGTACGGTATCTGCAACAAAAACAAG
GACGGGTCATTTGGCTGGACGATGTCTGGCCCATTTTGCGACTCTCACAAATTGGGC
>Alligator_mississippiensis_1
CAGGGCATGTGCCGCCAAGTGGCGCTGGCCGGGCCGGGCTCGGTGACCTACAGCACCCCG
TTTGGGGCCGAGAGCGCCGCCCTGCAGGCCGTGCCCTTCGGCTCGCTGGCCACGGTGGAG
TGCGGGCCAGGCGGCGAGCAGCCGGGCAGCTTCTTCGTTTGCCAGAAAGGGGACGGGGGT
GTCTTCATGTGGAGCAGCCCGGGGCCCCTGTGCGCCGGGCCCGAGGGGGGC
>Amblyraja_radiata_2
AGGGGTATGTGCCCGCGGGTGGAGCTGGGCGGCCCGGGCTCGGTCACCTACACCCCGCCG
TTCAGGGCCGAGATCCTCTCCTCGCCTCTCATCCCCTTCGGTTCCCTGGCGGTCGTGTCG
TGCGCCGTGGGCTCGCCTGCCCAGGTCTACATGCTGTGCGTGGAACTGGCGCCGCAGAGT
TACGGCTGGTCGAAGAACGGCTCCTTCTGTCTCCCCGCTTCAGGC
>Amblyraja_radiata_3
AACGGCAGCTGCCCCAGCCTGGCCAACCGCACCGCCGTCTACCACCTGCCCTTCGGCCCG
CAGGGCTCGGACTTCTCCGCGCTGCCCCCTGGCACCGTGGCCCTGGTCAGCCCGGGCGAG
GAGCCGCTGAGATGCAACGAAAGTCGGGACTGGCTGCCCGTGGGCACGGCTCCTTGGCAA
>Anguilla_anguilla_4
AAGGGGATGTGCAAACCTCTGCTTTTGGCAGGACCTGGAACGGTAAGATACAACACTCCT
TTTGTCAGAAGTCCCTTGAGTGATGACAGTGTCCTGACTATGTTACCCCACGGAACAGTT
GCAGAAGTGTCGTGCAGTGGTGATGCGCAATACACCTCCTGTAAGGACATGAATGGTTTT
TTCGGCTGGGCTAAATCTGGTCCATTCTGCGACTCCAGTAATCAGGGA
>Aquila_chrysaetos_chrysaetos_5
CGGGGGATGTGCGGACCCCTGCCGCTGGCCGGGCCCGGCCGCGTCGGCTACACCACCCCC
TTCGGGGTGCGCAGCTCCCGGCTGGCGGCTGCCCCCTTCGGCACGCTGGCGGAGGCCGAC
TGCGAGGGGGGCGGGGGCCAGGCCTTCGCCGTCTGCAAGGGGCCGCTGGAGGGGGGCGGC
TTCGCCTGGCACCCCCCCGGACCCCTCTGCCCTACCGCC
>Betta_splendens_6
CGGGGAATGTGTAAGCCTCTGGTTCTGAAGGGACCTGGAAAAATAAACTACACGTTGCCT
TTCTCAGAAGAGTCAGAAAGAAGTAAACTTAAATCATTCCCTATTGGAACATTTGCTGAT
GTTTTATGCAATGACAAACAAGAGTCCTACTCCGTGTGCCAGGAGCTCGATCAGTGGACC
GTCCCTGGTCCGTTTTGCAGTGTAGAAAGACAAAAT
>Boleophthalmus_pectinirostris_7
AAAGGAATGTGCAAAGCTCTGACGATTTCCGGACCAGGACAAATAACCTACACCGTCCCA
TTTTCGAAGGAATCTCAAAATTACCAGTTGAAGTTGCTGCCAGTCGGGACCTATGTTGAT
ATCATGTGTGATGGCCAGGAACCTTTCTACATTCTGTGCAGTAATGCACATAACAAGGGC
TATACGTGGTCAAAACCGGGTCCTTTTTGCCAGACAAACAGAAGT
>Calidris_pugnax_8
CAGGGGATGTGCGGGCCCCTGCCGCTGGCCGGGCCCGGCCGGGTCACCTACAACACCCCC
TTTGGGGTGCGCAGCCCCCAGCTGGCAGCAGCCCCCTTTGGCACGCTGGCGGACGTCCAC
TGTGAAGCGGGGGGGGACCCACCCAGGGGGAACCCACCCTTCGCCGTCTGCAAGAAGCTG
GAGCAGGGGGATGGCTTTGCCTGGCACCCCCCCGGGCCCCTCTGCCCTGCCGCC
>Callorhinchus_milii_9
AAAGGGATGTGCCACAAGATCAGCCTGGGTGGCCCGGGTTCTGTAAACTATATTACTCCC
TTCAACGCCAAGACTTCTTCGCTGGCTCTGGTACCATTTGGTTCAATGGCAACGGTGTCC
TGTGAGAATGGGATCCCAAGCAGCTCGAACTTCGTTATGTGCATGGAAATGAGTCCCAAA
GTGTATGACTGGCTGAAGGATGGTCCCTTCTGCACCCCTCCTCCTGCC
>Calypte_anna_10
CGGGGGATGTGCGGGCCGCTGCCGCTGCCGGGGCCCGGCCGGGTCTCCTACACCACCCCC
TTCGGGGTCCGCAGCCCCTCGCTGGCAGCCGCCCCCTTCGGCACGCTGGCCGAGGCCGAC
TGCCAGGAGAACAGCGCTTCCTCCTCCTTCGCTGTCTGCAAAGGGCCCCTGGAGGACGGG
GGCTTCGCCTGGGACCCCCCCGGCCCCTTCTGCCCCGCCACC
>Camelus_ferus_11
AAGGGGATGTGCCGGCCCCTGACCCTGGGGGGCCCCGGCCGGGTGAACTACAGCACCCCC
TTCCAGGCCAGCAGCTCCTCCCTGCAGGCTGTGCCCTTTGCCTCTGTGGCCAGCGTGGCC
TGTGGGGACGGGGACGGGGTCGGGGCCGCGAGCTTTCAGAGCTATTTCCTGTGCAAGGAG
AAGGCCCCTGACGTGTTCGACTGGGACACCTCGGGGCCCCTCTGCGTCAGCGCCCAGCTA
GGC
>Carcharodon_carcharias_12
AAAGGTATGTGCCAGGCGATTGAGCTGAGCGGGCCGGGGTCGGTCACTTACAGCACCCCC
TTTAATGCAAAAAGCCCCTCCTTGACTCTAGTGCCCTTTGGCTCGCTGGCAGCTGTGTCC
TGTGAGGGCACCCCTGCCGGGGGGTATGTCCTGTGCCTGGAGCAAGGCCCTGCGTTGTAC
GGCTGGTCGACGGATGGTCCATTCTGTGCCCCCGCCACCGGC
>Chanos_chanos_13
AAAGGCATGTGCAGTCCTCTGTTGCTGGATGGACCTGGAGAAATTAGTTACAACCCCCCC
TTTTCATCACGTCCACTCGCACAAGATCTCAATTTAACCATGTTGCCATATGGGACAATT
GCTGACATACACTGCTCTGATCAAACTATTTACTCCGTGTGTAAAGACTTGAATGGAGTT
TTACTTTGGACAAATTCGGGACCTTTTTGCGCCTCTGGAAAACAAAGC
>Clupea_harengus_14
AGAGGAATGTGCCCAACTCTATCAGTGATGGGACCCTGGAGTGTAGAATACTCGGTCCCC
TTTTCGGATTCCCGTTTTAACCAAGATAATGCTTTTGCTCGCTGGCCACACGGGACCTTT
GCTGAGGTATCATGTGGGTCTAAAAGTCATTATACCATTTGTCAAGAAACAAACGGTGTT
TTTGCATGGACAGATCCGGGTCCGTATTGCAATGATCAAACAGCAAGC
>Corvus_moneduloides_15
CAGGGAATGTGCGGGCCGCTGCCGCTGGCGGGGCGCGCCAGGGTCACCTACAGCACCCCG
TTCGGCGTGCGCAGCGCCCACCTGGCCGCCGCGCCCTTCGGCACGCTGGCCGAGGTGCAG
TGCGACGGCGGCGGCGACGGCGGCCGGGGCTCGCCCTTCGCCGTCTGCAAGGGGCCGCTG
GCCGGGGGCGGCTTCGCCTGGCACCCGCCGGGTCCCCTGTGCCCGGTCACC
>Cottoperca_gobio_16
AAGGGTATGTGCAAACCTATGGCTTTATCAGGACCTGGACAAATAACCTACAAAGCGCCC
TTCTCAGAAAACTCACAAAGAAGTGAAATGCAATTATTTCCGCTCGGAACGTATGCTGTT
ATTTTATGTAGCGACCAACAGTCTTCATACTCTCTGTGCATGGGGGTGGACGACATCTAT
CGTTGGACTGTCCCTGGTCCATTTTGCAAAAGAGGAAAGCAAAAT
>Cygnus_atratus_17
CAGGGGATGTGCGGGCCCCTGTGGCTGGGGGGCCCTGGCCGGGTCAGCTATGTGACACCC
TTTGGGGTGCGCAGCCCCCGGCTGGTGGCAGCCCCCTTTGGCACGCTGGTGGAGGCAGTG
TGCGAGGGGGCCAAGGACCCAGCCTTCACCCTCTGCAAGGGGCCGCTGGAGGGGGGCGGC
TTCGCCTGGCACCCCCCCGGGCCCCTCTGCCCTGCCGGC
>Cyprinodon_variegatus_18
AAGGGGATGTGTTCCTCTCTGACTCTGCTGGGGCCTGGAAAGATCATCTATCAGGCCATC
TTCTCCCCCCATCATCCACTGAACAGTGGATTGAAGCTGCTTCCATTCGGGACCAGAGCA
AGAGTCTTCTGCGGTGACCGAGAGATGGATTCCCCTCAGTGCATCCTTCAGAACGGTTCC
TACAGCTGGACCCATCCAGGACCGTTCTGTAAACCGGGTCCCAAAAGC
>Danio_rerio_19
CTTTCCAAAGGCATGTGCAGACCTATAGTGCTGGAAGAACAGAGTGAAATTAAATACAAC
CTTCCGTTTTTATCAGAACCGCTCACTCTTGATGAACGGCTGGTGATGATACCGCACGGG
ACATGGGCTGAAGTACAATGCGTTGGGTCGGAGATGCCTATTATCTCATTTTGCAGCAAC
CAAGATGGTCCGTTTGACTGGACAAATTCTGAGCGCTTTTGCGCACCGGAAAAAAGAAGT
>Dasypus_novemcinctus_20
AAAGGCATGTGTCGGCCCCTGGTCCTGGGGGGCCCGGGCCAGGTGACCTATACCACCCCG
TTTCTGGCCACCAGCTCCTCCCTGGGGACCGTGCCCTTTGCCTCTTCGGCTGATGTGACT
TGTGGGGAGGAGGAAATGGAGGAGACACACTATTTCTTGTGCAAGGAGAAAGACCCCGGC
GTGTTTGACTGGGACAGCTCAGGCCCCCTTTGTGCCAGCCCCAAGTACAGC
>Echeneis_naucrates_21
CAGGGAATGTGCAAACCTTTGGTTCTTCTAGGGCCTGGAGAAATAACCTACACGCCACCC
TTCCTTAAAAAACCACAAAGAGGACACATGAAATCATTTCCAATCGGAACATATGCTCAT
ATCTCATGTAACGACCAACTAAGCGAGCTGGACTACTCTGTGTGCATGCATGTTGACGGT
ATCTATCGCTGGACGATCCCTGGTCCATTTTGCAAAACAACAAAGCAAATT
>Echinops_telfairi_22
CGAGGTATGTGCCGGCCCCTGGCTCTAGGAGGGCCAGGCCAGATTAGCTACACCACCCCC
TTTGGGGCCAGCAGCTCCTCTCTAGATGCTGTGCCCTTCGCCTCTATAGCAACTGTGGCC
TGTGGGGAGGAGGGCAAGAATGGGAGCAATTATTTCCAGTGCAGGGAGAAAGGGAGTAAG
CTGTTTGACTGGGATACCTCAGGACCACTCTGTGTCAACTCCAAACTTGGC
>Electrophorus_electricus_23
ATTATCAATGGAATGTGCAAACCCCCGTTGTTATGGGGGCTGGGAGAAGTTAATTATACT
CTGCCATTCTCAAAGCTAATAAAACAAGATGAGGGATTCACGATGTTGCCGTTTGGCACA
TTTGCTGAAATAAGCTGCGCCGATACTGGTGAGCGCCTTCATACGGTGTGTAAAGACACA
GACACTGGTTTTGTTTGGGAAAAACCTGGACCTTTTTGCATCTCAGGCAAAAGAAGC
>Elephantulus_edwardii_24
AAAGGCATGTGCAGGCCGATAGCCCTAGGGGGTCCAGGCCGGGTCACCTACACCACCCCC
TTCCAGGCCACCAGCTCCTCCCTAGAGGCCGTGCCCTTTGCCTCAATGGCTGCTGTGGCC
TGTGGGGATGAGGACAAGGAAGGGAGCCATTACTTCCTGTGCAAGGAGAAGAGTGGTGAC
ATGTTTGACTGGGGTACCTCGGGGCCGCTCTGTGCCAGTGCCCAGCTAGGC
>Equus_caballus_25
AAAGGCATGTGCCGGCCCCTGGCCCTGGGGGGCCCAGGCCAGGTGAACTATACCACCCCC
TTCCAGGCCACCAGCTCCTCCTTGGAGGCCGTGCCGTTCGCCTCCATGGCCAACGTGGCC
TGTGGGGACAGGAACGAGAGTGAGTGGCATTACTTCCTGTGCAAGGAGAAGGCCCCCGAT
GTGTTCGACTGGGACAGCTCGGGCCCCCTCTGTGTCAACCCCAAGTACGGC
>Esox_lucius_26
AAAGGAATGTGTAAACCTTTGGTGTTGGCAGGAGGAGAGCAAGTGAATTACATTCTCCCA
TTCTCAGCAAATCCCTTAAATGAGAATAATAAACTGACTGCGTTTCCATATGGTACATAC
GCTGAGATAACATGCAGTGGCAATGTTCAGACTTCTATTTGTAATTTAATGGATGGTTTC
TACAGCTGGACATCCCCGGGTCCGTTTTGCGCCTCCGGTAAACCAAGC
>Eudyptes_filholi_27
CGGGGGATGTGCGGGCCCCTGCCGCTGGCCGGGCCCGGCCGGGTCAGCTACACCACCCCC
TTCGGGGTGCGCAGCCCCCGGCTGGCGGCCGCCCCCTTCGGCACGCTGGCGGAGGCCGTC
TGCGAGGGGGGCAAGGGCCCGGCCTTCGCCCTCTGCAAGGGGCCGCTGGAGGGGGGCGGC
TTCGCCTGGCACCCCCCCGGGCCCCTCTGCCCCGCCGCC
>Falco_rusticolus_28
CGCGGGATGTGCGGGCCCCTGCCACTGGCCGGGCCCAGCCGGGTGGCCTACACCACCCCC
TTCGGGGTGCGCAGCTCCCGCCTGGCTGCGGCCCCCTTCGGCACGCTGGCAGAGGTCACC
TGCGAGGGGGGCGAGGGACCCACCTTCGCTCTCTGCAAGGGGCCGCTGGAGGGGGGCGGC
TTCGCCTGGCACCCCCCCGGGCCCCTCTGCCCTGCCGCC
>Galeopterus_variegatus_29
AAGGGCATGTGTCGGCCCTTGGCCCTGGGGGGCCCCGGCCAGGTGACCTACACCACCCCG
TTCCAGGCCACCAGCTCTTCCCTGGAGGCTGTTCCCTTTGCCTCTATGGCCAACGTGGCC
TGTGGGGACGGTGATGGGGACGAGAGTAAGAGCCAGCATTTCCTGTGCAAGGAGAAGAGC
CCCGATGTGTTCGACTGGGGCAGCTCGGGCCCCCTCTGTGTCAGCCCCAAGTACGGT
>Gallus_gallus_30
CGGGGGATGTGTGGGCCCCTGCGGCTTGGAGGACCCGGCCAGGTCAGCTACGAGACGCCC
TTCAGGGTGAGCAGCCCCACATTGGGAGCTGCTCCCTTCGGCACACTGGCAGAGGTGGTC
TGTGAGGGGTCTGTGAGCTCGACCTTCTCTGTCTGCAAGGGGCAACAGGAAGGGGATGAC
TTCACCTGGCATCCTCCTGGGCCCATCTGCCCCAACACC
>Gouania_willdenowi_31
AAGGGCATGTGCTCTCCTCTCACTGTTTTAGGGGCTGGAACTATAACCTACACCGCTCCT
TTTTCCAAAGAACCAGAAATAGACTCAATGAGTTTGATTCCACTTGGAACATATGCTAAT
ATCCTGTGCAGTGATCAGCAGTCGTTCTTCTCCGTGTGCACGAGTGTGGCCGGTACCTAC
AGCTGGACTGACCCTGGCCCGTTCTGCAGCGTAGGAGAGAGAAGC
>Hippocampus_comes_32
AAAGGAATGTGCAATGCTCTGGAACTGTTGGGCTCCGGGCACATATCCTACACGCCTGCT
TTCTCTGAGCAGCCATTCCGAAACGTGATGAAATCCTTGCCACTTGGAACGTATGCCGAA
GTCAAATGCAGTGAAAAGCGGCCCCACATTTCTGTGTGCATCCAGAGAGATGACAAATAT
CAGTGGACTGTACCGGGTCCATTTTGCCGAACAGAACAAGGAAAC
>Homo_sapiens_33
AAAGGCATGTGCCGGCCTCTGGCCCTGGGGGGCCCAGGTCAGGTGACCTACACCACCCCC
TTCCAGACCACCAGTTCCTCCTTGGAGGCTGTGCCCTTTGCCTCTGCGGCCAATGTAGCC
TGTGGGGAAGGTGACAAGGACGAGACTCAGAGTCATTATTTCCTGTGCAAGGAGAAGGCC
CCCGATGTGTTCGACTGGGGCAGCTCGGGCCCCCTCTGTGTCAGCCCCAAGTATGGC
>Labrus_bergylta_34
AGGGGAATGTGTAAACCTTTGGATGCGGGGCTTGGACAAATCACCTACACAGCACCCTTC
TCAACTGAGCCACAAAGAAGTGAAATGCAGTTACTTCCACTTGGAACATATGCTGAAATT
AAATGCAGTGACCAACAGTCTCACATCTCCATGTGCAAAGACCAGATATATGGTTGGACA
GTCCCTGGTCCATTTTGCAAAACCGGAAAGCGAAAT
>Lacerta_agilis_35
CAGGGGATGTGCCGCCCGCTTGTTTTGGCGGGGCCAGGTGTTGCCAGATACACCACCCCT
TTTGGCATAGCCACTGCTTCCCTTGCTGCTGTGCCCCTTGGCTCCACCGCTGAAGTGGCA
TGTGATCCTGAGAGGGAGGTGCCGAACCACTTCCTCATGTGCAAGCCACAGTCTAACAGC
AACACCTCGGAATGGAGCAGCCCAGGTCCATTCTGTGCTTCGGCCACTTTGGGT
>Latimeria_chalumnae_36
AAAGGGATGTGCCGAAAGATTACTTTGGCTGGACCAGGCACTGTTACCTACAAAACACCG
TTTGGAGCAGAAAGCAAAACCTTGGCTTTAGTACCTTTTGGCTCGTTTGCACATGTGTCC
TGTGAACTGGATGGTCGCTCCCAATTTATTGTATGCTTTGAGACGAGAGAGGACGTGTTT
GATTGGGCACGCTCTGGTCCATTTTGTGCCTCTTTAAAACATGGA
>Lepisosteus_oculatus_37
AAGGGGATGTGTAAAGTCCTGCGCCTGGCAGGACCCGGAGAAGTGTTATACACAACACCA
TTCTTCACCAATCAAATAAGTAAAGATAATGCATTTTTATCTCAGATACCTCATGGGACT
CTTGCAACTGTGTCATGTAAAGACAGCAGCCATGCTCAAGCCGTTTGTAAAGAAATGAAT
GGATTTTTTGGATGGACTTCTCATGGTCCATTTTGCGACTCAGATAAACAGGGC
>Manis_pentadactyla_38
AAAGGCATGTGCCGGCCCCTGGCCCTGGGGGGCCCCGGCCGGGTGAACTACTCCACCCCG
TTCGAGGCCACCAGCTCCTCCTTGGAAGCCGTGCCCTTCGCCTCCATGGCTAACGTGGTC
TGTGGAGAAGAGGACGACAGTGGGTGGCTTTACTTCTTGTGTAAGGAGAAGGGCCCCGAT
GAGTTTGACTGGGACAGCTCAGGCCCCCTCTGTGTCAGCTCCAAGTATGGC
>Maylandia_zebra_39
AAGGGGATGTGTGAACCTTTGGCTCTACTGGGGCCTGGGGAAATCGCTTACACAGTACCT
TTCTCACAAGACCCACTTAAAAGTCAACTGAAGTCATTTCCTCATGGAACTTTTGCTATA
ATTCGGTGTAGCGATCAGGAGGATCGCATGTCTTTGTGCAACGCTGTTAACCATACCTAC
CGGTGGACTAACCTGGGCCCCTTTTGCAAAACAGGAAAGCGAAGC
>Megalops_cyprinoides_40
AAGGGGATGTGCAAACGTCTACTTTTGGCAGGACAAGGACAAGTGAAATACACAACTCCT
TTTGTCAGAAGTCCCTTAAGTGACAGCAATGACTTAACAATGTTACCTCACGGAACTTCC
GCAGAAGTGTCGTGCAGTGGTAGTACGCATTATTCCCTCTGTAAGGAAATGCAGGGATTT
TTCGGTTGGACTTACTCTGGTCTGTTTTGCGACTCCAGCAAACTGGGC
>Melopsittacus_undulatus_41
CAGGGCATGTGCGGGCCGCTGCCGCTGGCCGCGCTGCACCGCGTTACCTACAGCACCCCG
TTCGGGGTGCGCAGCACCCGTCTGGCCGCAGCCCCCTTCGGTACCCTGGCCGAGGCGCAG
TGCGACGGCGGCCACGGAGCGGCCTTCGCCGTCTGCAGGGGGCCGGTGGACGGGGGAGGC
TTCGCATGGCACCCCCCCGGGCCGCTCTGCCCCACCGCC
>Microcaecilia_unicolor_42
CAAGGAATGTGCCACAAGGTGGTCCTGGCTGGCCCTGGCATAGTGACATACACCACACCT
TTTGGCCTGCAGAGTACATCCCTCAATCTTGTGCCCTTTGGCTCCATGGCCACTGTGTCC
TGTGAAACGCCTGGGGAGCTAGGAGGTCATTTTCTAATGTGCAACACCAAAGAGGATGGC
AAATTTGACTGGAACCACCCTGGTTCTGGACCCTACTGTGCCTCCCCAAAGCATGGC
>Micropterus_salmoides_43
AAGGGAATGTGCAAACCGTTGGCTCTGTTGGGGCCTGGACAAATAACCTACATAGCGCCC
TTCTCAGATGAGCCACAGAGAAGTGAAATGCAATCATTTCCACTCGGAACGTATGCTGAA
ATTGAATGCAGTGACAAAGCACCTAAGTACTCTGTATGCAACAGGATTGGAGACATTTAT
CGTTGGAGTGTCCCTGGTCCATTTTGCAATACAGGAAAGCAAAAC
>Monodelphis_domestica_44
AAAGGTATGTGCCACCCTGTGGCTCTCGGGGGTCCAGGTGAGGTGACCTACACAACACCC
TTTGGGGCTACTAGCACCTCCCTGGCTGCTGTGCCTTTCGCCTCAGCAGCCAGTGTGAAC
TGTGGGTATGGAGATGAAAGAAAAAGTCACTACCTTGTGTGCAAGGAAAGAAACCCCAAC
CAGTTTGACTGGGGCACCTCCGGCCCTATCTGTGCATCCCCAAATCATGGC
>Monopterus_albus_45
AAGGGAATGTGTAAACCGTTGGCTCTGCTGGGACCTGGAAAAATAACCTACACAGCACCC
TTCTCAGAAAAGCCGCAAAGAAGTGAAATGAAATTATTTCCACTCGGAACATATGCTGAT
ATTTTATGTAGTGACCAACAGTCTCACTACTCTGTGTGCATGGGGGTGGATGACATGTTT
CACTGGAATGTCCCTGGTCCATTTTGCAAAATAGTAAAGCAAAAT
>Mus_musculus_46
AAAGGCATGTGTAGGCCACTGGCGCTGGGTGGTCCAGGGCGGGTGACCTATACCACCCCT
TTCCAGGCCACTACCTCCTCTCTGGAGGCTGTGCCTTTTGCCTCTGTAGCCAATGTAGCT
TGTGGGGATGAAGCTAAGAGTGAAACCCACTATTTCCTATGCAATGAAAAGACTCCAGGA
ATATTTCACTGGGGCAGCTCAGGCCCACTCTGTGTCAGCCCCAAGTTTGGT
>Mustela_putorius_furo_47
AAAGGCATGTGCCAGCCTCTGGCTCTGGGGGGTCCAGGCCGGGTGGACTACACGACCCCA
TTCAAGGCCACCAGCTCTTCCCTGGAGGCTGTGCCCTTTGGCTCCGCAGCTACCGTGGTC
TGCGGGGCCGGGGAACACGGTCAGGAGGATTACTTCGTGTGCAGGGAGAAGGCCCCTGAT
GTGTTTGACTGGGGCAGCTCGGGCCCCCTCTGCATCAGCACCCAGTATGGC
>Myripristis_murdjan_48
CAGGGCATGTGCAAACCTTTGACACTGCTGGGACACGGGCACATTAACTACACGGCGCCC
TTTTCAGCAAAGCCACTGAGAAATTACATGAAGTCATTACCACTCGGGACATATGCGAAT
ATTTTGTGCGCGGATCATCAGTCGTACTACTCTGTGTGCACGTCTGACCGTTGGAATCAC
CCCGGTCCGTTTTGCAATTCTGGAAAGCAAAAC
>Nothoprocta_perdicaria_49
CAGGGCATGTGCGGGCCGCTGGCACTGGCGGGGCCGGGCACGGTGAGCTACCGCATGCCA
TTCGGCGCCGAGAGCCTGGCGCTGTCAGCGGCACCCTTCGGCACGCTGGCGCAGGTGGCG
TGCGAGGCGGGCGGGCAGCAGCCGCACTTCGTGCTGTGCAAGGAGCGGCGGCCGGCGGGC
GGCTTCGCCTGGCACCAGCGCGGGCCCCTCTGCGCCACGAGC
>Ornithorhynchus_anatinus_50
CAGGGCATGTGCCCGCCGCTGGTCCTGGCGGGGCCGGGACGCGTGGTCTACACCACCCCC
TTCGGCCCCCGCGGCTCCGTCCTGGAGGTCGTGCCCAACGGGTCCCAGGCCCGGGTGGAC
TGCGGCGAGGAGCCGTCGGGGGTCCCGAGCTACACCGTCTGCCGGGCCCGGGGCGCGGGC
GCCTTCGGCTGGGACCTCTCCGGCCCTCTGTGCGCCTCGGCCCAGCACGGC
>Orycteropus_afer_afer_51
AAAGGCATGTGCCGGCCTCTATCCCTGGGGGGTCCAGGCCAGGTTACCTACACCACCCCC
TTTGGGGCCACTAGCTCCTCCCTAGAGGCAGTGCCCTTTGCCTCAATGGCTGCTGTGGCA
TGTGGGGAAGAGGGCAAAGAGGGGAGCCATTATTTCCTGTGCAAGCAGAAAGGAGCCGAC
GTGTTTGACTGGGGTATCTCAGGACCGCTTTGCATCAGCTCCAAGCTTGGC
>Oryctolagus_cuniculus_52
CAAGGTATGTGCCGATCTCTGGCGCTGGGAGGCCCTGGCCACGTGAACTACATCACCCCC
TTCCAGGCCAGCAGCTCTGCCCTCAACCTTGTGCCCTTCGGCTCTGTGGCCAACGTGGTC
TGTGGCAGCGGGGAGGAGACCCAGAGCCATTACCTCCTATGCAAAGAGAAGGGCCCCCAA
GTCTTCGAGTGGGACAAAGTGGGCCCCCTCTGCGTGAACCCCAAGTACGGG
>Oryzias_melastigma_53
CAGGGCATGTGTCAACCTTTGGCTCTGCAGGGACCTGGACATATCAGCTACACTGCACCT
TTCTCCGACATCCCACAAATAGGAAAGATGGACTTACTCCCCAAGGGAACATACTCAAAG
ATCACATGCAGTGACCAGCAGTCACACTACTCTGTGTGCACAGAGGTGGACGGCACTTTC
CGCTGGACCAATCCCGGCCCTTTCTGCAAGTCGGAGAAGCAAAGC
>Pangasianodon_hypophthalmus_54
AGGGGCATGTGCAAACCCTTGTTACTTGCAGGACCGGGAGAGGTTAATTACACGCTTCCA
TTTTTAAAAGTGCCACTTAAACAAGACCGCGGTTTGGCTATGTTACCTCATGCAACATTC
GCTGAGATAAGGTGCGCGTATGACAGTGAGGTGAACACTTATGCGGTGTGTAACGAAAGA
GGCGCGCATTTCGTCTGGGAAAAGCCCGGGCCATACTGCGCCTCGGGTCAGCGGAGC
>Pangasianodon_hypophthalmus_55
GACGACATTCAGTGGGAAAACTGCTGGGAGGATACACCGTCTGAAGTGCAAATTCTGAAT
AAGAAAGACTGTTCACTTGCTCCATGCGAACACCGGTGTAAAAAGGTTCCTGGAGGCCAC
ATGTGTTCCTGCCTTCCGAGGTTCAGGCCAAGCAGGAAACATCCTGAACGTTGTGAGTAC
TACTGCAACTCTGCCACGTGCCCACAGCTTTGCCCCACATGTGAGTGTCCTGAAGGCTTC
ATCAAAGACGAGAAACAGTGCACA
>Paralichthys_olivaceus_56
AAGGGAATGTGCAAACCTTTGGCTCTGATGGGGTCTGGGGAAATAACCTACACAGCACCC
TTTTCAGAAAGGCCAGAAAAAAGTGAAATGAAATCATTTCCACTGGGAACCTATGCTGAA
ATTATGTGCAGTAACCAACAGTTTCACTACTCTGTGTGCATGGGGTCAGACGACTCTTAT
CAATGGACAGTCCCTGGTCCATTTTGCAAAACAGGAGAGCAGAAT
>Paramormyrops_kingsleyae_57
AAGGGCATGTGTAAGTCTCTTGTTCTGGCAGGACCTGGAGAAATTACATACACAACCCCT
TTTGTCACTAGACCACTGAGCGATGGAAATGCGTTGACTATGCTCCCATACGGAACTTCC
GCGGCGATTACATGTCAGGGTGAAGAAACATACTCCGTTTGTAAAGACATAAATGGTTTT
TTTGGCTGGACAAACCCGGGTCCGTTTTGTGTATCCACTTTACAGAGT
>Petromyzon_marinus_58
CACCCGGTGGGGGTCCGCGTGGCCTCGGGGTGCGGACCCCTCTCGCTGGCAGAGGAGCTC
CGAGCCTCCACCGTGAGGACGAGCGCGGGCACCGCGCGCTACCGCGTGCCGTGGGACGAC
CGCGGCGCGGTGAGCCCGCTGGGAATCCTGCCCGTGGGGAGCAAGGCCGTGGTGGTGTGC
GGAGCGACGTCCGGAGGAGGTGATGGCGGTGATGACGACGACGATTATGATATTGGTGGT
GGTGACGGCGGTGGTGATGTTGCCGATGGGATGGCGAACGCCGTTTGCAGCGGAGGCGCG
GGCGGTGACGCCGAGTGGAAGGTGAGCGAGCCGCTGCCCTGCCTGCTGCAAGCTATCATC
AACAAGGACCTGTCCTCATCCTCCTCCACCTCCACCTCCTCCTCCTCCATGTCGCCGACC
TGTCCGCCCGGGTTCGAACCCGCGCAAGGTCGATGCGAG
>Pteropus_alecto_59
AAAGGTATGTGCCGGCCCCTGGCCCTGGGGGGCCCAGGCTGGGTAAACTACACCACCCCC
TTCCAGGCCACCAGCTCTTCTTTGGAAGCAGTGCCCTTTGCTTCAGTGGCCAATGTGGCC
TGTGGGGATGAGGATAAGATTGAGAAGCATTTCTTTCTGTGCAAAGAGAAGGCCACTGAT
GTGTTTGACTGGGGCAGCTCAGGCCCCCTCTGCGTCAGCTCCGAGTATGGC
>Sarcophilus_harrisii_60
AAAGGTATGTGCCACCCTGTGGCTCTTGGGGGGCCAGGTGAGGTGACTTACACAACGCCC
TTCGGGGCCACTAGCACCTCCCTGGCTGCTGTGCCCTTTGCTTCAGTAGCCAATGTGAAC
TGTAGGGATGGAGGTGAAAAAAAGAATCACTACCTCTTGTGCAAGGAGCGAAGCTCCAAC
CTGTTTGACTGGGGCACCCCAGGCCCTTTCTGTGCCTCCCCAAACCATGGC
>Scyliorhinus_canicula_61
AAAGGCATGTGCCAGGCGATCGGGCTGAACGGAACGGGCATGGTGACTTACAGCACACCC
TTCAATGCAGAGAGCTCCTCCTTGATGCTGGTTCCCTTCGGCTCCTTGGCAAAAGTGTCC
TGTGAGGAGGCACCGGCGATGGGATATGTTCTGTGCCTGGAGAAAAGCCAAGGGTCATTT
GGCTGGTCCAAGGATGGCCCATTCTGTGCCCCTCCCTCTGGC
>Sorex_araneus_62
AAAGGCATGTGCCGGCCCCTGACTTTGGGGGGCCCAGGCCATGTGAATTATACCACCCCC
TTCCAGACAACCAGTTCCAACCTGGAGGCTGTGCCTTTTGCTTCCGTTGCTAATGTGGTC
TGTGGCGATGAGGACTCCGAGAATGTGCTGAGTTACTTCATTTGCAAGGAGAAAGAGCCT
GATGTGTTCCACTGGGGTAACTCGGGTCCCTTGTGTGTGAGCTCCAAATATGGA
>Sparus_aurata_63
CAGGGAATGTGCAGACCTCTGACTCTGTTAGGAATTGGACAGATAAACTACACAGCACCC
TTTTCAAAAGAGCCCCAAAAAACTAAAATGCAATCATTTCCAGTCGGAACGTTTGCTGAG
GTTTTATGTAGTGACCGACAGTATCACTCCTCTTATTGCATTAGGATGGATGACATCTTT
CGCTGGAATGTCCCCGGTCCCTTCTGCAAAACAGGAAAGCAAAAC
>Sphaeramia_orbicularis_64
AAAGGGATGTGCAAAGCGCTGGCGCTGTCTGGACACGGACAAATCACGTACACTCCACCA
TTCTCACGAGAGCCACAAAGAAATGGGATGAAATTATTTCCACTGGGGACATATGCTTTA
ATATCATGCGGTAATGAAGAGCCGCATTACTCTTTGTGCATGAACATAGACGGAGCCTAT
CGCTGGAATAAACCTGGTCCATTTTGCAGCGCAGGAAAACAAAAC
>Thalassophryne_amazonica_65
AAAGGAATGTGCAAAGCACTGATGCTGCTGGGACCTGGAAATATCACGTATATGGCACCT
TTCTCATCAGAGCTGCGACAAAGTGACACGCAGTCATTACCTCTTGGAACATCTGCCGAG
ATCACGTGCGGCAGCCACAAAGCTCACTACTCTGTGTGTACGGGTGCAGATGGCGCCTTT
CACTGGACTCTCCGCGGTCCGTTCTGCAAAGCAGGACGGCCAACC
>Thalassophryne_amazonica_66
ACAACGGACCACAAAAATGCATGCCAGGCACAGGAAGCTGCAGATGCAAACACTTTTCAA
AGTGCTAACAGC
>Trachemys_scripta_elegans_67
CAGGGCATGTGCCGCCAGCTGGCGCTGGCCGGGCCCGGCAGCGTCACCTACACCACCCCC
TTCGGCTTGGACAGCGCCTCCCTGGCGGCCGTGCCCTTCGGCTCCCAGGCCGCGGTGTCG
TGCCAAGGCCAGGCGCCGGGACCCTTCCTGGTGTGCAGGGCGCAGGCGGGTGGCGGGTTC
GAGTGGAGCAGCCCGGGCCCCCTGTGCGCCTCGCCCCGCTACGGC
>Trichechus_manatus_latirostris_68
GAAGGCATGTGCCGGCCCCTTGCCCTGGGGGGTCCAGGCCAGGTTACCTACACCACCCCC
TTCCAGGCTACCAGCTCCTCCCTGGAGGCCGTGCCCTTTGCCTCGATGGCCAACGTGGCC
TGTGGGGACGAGGGCAAGGAGGGGAGCCATTATTTCTTGTGCAAGAAGAAAGGCGCCGAT
GTGTTTGACTGGGGCACCTCTGGCCCCCTCTGCGTCAGCTCCAAGCTAAGC
>Trichosurus_vulpecula_69
AAAGGTATGTGCCACCCTGTGGCCCTTGGGGGGCCTGGTGAAGTGACTTACACAACACCC
TTTGGGGCCAGTAGCACTTCCCTGGCTGCTGTGCCTTTTGCCTCAGCAGCCAATGTGAAC
TGTGGGTATGGAGGTGAACAAAGAAGTCACTACCTCGTGTGCAAGGAACGAAGCCCCAAC
CTATTTGACTGGGGCACCCCAGGCCCTTTCTGTGCCTCCCCGAATCATGGC
>Tupaia_chinensis_70
AAAGGCATGTGCCGGCCCCTGGCTCTGGGGGGCCCAGGCCAGGTGACCTACACCACTCCC
TTCCAGGCCACCAGCACCTCCCTGGAGGCTGTGCCTTTCGCCTCTGTGGCCAACGTGGCC
TGTGGGGACGGAGATGAGAGCAAGTCCCAGTATATCGTGTGCCGGGAGAAAGGCCCTGAT
ATGTTTTACTGGGACAGCAGGGGCCCCCTCTGTGTGAGCCCCGACTACGGCTGCACCTTC
AACAATGGGGGCTGTGANNNNNNNNNNNNNNNNNNNNNNNNNNNNNNNNNNNNNNNNNNN
GTGTTCCGGCTGCTGGACGACCTCGTGAGCTGC
>Xenopus_tropicalis_71
TGGTCAGATGGAAAGTGCGGTGGCCAAGCAGATGGGTATCTCTGTGAATTCCCTTCTATA
GGTATGTGCAAGAGGGTAGTGTTGGCTGGCCCAGGGGAAGTGTATTACCAAACACCATTT
GGTATTGTAAGTAGCTCATTGGAACTTGCCCCATACGGGTCCATGGCTTCTGTGAATTGC
AAACAAGGTTTATTGCAAGGTGCTAATCTGATTTGTAGACAGATGGATGATAATATGTTC
TACTGGAATGAAAGCCCAGAAACAAGATCACCACAGCCCATGTGTGCATCCCCAGAAATT
GGT
