# Supplementary material for: A glimpse into the past: phylogenesis and protein domain analysis of the group XIV of C-type lectins in vertebrates
Source: BMC Genomics. 2022 Jun 4;23:420. doi: 10.1186/s12864-022-08659-6 (PMC9167495; doi:10.1186/s12864-022-08659-6)
Supplement: Supplementary file 8 — Additional file 8: Supplementary file 1. CDS of one representative species per vertebrate order of CD93 extracellular domain. [file 12864_2022_8659_MOESM8_ESM.zip › Supplementary file 1_CD93/CTLD_CD93.fasta]

>Acipenser_ruthenus_0
TGCTCTAGCAGTGCCTGCTACACAGTACATCTCGAGAGGGTTGATTTTGAAAGGGCTTTG
CAGAATTGCAAAGCTAACGGAGGTAATTTGGCAACGGTAAAGAACAGTGAAGAGGCTTCA
GAGCTGCAGTCACTCCTGTCTAGAATCAGTGCTGAACAACCAACTGGCGAACTTCAATTC
TGGATCGGGCTTCATCTCAGAAAGGGAGACTGTATTCATGCCCTTAAACCCTTGAAAGGT
TTTACTTGGTTATCTGTAGATGAAGTCGCACAGTATTCTAACTGGAAGGAAGAACCAATG
ATCACATGCACAGCACAGAGGTGTGTGTCTCTACAATATAACCCATACTCTGTAAACATT
GACAACTTCAAGTGGTCTGATAGAACATGCACAAAGGATGCAGATGGGTATCTTTGCAAG
TTTAATTTC
>Alligator_mississippiensis_1
TGCTTGGGAACAGCTTGCTACACCGTCCACTGGGGCAAGCACAATTGGGCTGGTGCCCAG
GACCAGTGCAAGAGCAACGGGGGCAACCTGGCCAGCGTGAAGAGCCAGGACGAGGCACAG
CTGCTTGGTGACCTGCTAGCCCCAGATGAGGTGAGGGCACCGGGGCTGGTGAAGCTGTGG
ATGGGGCTGCGCCGGGAGAAGGGCAAGTGCTATCAGAGGCACCAGCGCCTCAGGGGCTTC
AGCTGGGCCTCCGGAGGGGATGACGCTGACTACAGCAAATGGCACACGGAGCCGCGGGAG
ACCTGCACGGCCCAGCGCTGCGTCACCCTGCGCCTGGATCTTGCCTCCCAGGACTCCTGG
GAGCCCACCTGGACAGACGGCCCCTGCAACGACTTGGGGGTGAGCGGCTACGTGTGCAAG
TTCAGCTTC
>Amblyraja_radiata_2
TGCGTGGCCGATGCGTGTTACACGGCATACCTGCACAGGAAGACCTTCCACCCAGCCTCG
GAAAGTTGCAAATACAACGGAGGCAATCTGGCCACCGTCAGGGACGCCGGCGAAGACGCG
CTGATCCACCGACTCTTGTCCGGGTTCCCCGCCGGCCGGCGGGCGAAGAGTAGGTTCTGG
CTGGGGCTCCAACTACCCCCGAGGCACTGCTACCAACACCACCGGCCGCTGAGAGGCTTC
CAGTGGACGGCCGGGGGAGGGGAGACGGCTTATTCCAACTGGGCGAGGGAGCCTTTGAGC
ACTTGCACGGCGCACAGGTGCGTCCACCTAGTGAACAGCTCCAGCTCCGGCGGCGGCAAC
TACAAGTGGATGGACGGGTCCTGCAGCCACGCTATGGACGGTTACCTGTGCAAGTTCAGC
TTC
>Amblyraja_radiata_3
TGTGTGGACGGTTTCTGCTACACTTTGCGGAGGGAGCACAGGAAGTTTAACATGGCCCGG
AGCGCCTGCAAGAAGGACGGGGGAGATGCGGTGACCGTGCGGACCACGGTGGCGGCCGAG
GCCGTCTCGGCGCTGCTGCAGGCGGCCGGCGCTCAGTCCAACTCCAGCTACTGGCTGGGT
CTGCAACTCCACCACAAGACGTGCCCCGACAACGGCAGCCTCTTGCGGGGCTACCGCTGG
GTGGACGGGGACAGCGACACGACCCACTACACCAACTGGGCTCCGGCGACGGGCTCCACC
TGCGGACCCCGCTGCGTGGTGGTCTCCAGCGACGAGCTGTGGCTGGAGCGGCAGTGCAAC
GTGAAGACGGACGGGGTGCTGTGCGAGTACCGCTAC
>Anguilla_anguilla_4
TGCGCGACCAGCGCCTGCTACACTGTGCACATTGAGAACAGCACGTATGAAGAGGCAAAG
AAAAATTGCGAAGATAACGGCGGGAAGCTGGCGACTATTAAAGACCAAGCGGAGGCTGGG
GAAGTCCGTTCGGTCCTCTCGCGGTTTGGTAGAAGTGACATACCGCAAAGCTTTAAATTT
TGGATTGGACTGAAACTACAGAAAGGGAGCTGCATCTTTCCAGAAGGGAGTCTGAAAGGT
TTTACGTGGATATCAGGAGAGCATGACACCGAGTATTCGAGCTGGGAGAAGGAACCTGAA
ATCACCTGCACGGAAGAACGTTGCGTTTCTGTCCATCACACATCGTCTCAAAAAGAATCA
GGTAGTTGGGTGCTTTGGACAGACCGATCTTGTAAAGATGTGGCCGGATTCGTATGCAAG
TTCAATTTT
>Aquila_chrysaetos_chrysaetos_5
TGCGCCGGCACCGCCTGCTACACCCTGCACCGGGCCGAGCTGGGCTGGAGCGCTGCCCAG
GAACGCTGCCGGCACAACGGCGGCAACCTGGCCCCGGTACGCAGCCCCGACGAGGCCCAG
CGGTTGCGGGAGCTGATGGCGGCGGCCGGCTGGCCGGGCCCGGCCTGGATCGGGCTGTCT
CTATCACGGGGCCAGTGCATCCAGCCGCAGGAACCTCTGAGGGGCTTCACCTGGGCGGCC
GGCGGGGAGCCCGGTAACTACTCGGCCTGGCTGTCCGAGCCCGCCGTCACCTGCGTCACC
TCCCGCTGCGTCAGCTTGCGGCCGGCTGGGCCCGCCGGCACCGCCGGCTGGGCTGACCGT
CCCTGCCGGGCCCTGCTGACCGCCTTCCTCTGCAAGTTCAGCTTT
>Betta_splendens_6
TGCACTGCAAGTGCCTGCTTCACCCTGCATATGGATCAGCTGAGCTTTGAGGAGGCGCAC
AAGAAGTGTGTCCACAATGGAGGTTCTTTGATAACGGTCAGAAACAGAGAAGATGAAGAA
GTGGTGCGTTTACTTCTCTCAAAGATTATTGGACATCATCAGGACACCATAGTTACATTT
TGGATTGGACTCAAACTACCAGCGGGGAACTGTGTGTCGGCTCACAAGGCTCTGAGGGGC
TTTAGGTGGGTGTCGGGGGCAGAGGAATCTGAGTATTCCAACTGGGAGAAGGAACCAGAG
CTAACATGCACAGCAGATAGATGTGTGAGGGTTAATTTCAGATTGTCAGGGCAGAATCGA
CTAAAATGGATTACTGGATCTTGCAAAAGTCTTATTTTTTATGCATGTAAATTTAGCTTC
>Boleophthalmus_pectinirostris_7
TGTACCTCCAATGCCTGTTTCACTCTCCACTTGGATGGACTTTCATTTGTGGAGGCCAAC
ACGAACTGCAACAACAATGGCGGCTATCTAATGACGATAAGGAGCAAAGAGGAGGAAGAC
ATATTCCAGACGCTTCTATCACAGATCTCACTGCAGGAAAAACACTTTAAAATCCGTATT
GGACTGAAACTGCATAGAGAAAGTTGTGTGATATCCCAGGAACCACTCAAAGGATTCAAA
TGGGTGTCAGGTGCAGAGGACTCCGAGTATTCCAACTGGGGAAGGGAGCCACATTCTACC
TGCCATGAAAGATGTGTCAGCATCAGCTATAACCCAATGAGCCACAGCCACTTGAAATGG
ACTGATGGCAGCTGCTTAAAACCTTTTCCTTATGTGTGCATGTTTTACTTC
>Calidris_pugnax_8
TGCGCCGGTGCTGCCTGCTACACCCTGCACCGGGCCCAGCTGGGCTGGAACGACGCCCAG
AAACGCTGCCACGATAACGGCGGCAAGCTGGCCCCGGCCCACAGCCCCGCCGAGGCCCGG
CGGCTGCAGGAGCTGCTGGTGGGGGCCGACTGGACAGGCCCGGCCTGGATCGGGCTGTGG
CTGCCACGGGGCCACTGCGTCCAGCCCCAGGAGCCGCTGCGGGGCTTCAGCTGGGTGGCT
GGCGAGGAGGGGGGCAACTACTCGGCCTGGCTGTCCGAGCCCGCCGTCACCTGCCTCAGC
ACCCGCTGCGTCAGCCTGAAGCTGGCCGGGCCCGCCGGCAGCCCCGGCTGGACTGCCCAC
CACTGCCGGACTCCGCTGCCCGCCTTCTTCTGCAAGTTCATCTTC
>Callorhinchus_milii_9
TGCAGCAGCAACGCCTGTTACACCGTGCACTTGGAGAGAAAGCCCTTCCACAAAGCTCTG
GAAAGTTGCAAGGCCAACGGGGGCAGCCTGGCAAGCTTGAAGAGTGCAGAAGAGGCCCTT
CAGATAGAGGGTCTGCTGGCCAGCCTCCCCTCAGCTCCATCGGGGAACAAGAGCAAGTTT
TGGATCGGGCTCCAGCTGCTGCCAAGACACTGTTACCAGCAGCACAAGCCGCTCAGGGGC
TTCAGCTGGACAGTGGGAGGCGAGGAGTCCCAGTACTCCAACTGGCGCAGGGAGCCCCAG
AGCACCTGCACTGCTCACAGATGTGTCTACATCAGCTACTACTCCAGTGGCACTCTGAAT
CAGGGAGACCTGAAATGGTCCGACAGTATTTGCTATGCCGGAGTGGAGGGCTACCTTTGC
AAGTTCAGCTTT
>Calypte_anna_10
TGCGCCGGTACCGCTTGTTATACCTTGCACCGAGCCGAACTGAAGCTGGAGCGCGGCCCA
GGAGCGTGCCGGAACAACGGAGGCAACCTGGCTCCGGTTCGCAGCCCCGCCGAGGCCCGG
AGCCTGCAGGAGCTGATGGCGGCCGCCGGCCGGCCCGGCCCGGCTTGGATCGGGCTGTGG
CTCTCCCGAGGTCGGTGCGTGCAGCCGCAGGAGCCTTTGCGGGGTTTCTCCTGGGCTGGT
GGAGGAGAAGCCGGGAATTACACGGCGTGGCTGTCGGAGCCCGCGGTCACCTGCCTCAGC
TCCCGCTGCGTGGGTCTGCAGCCCGACGGACCCTCCGGCCTGGGGGTTTGGGCTGACCGG
CCCTGCCGGGGCCCCCTGCCCGCCTTCCTCTGCAAGTTCATCTTC
>Camelus_ferus_11
TGCGCGGGGGTGGCCTGCTACACAGCCCACTGGGGCAAGCTGAGTGCGGACGACGCCCAG
CAGCGCTGCAGCAAGAAGGGGGGCAACCTGGCCACGGTGAAGACCGAGGAGGAGGCCCGG
CACATCCAGAGTGCCCTGGCCCGGCTCCTGCAGACGGCGGTGCCCCCGGCGGGGCGCATG
GGCCGGTTCTGGATCGGGCTCCAGCGAGACAAGGGCAAGTGCTTGGACAGCAACCGGACG
CTGAAGGGCTTCAGCTGGGTGGGCGGCGGGGAGGACACGCTCTACACCAACTGGTACAAG
GGGGCCAAGAACTCCTGCATCTCCAAGCGCTGCGTGTCCCTGCTGCTGGAGCTGTCGCTG
CCCGCCCTCGGCAGCCTCCCCAGGTGGGCCGAGGGCCCCTGCGGGAGCTCCAGGTCTCCT
GGGAGCGGCATCGAGGGCTTTGTCTGCAAGTTCAGCTTC
>Carcharodon_carcharias_12
TTCCAGGAAGCGTTGGAGAGCTGCAGGGCCAACGGAGGCGACCTGGCGACAGCCAAGGAT
GCAGGAGAGGCTCAGCACATCCACACCTTGCTCTCCGCCCTCCCCGTGGAACCCCCGCCC
AGCGGCCAGCGGAGATTCTGGATGGGCCTCCAGCTGCCCCGCCGGCACTGCTCCCAGCAG
CACAAACCCCTGAGGGGCTTCCTCTGGACTTCGGGGGGCGAGGAGACCACCTATACCAAC
TGGGCCAGGGAGCCGCGGGGCACCTGCACCGCCCGCAGATGCGTCCACGTGGCGGTCTCT
TACCCCGGGGGCAGCTCGGGGGACTTCAAGTGGTCAGACGGGGTCTGCTCCCCGGGCGTG
GATGGCTACCTGTGTAAGTTCAGTTTT
>Chanos_chanos_13
TGCACAGCTAATGTGTGTTTCACCTTACATTTGGTAAAAGTATCGTTCCATGTCGCGAAT
CAACAGTGTCTCGGAAATGGTGGTAAACTGGTTACAGTGAGGGATATCGGTGAATTAGGA
GATCTGAAGTCTGTTCTTCTGCTGAACAAGGAAACTTACACAGGTAGCGGCAACAAATTT
TGGATTGGACTGCGGTTGCACAAAGGAAACTGTACCATTTCCGGCGCAAGTCTACATGGT
TTCAAATGGGTATCGGGCGTAGAGGAATCTTCATATTCCAACTGGAAAAAGCCACCCAGA
AGCACGTGCATAGGGGACAGGTGCGTTGCTGTGGAAAATCCGGACCTCAAATGGACGGAC
ATCTCATGCAATAATAAAGCATTCTATGTGTGTAAATTTCTTTTC
>Clupea_harengus_14
TGCTCCCCAAAGGCTTGCTTCACTTGGTATCGTGAGAAACATACGTTTCAGGAGACTGTG
AAGAGGTGTAAGGAGCACGGAGGCAACGTGGCCACAATCCGAGATAAAAATGAATTTACT
GATATGGAATTTGTTGTCTCACAACTCAACGAAAAGGACAGTCAGTTTTGGATCGGACTT
TGGCTACAAAAGGGTAACTGTACTTTGCCCGGCTTAAATTTAAAAGGTTTCAAATGGATT
TCTGGAGCAGAGGACTCCCAGTATTCCAACTGGAAAAAAGAACCAGAGACCACTTGCACA
GAGGAGCGATGCGTTGTAGTACAGAGATCATCCAGCCTTGAACTCAAATGGATTGACACG
TCTTGCAGAGGACGACATTTTTACGTGTGTCAATTTTATTTC
>Corvus_moneduloides_15
TGCGCCGGCAGCGCCTGCTACACCCTGCACCGGGACGAGAGCGCCTGGAAAAGCGCCCAG
GAGCGCTGCCGCCGGGACGGCGGCAACCTGGCGGCGGTGGGCAGCGCCCGCGAGGCCGAG
CGGCTGCGGGAGCTGCTGGCCACGGCCCGCTGGGCCGGCCCGGCCTGGCTCGGGCTCGCC
CTGCCCAGGGGTCACTGCGTGCGGCCGCACGAGCCGCTGCGAGGCTTCTCCTGGGTGGCC
GGAGGGGAGCCGGGCAACTTCTCGGAGTGGGCGGCGGAGCCGGCGGTCACCTGCGTGAGC
TCCCGCTGCGTGGCCCTGCGGCCGCCCGGCCCGCACGGCGCCGGGGGCTGGACGGACCGG
CCGTGCCGCAGCCCGCTCCCGGCTTTCCTGTGCAAGTTCAGCTTC
>Cottoperca_gobio_16
TGCACCTCCAATGCCTGCTTCACCCTACATATGGACGGGGTGGTCTTTGAGAAGGCTGTT
CAGAACTGTGACCACAATGGAGGTTATCTGATGACAGTCAGAGACAGAGAAGAAGAGGAT
GTGCTGCGCTCGCTTCTCTCACAGATCGAAAGACCACATCAGGACAGGGCCCTTACGTTT
TGGATTGGATTAAAACTGCACACAAGGGACTGTATGTTGGCTGACAAGATTCTCAGGGGG
TTTAAGTGGGTGTCTGGGGACAAAGATTCCCACTACTCCAACTGGGAAAAAGAACCTGTC
ACCACATGCACTGAGGAGAGATGCGTAATGATTAATTACACTCAATCAGGACAGAACCAA
CTCAAATGGACAGCTGGACCTTGTAAAAGCCCTGCTTTTTATGCATGTAAGTTTTATTTT
>Cygnus_atratus_17
TGCGCCGGCACCGCCTGCTACACGCTGCACCGGGATGAGCTGGGCTGGAACGGCGCCCAG
GAGCGCTGCCAACACAACGGCGGTAACCTGGCTCCGGCAGGCAGCGCGGCCGAGGCCGAG
CGGCTGGGGCAGCTGATGGCAGCCAGCGCGGCCGGCGCAGCCTGGATCGGGCTGCGGCTG
GAGCGTGGCCACTGCATGCAGCCCCAGGAGCCGCTGCGGGGCTTCACCTGGGTGGCCGGT
GGGGAGCCCGGCAACTACTCGGCCTGGCTGGCCGAGCCCCAGGTCACCTGCCTCAGCACC
CGCTGTGTCACCCTGCAGCCCGCAGGCCCCGACAGGACCCTGGGCTGGGTCGACCGCTCC
TGCCGTGCCACGCTGCCTGCCTTCCTCTGCAAGTTCAGCTTC
>Cyprinodon_variegatus_18
TGCACCCCTAAAGCCTGCCTCATCCTGCATATGAAGAATGTCAGTTTCCATGCTGCTCAG
AACCGGTGCCGACATGACGGCGGGTACCTGGTGACGGTCAGAGACAGAAATGAGGAGATG
GATCTGCACTTGCTTCTCTCACTGAGAAAGAAACAGCATGAAGAGGAGGTGCTGAATATC
TGGATCGGGTTAAAAAAGAACCAGGGGGACTGCACGCAGCTCAACGAACCCCTCCGAGGG
TTTAAGTGGGTCTCTGGGGAGCCACTCTCTCAGTACTCCAACTGGAAAAAGGAGCCTGCA
GACACATGCAGTTCGGACAGGTGTGTAAAGGTGGAGTACAGCTTTTCCCAGCAGGATGGG
CTCAGCTGGACTTCAGAAAGCTGCTGGAACAAAGGCGCCCCGTATGCATGTAAGTTCCTT
TTC
>Danio_rerio_19
TGCACAGCCGAGGCTTGCCTTACATTGCATTTGGAAAAGGAACATTTTGAAAAGGCTTCC
AAAAACTGTATTGACAATGGAGGCAAGTTGGTCACCATGAGAAATGACGATGAACTCCAG
AGCGTTAAATCTGCGGTTTTGGCAGCGGCGGCAGAAGGCGAGAAAGAGCGCGTCTTCAGC
TCTAAACTTTGGATCGGACTTTCCTTGCAGAAAAGGCGCTGCACTGACTCCACGGAGGAG
CTGCACGGCTTCAGGTGGACTTCAGAGCCAGAGGATTCGCAATATTCCTACTGGAAGAAG
AAGCCTTTGAGGACGTGTACGGAAAAAAGATGCGTGTCCATTTCTCTGGCGGATGATCTC
AGATGGACAGACGGCTCGTGTCGAGACCGCGCGTTTTACATGTGCAAATTT
>Dasypus_novemcinctus_20
TGTGCCGGGAACGCCTGCTACACGGCCCACTGGGGCAAGCTGAGTGCGGCCCAGGCCCAG
CAGAGCTGCAGCGCCAATGGGGGCAACCTGGCAACGGTGAAGTCGGAGGAGGAGGCTCGG
CACATCCAGGAAGCCCTGGCCCAGCTGCTGCGGCCCCAGGACCCCACAGCTGCCCGGATG
GGCAAGTTCTGGATCGGGCTGCAGCGTGAGAAGGGCAAGTGCTTGGACCCCAACCTGCCG
CTGAAGGGTTTCAGCTGGGTGGGCGGCGGGGAGGACACGCTGTACTCAAACTGGTACAAG
GAGGGCAAGGGCACGTGCATCTCCAAGCGCTGCGTGGCCCTCTTGCTCGACCTGTCCTTG
CAGTCCCTCCCCAGCCACCTCCCCAAGTGGTCCGAGGGCCCGTGTGGGAGTCCCAACTCC
CCAGGGAGCAACGTGGAGGGTTTCGTGTGCAAGTTCAGCTTC
>Echeneis_naucrates_21
TGCACATCTAATGCCTGCTACACCCTGCATATGGACAAGGTGAACTTTGTGAAGGCCTTT
CAGAACTGTGACGACAATGGAGGTTATCTGATGACAATTAGAGACAGAGAAGAAGAGGAT
GTGCTACGCTCACTGCTCTCACGGACCCAACAACATCAGGATCGGCAATTTAAATTTTGG
ATTGGATTAAAACTCACCAAAAGCGATTGTGTAGTTAATTACAAGACTCTCCGGGGCTTT
AAGTGGCTATCTGGTGAAGAGGAATCCCACTACTCCAACTGGGGAAAAGAGCCCCTACAT
ACCTGCACAATGAACAGATGTGTTAGGGTCCATTCCACTCTCACAGGTCAGAATGAACTG
AAATGGACAACTGGATCTTGTAACCGCTCCAATTATTATGCATGTAAGTTTTACTTT
>Echinops_telfairi_22
TGCGCGGGCGCTGCCTGCTTCACGGCCCACTGGGGCAAGCTGAGCGCCGAAGAGGCCCAA
CTCAACTGCAGCACCAACGGGGGGAACCTGGCCACCGTGCGGAGCGCCGAGGAGGCCCGA
TACATTCAGGAGGCCCTAGCCCAACTGCTTCTGCCGGAGGCGCCGCTGACTGCCCGCATG
GCCAAGTTCTGGATCGGTTTGCAGCGGGAAAAAGGCAAGTGCCTGGACGCCAACCTGCCC
CTGAAGGGTTTCAGCTGGATCGGTGGCGGGGAGAACACGTCGTACACCAACTGGTACAAG
GAGCCCAAGGGCACCTGCATCTCCAAGCGCTGCGTGTCCCTGGCGCTTGACCTTTCCCTC
CTGCCAAGCCGCACCAGCCACCTCCCCACTTGGTCTGAGGGGCCCTGCGGGAACTCTGGC
TCCCCGGGAAGCAACATCGAGGGCTTCGTGTGTAAATTCAGCTTT
>Electrophorus_electricus_23
TGCACAGACAACGCTTGTTTCACATTTCATAAAGACAACAAAACGTTTGAGCTGGCCAGT
CAAGACTGCGTCGAAAACGGCGGATACTTGATTACAATAAGAAATGCTGTCGAATTAAAC
GATGTGAAGTCAATCGTTTCTTTAAAAAGAAAGCTTCCTTACGAGGAAAAAATCTGGATA
GGACTAAAGTTGGAAAAGGGGAAATGTATGATCAATGATGAAAGCTTGCATGGCTTTAAA
TGGATCTCGGGTAACACAGACTCCGCGTACTCCAATTGGAACAAGAAACCCAGCAGCACA
TGTACAGAAGAGCGATGCGTTTCCATTTACTCAGAGGAGCTCAAATGGAGAGATGGGTCG
TGTAAAGACAGTGCGTTTTATATGTGTAAGTTT
>Elephantulus_edwardii_24
TGTGATCGGAATGCCTGCTACACCGCCCACTGGGGCAAGCTGAGCGCAGAAGAGGCCCAG
CTCAACTGCAGCACCAATGGGGGCAACCTGGCCACGGTAAGGGACGTGGAGGAGGCCCGC
TCCATCCAGCAGGCCCTGGCCCAACTTCTGCTGCCTGAGGCTCCACCAACTGTGCGCATG
GGCAAGTTCTGGATCGGGCTGCAACGTGAGAGGGGCAAGTGCCTGAACCCCAGCCTCCCG
CTGAAGGGCTTTAGTTGGGTGGGTGGAGGGGGCGACTCGCAGTACGCCAACTGGCAGAAG
GAACTCAAGAGCACGTGCATCTCCAAGCGCTGTGTGTCCCTGGCAGTGGACCTCTCCCTG
CCACCCGTGGCTGGCCATCTCCCCAAGTGGTCAGAGGGCCCATGCGGGAGCTTTGGCATC
CCAGTAAGCAACACTGAGGGCTTCGTGTGCAAGTTCAGCTTC
>Equus_caballus_25
TGTGCGGGGACCGCCTGCTACACGGCGCACTGGGACAAGCTGACTGCGGCCGAGGCCCAA
TCTCACTGCAGCAAGAACGGGGGTAACCTGGCCACGGTGAAGACTGAGGAGGAGGCCCGG
CTCATCCAGCGAGCCCTGGCCCAGCTCCTCCAGCTGGAGGCGCCCCTGGTAACTCGGATG
GGCAAGTTCTGGATGGGGCTCCAGCGAGAGAAGGGCAAGTGCTTGGACAGCACCCTGCCG
CTGAGGGGCTTCAGCTGGGTGGGCGGCGGGGAGAACACGTCCTATGCCAACTGGTACAAG
GAGCCCAAGAACAGCTGCACCTTCAGGCGCTGTGTGTCGCTGGTGCTGGACCTGTCCCTG
CCTCCCCTCGCCAGCCACCTCCCCAAGTGGGCCGAGGGCCCCTGTGGGAACCCCGGCTTT
TCTGTAAACAACATCGAGGGCTTCGTGTGCAAGTTCAGCTTC
>Esox_lucius_26
TGTACGCTCAATGCTTGTTTCACTTTTCATAGGGAACAGGTCAGCTTTGAAGATGCGCTT
AGTGAATGTAAAGATAACGGAGGTTACTTGGCAACAACTAAAGGAAAAAGGGAGGAAGCA
GAACTTCAATCCATTATTTCACAGATAGACGAACGACATCGCAGGTTGGATTTCGATTTC
TGGATTGGATTGAAATTACCTAAAGGGCACTGTGTAGTACCGGACGTTAGTCTCAAAGGT
TTTAAGTGGATATCTGAAAGTGAACCTTCCGAATATTCCAACTGGAAGAAGGAACCTAAT
GCCACCTGCACAGAAGATCGTTGCGTATTTGTACATTATTTTTTATCAAGTCGCGAGGAA
TTAAAATGGACGGATGGTTCTTGCAAGCGCAAGGCTTTTTACGCGTGTAAATTCTATTTC
>Eudyptes_filholi_27
TGCGCCGGCACCGCCTGCTACAGCCTGCACCGGGCCAAGCTGGGCTGGAGCGGCGCCCAG
GAGAGCTGCCGGCACAACGGCGGCAACCTGGCTCCGGCGGGCAGCCCCGCCGAGGCCGAG
CGGCTGCGGGAGCTGCTGGCGGCGGCCGGCTGGCCGGGCCCGGCCTGGATCGGGCTGTCG
CTGTCGCGGGGCCGCTGCGTCCTGCCGCAGGAACCCCTGCGGGGCTTCGCCTGGGCGGCC
GGCGGGGAGCCCGGTAACTACTCGGCCTGGCTGTCCGAGCCCGCCGTCACCTGCCTCAGC
TCCCGCTGCGTCAGCCTGCGGCCGGCCGAGCCCCCCGGCACCGCCGGCTGGGCCGACGGC
CCCTGCCGGGCCCCGCTGCCCGCCTTCCTCTGCAAGTTCAGCTTC
>Falco_rusticolus_28
TGCGCCGGCACCGCCTGCTACACCCTGCACCGGGCCGAGCTGGGCTGGAGCGCGGCCCAG
GAGCGCTGCCACCACAACGGCGGCAACCTGGCCCCGGCGCGCAGCCCTGGCGAGGCTGAG
CGGCTGCAGGAGCTGCTGGCCATGGCCGGCTGGCTGGACCCGGCGTGGATCGGGCTGTCG
CTGTCACGGGGCCGCTGCGTCCAGCCGCAGGAGCCATTGCGGGGCTTCGCCTGGGCAGCC
GGCGGGGACCCCGGCAACTACTCAGCCTGGCTGGCCGAGCCGGCCGTCACCTGCCTCAGC
GCCCGCTGCGTCAGCCTGCGGCCCGCCGGGCCCTGGGGCCCCGCTGGCTGGGCCGACCGC
CCGTGCCGGGCGCTGCTGCCCGCCTTCCTCTGCAAGTTCAGCTTC
>Galeopterus_variegatus_29
TGCGCGGGGACTGCCTGCTACACGGCCCACTGGGGCAAGCTGAGTGCGGCCGAGGCCCAG
CATCACTGCAGCACCAATGGTGGCAACCTGGCCACGGTGAAGAGCGAGGAGGAGGCCCGA
CACGTCCAGCGCACCCTGGCCCAGCTCCTGAGGCCTGAGGCACTCCCGGTGGCCCGGATG
GGCAAGTTCTGGATTGGGCTCCAGCGAGAGAAGGGCAAGTGCTTGGACCCCAACCTGCCG
CTGAAGAACTTCAGCTGGGTGGGCGGCGGGGAGGACTCGTCTTATGCCAACTGGCACAAG
GAGGTGAGGAGCTCCTGCATCTCCAAGCGCTGCGTGTCCCTGCTGCTAGATCTGTCCTTG
CCACTCCTACCCAGCAACCTCCCCAAGTGGTCCGAGGGCCCCTGTGGGAGCCCCAGTTCT
CCCAGAAGCAACATTGAGGGCTTCGTGTGCAAGTTCAGCTTC
>Gallus_gallus_30
TGCGCTGATACCGCCTGCTACACGCTGCACCGGGCCGAGCTGGGATGGAGCGCTGCCCAA
GAGCGCTGCCAGAACGACGGCGGCAACCTGGCTCCAGCAGGCAGCCGGGCTGAGGCCGAG
CGACTGGAGCAGCTGCTGGCTGACAGCATGGCCACCTCGGCCTGGATTGGGCTGCGGCTG
GAGCGCGGCCACTGCGTGCAGTCCCAGGAGCCGCTGCGGGGCTTCTCCTGGGCGGCCAGC
GGGGAGCCCAGCAACTACTCAGCCTGGCTGGCTGAGCCCCACGTCACCTGCCTCAGCACC
CGCTGCGTCGCCCTGCGGCCCGCTGGCCCCCACGGGCCTCTGGGATGGGTCGACCGACCG
TGCCGGGCCACACTGCCCGCCTTCCTCTGCAAGTTCAGCTTC
>Gouania_willdenowi_31
TGCGGGGCAAACACCTGCTTCACGCTGCATCTGGAGAGAGTGAGCTTTCAAAAAGCCAAG
CAGAACTGCAACAATAACGGAGGTTATCTAATGACTCAGAGAGACCCACATGAAGAGGAT
GTGTTGTACTCGCTTCTCTCGCTGACACAGAAGCCACGTCAGGAGAGATCTGTGAAAGTG
TGGATTGGATTAAAGCTGCACAGACAGGACTGTGTGTTCACAGATCAAACACTCAAAGGA
TTTAAATGGGTATCAGGGGAAGAAGATTCCCAGTACTCCAACTGGAAAAAGGAGCCGGTG
TCTACCTGCACAGAGGAGAGATGTGTGCGGGTGGATTTGGAGATGAAATGGTCTGCTGCA
ACTTGCAAAAGCCCGTCTTTCTATGCCTGTAAGTTTTATTTT
>Hippocampus_comes_32
TGCACGTCCAATGCCTGCTTCACTGTCCATATGGAGAAGGTGAGCTTTGACAAGGCCAGT
CAGAGCTGCTTCCACAATGGAGGCTACCTGATGACAGTGAGAGACAAAGAAGAAGAAGAG
ATTCTGCACTCTCTCCTCTCGCTGATCCAGAAGGACAAGGGCAAACAATTTTGGATTGGA
TTAAAGCTGCACAAAGGGAACTGTGTGTTGGCTGACAAGCCCCTCAGGGGCTTCAAGTGG
GTGTCTGGGGACGAAGATTCCCACTACTCCAACTGGAAAAAAGAGCCCGTGGACACCTGC
ACTGAGCGATGTGTGTGGGTTAATTATAATTCCCCCGATGACAATCAGCTGAAATGGACT
GCTGGAGCTTGCAAAGGTCCTTCATTTTCTGTGTGTAAGTTTTACTTT
>Homo_sapiens_33
TGCGTGGGGACCGCCTGCTACACGGCCCACTCGGGCAAGCTGAGCGCTGCCGAGGCCCAG
AACCACTGCAACCAGAACGGGGGCAACCTGGCCACTGTGAAGAGCAAGGAGGAGGCCCAG
CACGTCCAGCGAGTACTGGCCCAGCTCCTGAGGCGGGAGGCAGCCCTGACGGCGAGGATG
AGCAAGTTCTGGATTGGGCTCCAGCGAGAGAAGGGCAAGTGCCTGGACCCTAGTCTGCCG
CTGAAGGGCTTCAGCTGGGTGGGCGGGGGGGAGGACACGCCTTACTCTAACTGGCACAAG
GAGCTCCGGAACTCGTGCATCTCCAAGCGCTGTGTGTCTCTGCTGCTGGACCTGTCCCAG
CCGCTCCTTCCCAGCCGCCTCCCCAAGTGGTCTGAGGGCCCCTGTGGGAGCCCAGGCTCC
CCCGGAAGTAACATTGAGGGCTTCGTGTGCAAGTTCAGCTTC
>Labrus_bergylta_34
TGTGGCTCTGATGTCTGCTTCACACTGAATATGGACAGGGTCAACTTTGAAATGGCTAAG
CAGAGCTGTGTCCACAACGGAGGTTATCTGATGACCGTCAGAGACAAAGAAGAAGAAGAC
ATGCTGCGCTCACTCCTCTTACAGGTCGAAAGACATCAGGACAGGATACCTACATTTTGG
ATTGGATTAAAACTGCACAGAGGGGACTGTGTGTTGGCAGATAAGACTCTCAAAGGGTTT
AAGTGGATATCTGGGAAGGAAAAGTCCCACTACTCTAACTGGGAAAGAGAACCTGTTAGC
ACATGCACAGAGGAAAGATGTGTAAGCATTCATTACTCTTCATTAGGTCAAAAACATTTG
AAATGGACTGATGGATCTTGCAGAAGCCCTGCCTTTTATGTGTGTAAGTTTTATTTT
>Lacerta_agilis_35
TGTCCTGGCACTGCTTGCTACACACTCCACTTTGGGAGGCACAGCTGGATGGAGGCTCAG
CGAAAGTGCGAAGACAATGGGGGCAACCTGATGACTGTGAAGAGCCAAGAGGAGGCATCG
CTGGCCTGGCAACTGCTAGACAAGATGCCCAAGGAGGGAGCTGGCATAGACACGAAGGTA
AGACTGTGGATCGGGCTCCATCGGGAGATGGGCAAATGCTACCAGGAGCATCAGCCACTG
AAGGGCTTCAGCTGGGTGAAAGGAGGCGAGGACACCAAGTACTCTAATTGGGAACGGGAG
CCCCTTGGAACATGCACAACCAAGAGGTGTGTGACCCTTCAGAGGGCTCCTTCCTCACTT
CAGGAACTGGCCTGGGTAGACAGCCACTGCAGTAGTTCAGCTGTCGGGATGTCGGGCTAC
TTGTGCAAGTTCAGCTTC
>Latimeria_chalumnae_36
TGCACTGCAAGCGCCTGCTACACGCTGCATTTAGGAAGACAAACGTTTGACAAAGCTCAA
GGGCTTTGCCATGCCAATGGAGGAAACTTAATTACTGTGAAGAATGAAGAAGAAGCCTTT
CATATTCAAGCTCTACTGTCTAGAATTAGCAGAGATACATCCAAGGAGAGATTCGGATTT
TGGATAGGGCTTCAACTGGCCAGGAAACGGTGTTATCAGGGTCATAAACCATTAAAAGGG
TTTACATGGATCTCAGGAGAGGAAACCAGTTATTCTAACTGGGAACGAGAACCCTCCGGT
ACATGTACATTACGAAGGTGCGTTATTATAAACTACGACGTCGACACCTCCTCAAAAACC
AACTTTAGGTGGTCTGATGAAAACTGTGGCAGGTCAAAAGATGGTTATCTTTGCAAGTTC
AACTTC
>Lepisosteus_oculatus_37
TGCACGGGAAGCGCCTGCTACACATCACACCTACAAAACAAAAACACAACGTTTCAAGGT
GCCCAAAAGTACTGCAAGGACAACGGGGGCAATTTAGTGACATTGAAGACCAATGAAGAG
GCATCGGAGATTCAGTCTGTACTTTCTCGGATTACAGAAGGACATCTGGATCATAACTTC
GAAATGTGGATTGGACTAAAATTGGAAAAGGGACATTGTGTTCTTACCGATGAAGTGTTA
AAAGGCTACACTTGGGTATCCGGAGCGGTGGACTCGCAATATTCTAACTGGCAGCAAGAA
CCACAAGGCACTTGCACAGAAGAACGCTGTGTAGCTATGCATTACACTCTGCATCCCTCG
CAGCCTAATAGATTGGAGTGGATAGATCGATCCTGCAGAGATGAAACAGGGTATGTGTGC
AAGTTTAATTTT
>Manis_pentadactyla_38
TGCGTGGGGACTGCCTGCTACACGGCCCACTGGGGCAAGCTGAGCGCGGCTGAGGCCCAG
CTCCACTGCGGCAGGAAGGGGGGCAACCTGGCCACCGTGAAGACTGAAGAGGAGGCTAGG
CACGTCCAGCGAGCCCTCGTTCAGCTCCTGCAGCCGGAGGTGCCCCTGGCAGCGCGGATG
GGCAAGTTCTGGATCGGGCTCCAGCGAGAGAAAAGCAAGTGCTTAGACCCAAGTTTGCCA
CTGAAGGGCTTCAGCTGGGTGGGCGGTGGGAACGACACGCCTTACGCCAACTGGCACAAG
GAGGTCAGGAGCTCTTGTGTGTCCAAGCGCTGCGTGTCCCTGCTGCTGGATCTGTCTATA
CCGCCCAACGCCAGCCGCCTCTCAAAATGGTCTGAGGGGCCCTGCGGGAGTCCGGGCTCC
CCTGGAAGCAACATTGAGGGCTTCGTGTGCAAGTTCATCTTC
>Maylandia_zebra_39
TGCACCTCTAATGCCTGCTTCACTGCACACATGAAGAAGGAGAGGTTTGACAAGGCCAAA
GAAGACTGCAACAAAAGAGGAGGATATTTGATGACCATAAGAGACCGAAAAGAAGAGGAT
GTGGTGCGCTCACTTCTCCCATTAATAAAAAGTCAACGACATGGGACGCTGCTTGAATTT
TGGATTGGATTAAAACTCAAAGAAACCAATTGTGTATTTCCTGACCAGCCACTCCGAGGA
TTTAAATGGGTATCTGGAAATGAGGAATCCCACTACTCCAACTGGAAAGAAGAGCCTGCC
TCCACATGCTTAGCAGAGAGATGTGTAAATATTGATTACAACTTTTCAAGTGAGAATCAC
CTGAAATGGACTGCTGTCCCTTGCAAAAAACATAAAGCTTTTTATGCATGCAAGTTTTAT
TTT
>Megalops_cyprinoides_40
TGCACGACCAGCGCGTGTTATACTTTACACACAGAGATACTAACGTTTGAAGAGGCACGG
AAGAATTGTGAAGATAACGGAGGCAAACTGGCAACCATGCGAGACAGAACAGAGGCTGAA
GAGGTTAACTCGGTGCTGTCTAGGTTTGGTGATGGACAACACGGCTTTAAATTTTGGATT
GGCCTGAGACTGCTCAAAGGGACCTGCACTGTTGCTGACACGAATCTGCGAGGTTTTAAG
TGGATATCTGGAAGGCAGGACACCGAGTATTCCAGCTGGGAAAATGAACCCAAAAGCACC
TGCACTGAAGAACGTTGCGTTTCCGTCAACGATACTTCGTTTACACGGGAGTCAGGTAAC
CTACGATGGACCGACCGATCATGCAAAGATATGGCCGGATTCATGTGCAAATTTTATTTC
>Melopsittacus_undulatus_41
TGCTCCGGCACCGCCTGCTACAGCCTGCACCGCTCCCGGCTGGCATGGGGCAGCGCACAG
GAGCGCTGCCGGCTCAACGGGGGTAACCTGGCCCCGGTGCGCAGCGCCGGCGAGGCCGAG
CGGCTGCGGGAGCTGCTGGCGGCCGCAGGCTGGACGGGCCCGGCCTGGATCGGGCTGTCG
CTGCTGCGGGGCCGCTGCGTGCAGCCGCAGGAGCCGCTGCGGGGCTTCGTATGGGCTGCG
GGGGGAGACAGCGGTAACTTCTCCCTGTGGCTGTCGGAGCCGGCAGTCACCTGCCTCAGT
GCCCGCTGCGTGAGCCTGCGGCCCGACGGCTGGTCCGACGGCCCCTGCCGGGCCCCGCTG
CCTGCCTTCCTCTGCAAGTTCAGCTTC
>Microcaecilia_unicolor_42
TGCTCCCAGAGAGCTTGTTATACCCTGCACTTGGACTTTAGAAATTTCCTTGAAGCTCAG
GAGGAGTGCAGGGGCAACGGAGGAAATCTGGCAACAGCCAAGAGCCCGGAAGAAGCTCTG
GAGCTCCAGACCTTGCTGCTGAACTTTTTCACACCTAAGCCAGGCCAAGGCGCGTTCAAA
TTCTGGATCGGGCTGGAGCTGAAGAAGATGCGGTGCTACCAAAAGGACAAGGTGCTGAGG
GGGTTCTCCTGGGTCTCATCTAGAGAGCAGGAGGAAGAAAGCCACTTCTCCGACTGGATG
CAGGAGCCTCAGATGACCTGTACCACTCACAGGTGTGTGGCCATGAACTATCTTATGTCC
TCATCCAAGAACTTTAAGTGGTCTGATGGCAAGTGTTCCACGCCGGTGAATGGCTACTTT
TGCAAGTTCAGTTTC
>Micropterus_salmoides_43
TGCACCTCTAACGCCTGCTTCACCCTGCATATGAACAGGGTGAGCTTTGGGGATGCCCGT
CAGAGCTGTGTGGACAATGGAGGTTATCTGATGACAGTCAGAGACAGAGAAGAAGAGGAT
GTGCTGCGTTCACTTCTCTCACACATCCAAAGACAACATCACGACAGGGCACTTAAATTT
TGGATTGGATTAAAACTGCACAGCGGGGACTGCGTGTTACATGACAAGAATCTCAAGGGG
TTTAAGTGGGTTTCTGGCGAGGAAGATTCCCACTACTCCAACTGGGGAAAAGAACCTGAC
GCAACATGCACAGCGGAGAGATGTGTTCATTATACTTTATCAGATCAGAACCAACTGAAT
TGGATTGATGGACCTTGCAAAAGGCAGTTTTTTTATGCTTGCAAGTTTTACTTT
>Monodelphis_domestica_44
GGGACTGCCTGCTACACGGCCCACTGGGACAAGCTCAGTGCCTCCGAGGCCCAGCTCAGC
TGCAGTACCAATGGGGGAAACCTGGCCACCGTAAAGAATGAAGAAGAGGCCCAGCACATC
CAAGAAGCCCTGGCCCAGCTGCCTGACAGGGAGGCCCCAGGCCGGACGGTCAAATTCTGG
ATTGGGCTTCAGAGGGAAAAGGGCAAGTGTATGAACCCTGATGAAGCGCTGAAGGGCTTC
AGCTGGGTGGGAGGTGCTGAGAATACATCTTACTCCAACTGGCAGAAGGAGCCCATGAGC
ACGTGCATCTCCAAGCGCTGCGCTTCGCTCTCCGTGGATCTTTCTGCATCCTCTCTTGCC
GCGGCCCACTCGGTCCCCAAGTGGACAGAAAGCCCGTGCGGCACAACAGATTCGCCAGGC
AGGAACATTGAGGGCTACGTGTGCAAGTTCAGTTTC
>Monopterus_albus_45
TGCACTTCTAAAGCCTGCTTCACCCTACATATGGACAGAGTGAGCTTTGATGTGGCACGT
AAGAACTGTGTCCACAATGGAGGCTATCTGATGACAGTCAGAGACAGAGAAGAAGAGGAT
GTGCTACACTCAGTTCTCTCACAGATCCAAAGACAACGTCAGGACAGGCCACTTAAATTA
TGGATTGGATTAAAACTACACAAAGGAAACTGTGTGTTGTCTGACAAGACTCTCAGGGGG
TTTGAGTGGGTATCTGGAGAGGAAGACTCCCACTACTCCAACTGGGAAAAAGAACCTACC
GGCACCTGCACAGAGGAGAGATGTGTAAGGGTTCGTTACAATTCATCAGCTCAAAACCAA
GTGAAATGGACAGCTAGATCTTGCAAAGTCCCTGAATTTTATGCCTGTAAGTTTTATTTT
>Mus_musculus_46
TGCGAGGGGACTGCCTGCTATACAGCCCATTGGGGCAAGCTGAGTGCCGCTGAAGCCCAG
CATCGCTGCAATGAGAATGGAGGCAATCTTGCCACCGTGAAGAGTGAGGAGGAGGCCCGG
CATGTTCAGCAAGCCCTGACTCAGCTCCTGAAGACCAAGGCACCCTTGGAAGCAAAGATG
GGCAAATTCTGGATCGGGCTCCAGCGAGAGAAGGGCAACTGTACGTACCATGATTTGCCA
ATGAGGGGCTTCAGCTGGGTGGGTGGTGGAGAGGACACAGCTTATTCAAACTGGTACAAA
GCCAGCAAGAGCTCCTGTATCTTTAAACGCTGTGTGTCCCTCATACTGGACCTGTCCTTG
ACACCTCACCCCAGCCATCTGCCCAAGTGGCATGAGAGTCCCTGTGGGACCCCCGAAGCT
CCAGGTAACAGCATTGAAGGTTTCCTGTGCAAGTTCAACTTC
>Mustela_putorius_furo_47
TGTGCGGGGAATGCCTGTTACACGGCCCACTGGGGCAAGCTGAGTGCAGCGGAGGCCCAG
CTTCACTGCAGTAAGAACGGGGGCAACCTGGCCACGGTGAGGAGTGAGGAGGAGGCCCGG
CACATCCAGCGCGCCCTCACCCAGCTCCTGGAGTCGGAGGCGATCCTGGCAGCTAGGATC
GGCAAGTTCTGGATAGGGCTCCAGCGTGAGAAAGGCAAGTGCTTAGACCCCAGCCTGCCG
CTTAAAGGCTTCAGCTGGCTCGGTGGCGGGGAGGACACGTCTTACACCAACTGGAACAAG
GAGGTCAGGAGCTCTTGCATTTCCAAGCGCTGTGTGTCCCTGCTGCTGCAACTGTCCCAG
CCATCTCATGCCAGTCATCTCTCCAAGTGGTCCGAGGGCCCCTGCGGGAGCCCGAACTCT
CCAGGAAGCAGCGTCGAGGGCTTCGTGTGCAAGTTCAGTTTC
>Myripristis_murdjan_48
TGCATATCTAACACCTGCTTCACTCTGCATATGGACAAGGTGAGCTTTGAGGACGCGCGT
CAGAGCTGCACTGAAAATGGAGGTTATTTGATGACAGCCAGAGACAAAGAAGAGGAGAAG
GTGCTGCGGTCACTGCTCTCTCAAAACGAGAGGGGACATCAAGACAAGCCCCACAGATTC
TGGATTGGATTGAAACTGCACAAAGGGGACTGCGTGTTACCCGAAAGGACTCTTAAGGGT
TTTAAGTGGATATCTGAAAACGAGCAAACGGAGTACTCCAACTGGGGAAAGGAGCCCATA
CGCACATGCACTGAGGAGCGATGTGTAACAGTGCAGGACTCTGTATCAGGTCCAAATCCA
CTCAAATGGGTCGCTGGAACGTGCAGAGGCCCCGCTTTTTACGCATGCAAGTTTTTTTTC
>Nothoprocta_perdicaria_49
TGCGCCGGCACCGCCTGCTACACGATGCACCGCGGCAAGCTGTCCTGGGGCAATGCACAG
AAGAAGTGCCAGGATGACGGCGGCAACTTGGCAGCCATCCGGAGCGCCCAGGAGGCCCGG
CACGTCCAGGAGCTGCTGGGCAGGAGCCTAGCAGGCGCCGGCTGGCAGGGCAATGTGTGG
ATCGGGCTCTCGCTGGAGAAAGGCAAGTGCGTGCAGGCCCACGACCCACTGCGGGGCTTC
TCCTGGGCTGGTGGCAGTGGCGAGGCAAGCAACTACTCGGCGTGGCTGGCTGAGCCGCTC
ACCACGTGCGTGAGCCACCGCTGCGGCAGCCTGCAGCCAGCGGGGCTCTCCTCAGCGGGC
GGCTGGGCCGACCGACCCTGCAAGTCGCCGCTGCCTGGCTACGTGTGCAAGTTCAGCTTC
>Ornithorhynchus_anatinus_50
TGCGCCGGCACGGCCTGCTACACGGCCCACTGGGGCCGGGTGGACGCCGACGAGGCCCAG
CGGCGCTGCAGCCACAACGGGGGCAACCTGGCATCGGTGCGCGACGAGAAAGAGCAGGAG
AAGCTGCAGGCCGCCCTGACCCAGCTGCTGGCCGCCGGGCCGGACCAGCCCGAACGCGCC
AAGTTCTGGATCGGACTGCGGCGGGCCAAGGGCTCCTGCGGGAACGCCGACGGCCCTCTG
AGGGGCTTCAGCTGGGTGGGCGGCCCGACGGGGGCCGGTCCGGACTATGCCAACTGGTAC
AAGGAGCCCAAGACCTCGTGCGTGGGCCAGCGCTGCGTGACCCTGCTCCTGGAGCCCGAC
CGGACCAGCCCGTCCAAGTGGGTGGACGGTCCTTGCGGGAGCGCCGCCAAACCCGGCAGC
CGGCTGGAGGGCTACCTCTGCCGCTTCAGCTTC
>Orycteropus_afer_afer_51
TGTTCGGGGGCTGCCTGCTACACTGCCCACTGGGGCAAGCTGAGTGCGGAAGAGGCCCAG
CTCAACTGCAGCACCAATGGGGGCAACCTGGCCACAGTGAAGAACCCTGAGGAGGCCAGC
TGCATCCAGGAGGCCTTACTCCAACTTATACAGCCTGATGCGCCACTGACTCCACGCAGC
CGCAAGTTCTGGATTGGGTTGCAGCGGGAAAAGGGCAAGTGCCTGGACTCCAGCCTGCCG
CTGAAGGGCTTCAGCTGGGTGGGCGGTGGGGGAAACACGTCCTATGCCAATTGGCATAAG
GAGGTCAAGAACACATGCATCTCCAAGCGCTGTGTGTCCCTGCTGCTTGACCTGTCCTCG
ATGACCCTCCCTAAGTGGTCTGAGGGCCCCTGTGGGAGCCCTGGCTCCCCAGGAAGCAGC
ATCGAGGGCTTCGTGTGCAAGTTTAGTTTC
>Oryctolagus_cuniculus_52
TGCGCCGGGACCGCTTGCTACACTGCCCACTGGGGCAAGCTGAGCGCCTCCGAGGCCCAG
CAGAACTGCAGCTCCAACGGGGGCAACCTGGCCACGGTGAAGAGCGAGGAGGAGGCCCGG
CACATCCACCAGGCCCTGGCGCAGCTGCTGAGAGCCGAGGCGCCCCTGGCAATGAGGACG
GGCAAGTTCTGGATTGGGCTGCAGCGGGAGAAGGGCACGTGCTTGGACCCCGACGTGCCG
CTCAAGGGCTTCAGCTGGGTGGGCGGCGGGGACGACACGCTCTACACCAACTGGCACAAG
GAGGTCAAGAGCTCCTGCATCTCCAGGCGCTGTGTGTCCCTGATGGTGGATCTGTGGCAG
CCGCCCCTGGCCAGCCGCCTCCCCAGGTGGTCCGAGAGCCCCTGTGGGACCCCCGGCTCT
CCTGCCAGCAACATCGAGGGCTACGTGTGTAAGTTCAGCTTC
>Oryzias_melastigma_53
TGCACCTCCAACACCTGCTACACTTCCCACATGGAGAAAGCAACTTTTAACAAAGCCAAT
CAGAACTGCATAAACAACGGAGGGCAGCTGATGACCATCAGGAGCAAACACGAAGAGGAC
ATGTTGCGCTCACTTCTCTCACAGATCCAAGAAAAAAGTCACGGCAAACTGGCAGCATTT
TGGATCGGACTCAAGCTGCAGAAGAAGGACTGTGTCGTCCACGGAAAGCCCCTCCGAGGG
TTCAAGTGGGTATCTGGGGAGGACGAATCCACTTACTCCAACTGGAAAGACAATCCTCCT
CTCACATGCACGACAGAGAGCTGTGTGAAAATCAATCACACTTTTTCAGACCAGAATCAG
CTGAAGTGGATGGCTGCAGGATGCAGGAGCCGCGCTTTTTACGCATGTAAGTTTTATTTT
>Pangasianodon_hypophthalmus_54
TGCACAGCCAAAGAGTGCTTCACTCTCCACACAGAAAAGGTCAGGTTTGAGAAAGCCAGT
GCGAACTGCTTCGAAAACGGCGGCTACTTGATTACAGTAAGAGACGATAATGATTTAGAA
GCTGTGAAGTCACTTCTCGCGTTAGCCGGGAAGCTTTCAGTGCGGGAAAAAGTCTGGATA
GGACTGCAGCTTTCTAAAGGGAGCTGTGTGCTCAGTGACAAGGGGCTGCACGGCTTCAGA
TGGATCTCCGGCGCCCCGGATTCCTCCTACTCCAACTGGAGAAACGAACCGAAGAGCACG
TGCACGGAGGAGCGCTGCGTCTCGCTCTCTACTGCAACCGAGGGCCTGAAATGGAGCGAT
GGCTCTTGTAGGGAGCGCGCGCTGTATATGTGTGTGTATTATTTT
>Pangasianodon_hypophthalmus_55
TGCATAAGTATTCATAACATCCAAGCTGACTTCAAAACTGCCCAGAAGATCTGCATGGAA
AATGGAGGTAAATTACTAACGCCATCGAGTAAAATTATTGACAGTTTGCTTTTCAACACA
ACAGGACACTTCTGGATTGGGGCAGAAGGTAAATGTTTAAGCAGTAGCAGAAATTCTCAA
CGTGATTCTGAGACTCTGAACAGAGGAGGGGAAGATGTGGCGTGTTCCTCACAGTGCATG
TGGGTTTCTAGTAACAGGAAGTTTGAGCGGCCGTGCGAGGAACAGGCCGACGGATTTTTG
TGT
>Paralichthys_olivaceus_56
TGCACGTCTAACACCTGCTTCACCCTGCATATGGACAATGTGAGATTTGCGACGGCCCAA
GAGAACTGTGACCACAACGGAGGTTATCTGATGACGATCAGAGACCCAGAAGAAGAGGAT
GTGCTGCGCATGCTTCTCTCACAGATCAAAGGACGTGAGGACAGGACACTGAAATTTTGG
ATTGGATTAAAACTGAACAGAGGGGACTGTGTGTTGGCTGACAAGACTCTCAGGGGCTTC
AAGTGGATATCAGGGGAGGAAGAATCCGAGTACTCCAAGTGGGGAGAAGAACCTATCTCC
ACCTGCACAGAGAGATGTGTGAGGGTTAATTACATGCGAGTGGGTCAGAACCAACTGAAG
TGGAAAGCTGGAGCTTGCAAAAGTCTCGCTTTCTATGCATGCAAGTTTTATTTT
>Paramormyrops_kingsleyae_57
TGTACCGTCAGTGCCTGCTTCACTTTTTCCCTTACGCCGCTGGCGTTTGAAGACGCACAG
AATAACTGCCAGGATAATGGGGGCAATTTAGCAGTAGTAACGGATGGCAACGAAGCTGCG
GAGATCCACTCGGCTCTTTCGCGGATTGTCAAAAAGCACCCGGGAAATCATTTCCAGTTT
TGGATTGGACTTAAATTACGAAAGGGGAACTGTGCAGTGCTCAAAGACGATTTCAGGGGT
TTTAAATGGATTAACGGAATGAAGGATACAAAATACGCAAACTGGGATCGAGAACCTAAA
TTCACCTGTATCGAAGATCGTTGTGTCGCAATTAATCATACTTCCTATCCATTGGAGACG
GCTGATCTCAAATGGAGAGACCGTTCGTGCAAAGACGGTGTTGGTTTTGTGTGTAAATTT
AATTTC
>Petromyzon_marinus_58
TGCTCTGGTAGCAGCTGCTACAGCCTCGTCAAACATCAGCCGCAGCAGCAGCACTTGGAC
TTCAACGCGGCGTCGACGGCGTGCGAGAAGACGGGAGGACATCTGGCGATCGTGGACACC
GAGGGAGAAGCAGAGCTACTGGGCAGACTCATGCGCGCGATCGAGGAGGAGACGCATCGC
TCGTCGTCGTCGTCGTCATCAGTCCCGCGATCATCATCCCCATCGTCTCGGAAGTCCAGC
AGAGCTCCCGAGTACTGGATGGGCCTGCGTCGCAAGGGCTGCAGGATGGACATGAAGGGT
CCCTTACGCGGCTTCTCGTGGCTGGCGCGCAGCGAGGCTCGAGTCGCTGCCTCCCATTAC
GAGAACTGGCTGGAGCAGGGCTTGACCTCGTGCACCCGTGAGCTCTGCGCCTCGCTCGTG
CTCGCGACGGCCGACGCGCCGCCGGGTTGGAAGTCGCGCTTCTGCAAGAGTCAAGCGGTG
CAAGGGTTCGTGTGCGAG
>Pteropus_alecto_59
TGCGCGGGGACTGCTTGCTACACGGCCCACTGGGGCAAGCTGAATGCGGCTGAGGCCCAG
GTACTCTGCAGCAAGAATGGGGGCAACTTGGCCACGGTGAGAACTGAGAAGGAAGCCCAG
CACATCCAAAGAGCACTGGCCCAGCTCCTGCAGCCAGGGGTGCCTCTGGCACCCCGGATG
GGCAAGTTTTGGATAGGACTCCAGCGAGAGAAGGGCAAGTGCTTGAAACCCAGCCTGCCG
CTGAAGGGCTTCAGCTGGGTAGGCGGTGGGGAGGACACACTTTACGCCAACTGGCACAAG
GAGGCCAAGAACTCTTGCATCTCCAGACGCTGTGTGTCCCTGATGCTGGACCTGTCCCTC
TCTCCCCTCACCAGCTCGCTTCCCAAGTGGTCTGAGGGCCCCTGTGGGAGCCAAGGCTCT
CCTGGAAGCAACATCGAGGGCTTTGTGTGCAAGTTCAGCTTC
>Sarcophilus_harrisii_60
TGTGCTGGGACTGCCTGCTATACTGCCCACTGGGGCAAGATCAGTGCCGCCGAGGCCCAG
CTCAACTGCAGTACCAATGGGGGAAACCTGGCCACAGTAAAAAGCGAAGAAGAAGCCCAG
CATATCCAAGAAGTCCTGACCCAGCTGCCTGAGAAGGGGGCCTCAGCCCGGACAGTCAAA
TTCTGGATTGGGCTTCAACGGGAAAAGAGTAAGTGCATGGACCGTGATGACCCACTGAAG
GGCTTCAGCTGGGTGGGAGGTGGTGAGAACACTTCTTACTCCAATTGGCACAAGGAGCCC
ATGAGCACATGTCTCTTCAAGCGCTGTGCCTCCCTCCTTTTGGATCTTTCTTCTCCTGCT
TCTGCCCACTCAGTCCCCAAATGGTCAGAAAGTCCCTGTGGCACCCCAGGCTCACCAGTG
AGGAACATTGAGGGTTATGTGTGCAAGTTCAGTTTC
>Scyliorhinus_canicula_61
TGCGGCCACAATGCCTGTTACACCGCGCACACGGGCAGCAAGCCCTTCCAGGAGGCGCTG
GCCAGCTGCAGGGCCAACGGGGGCAACCTGGTGACAGCCAAGGACCCGGGGGAGGCCCTA
CACATCCAGGACTTGCTCTCCACCCTCTCCCCGGGGCCCCCTCCCAGCCGCAAGTGGAGG
TTCTGGATGGGTCTCCAGCTGCCTCAGAGGCACTGTTACCAGCAGCACAAAGCCCTGAGG
GGCTTCCTCTGGACCTCGGGGGGCGACGAGACCACCTACTCCAACTGGGGCAGGGAGCCG
TTGGGCACCTGCACCGCCCGCAGATGTGTCCATATTACCGTCTCCCACTCCCGGAGCAGC
TCGGAGGACTTCAAATGGTCAGACGGGGTGTGCACCCAGCTCCTGGACGGTTACCTCTGT
AAATTCAGCTTT
>Sorex_araneus_62
TGTGCAGAAGCTGCCTGCTACACGGCCCACTGGGGCAAGCTGACCGCAGCCCAGGCCCAA
GATCACTGCAGTCAGAATGGGGGCAACCTGGCGTCCGTGAGGAATGAGGAGGAGGCACGG
CACATCCAGCAAGCCCTGGGCCAGCTCCTGAAATCAGAGGCACTCCTGGAAACTCGGATA
GGCAAGTTCTGGATCGGACTCCAGCGTGAGAAGGGCAAGTGCCTGGACCCTGACCTGCCC
CTGAAGGGCTTCAGCTGGCTGGGCGGTGGGGCACACACAGACTACACTAACTGGCACAAA
GAGCTGAGGGGCTCCTGTGTCTCCAAGCGCTGCGTGTCTCTCCTGCTGGACCTCTCCCTG
CCACCCCAGGCCAGCCGCCTTCCCAAATGGTCTGAAGGTCCCTGTGGCTCCCCTGGATCT
CCTGGAAGCAACATCGAGGGCTTCGTGTGCAAATTCAGCTTC
>Sparus_aurata_63
TGCACCTCCAATGCATGCTTCACCCTACATATGGACAGGCTTAGCTTTAAGGAAGCCCGG
CAGAGCTGTGAACACAATGGAGGTTATCTGATGACTGTCCGAGACAGAGAAGAAGAGGAT
GTGCTGCGCTTGATTCTCTCACAGATCCAAAGACAACCTCAGCACAGGGCACTTACATTT
TGGATTGGATTAAAACTGCACAGAGGCAACTGTATGTCACCTGGCAAGACTCTCAAGGGC
TTTAAGTGGGTAGCTGGAAAAGAACCTTCACACTACTCCAACTGGGACAAAGAACCTGTC
GCCACATGCACAGAGGATAGATGTGTGAGTGTTTTTTACACTTTATCAGGAGAAAACCAC
CTGAAATGGACTGCTGGACCTTGCAAGAGCCCTACTTCATATGTATGTAAGTTCTACTTT
>Sphaeramia_orbicularis_64
ACACAGTGTTTCACCTTTCACACGGCCGACGTGAGGTTCGAGAAGGCCCGTAGGAGCTGT
GAGGAGGATGGAGGTTATCTGATGACACTCAGAGACAGAGGAGAGGAGGATGCTCTGCGG
GCCCTGGTGTCACAGATCCAAACGGGTCAAGAAGAGCCTCTGAAACTGTGGATCGGACTG
AAACTCCACAGAGGGGAATGCGTAATAGCCGACGCGGCGCTCAGGGGTTTTAAGTGGATA
TCTGGTGAGGAGGACTCTTTGTACTCCAACTGGGGGAAAGACCCTGCGGACACATGCACC
GAGCGATGTGTGAGTGTCACTTACACTTCAACAGGTGATAATTTGTTAAAATGGGTCGAT
GGGAGCTGTAAAAGTAACGCGTCTTACNGCTGTAAGTTTTATTTC
>Thalassophryne_amazonica_65
TGCACCGCGTATGCATGCTTCACGGTGCATGCAGACTGGGTGAACTTTGAGGAGGCTCGT
CTGAACTGCTTTGACAAAGGAGGCTATCTGATGACCGTCAGAGATGCAGAAGAGGAGGAT
GTGGTGCTTTCCCTTCTGTCAAAGATCCACAGGCGCAATCAGGACCGAATCCTCAGATTC
TGGATTGGATTAAAATTGCACAAAGGTGACTGTGTGCTGCCTGATCAGAGTCTCAAGGGG
TTTAAGTGGGTATCCGGTGAAGAAGATTCCCACTACTCCAAGTGGGAACAGGAACCTGTC
AACACGTGCACTGAGGAGCGATGCGTCAGGATTCATTACTTGGCTTCAGGTCAGAACCAG
CTAAGGTGGACTGCAAAATCTTGCAAAGAGCCCGCTTTTTACATGTGCAAGTTTTATTTC
>Thalassophryne_amazonica_66
TGCATCAACAGTGACTGTGTGACTGTCAACCAGGACCGCATGGACTTCAGCATGGCTGAG
GAAGCATGCCGTGCCAGGAACGGGGAACTGATGGTACTGCAGTCTGAGAAGGACCAGAAA
ATCCTGGAGGCAATAGGGCAAAGTGTTCCCGGACACGTTTGGATCGGACTGCGTTTACCA
GCTGGTATCTGCAGCAATCTGTCAGTGCCGCTGAGAGGGTATGCCTGGAGGTCTCACCAC
GTCCACAGGGGTTTCATCCCATCCTTTGTCACTTGGAAGGACAGCACTCAAGTCTGCTCC
GTGCACTGTGTGTCACTTTCAAACGATCTCAAGTGGACAGAGAGGCTGTGCTCTGACAAA
ATTGATGGATTTCTGTGC
>Trachemys_scripta_elegans_67
TGCGCCCAGACCGCCTGCTACACCATCCACTGGGGCAAGCACAATTGGATGGATGCCCAG
GAGAAGTGCAAGAGCAACGGAGGCAACCTGGTGACCATGAAGAGCCAGGAAGAGGCCTTG
CATGTCCAGGATCTGCTAGCCAAGATGCCCAGAAGGGAAGCCGGGCCAGAGGGGCAGGTG
AGGCTTTGGATCGGGCTCCATCGGGAGAAGGGCAAGTGTTACCAGCAGCACCAGCGGCTC
AAGGGCTTCAGCTGGGCCTCGGGAGGGGAGGAGACCGACTACGCCAGCTGGCTCCGGGAG
CCCCGAGAGACTTGCACGGGCCGGCGCTGCGTGAGCCTGCACTGGAACCCCACCGCCCCC
GGCTCTTCGTGGCTGGGCTGGGCCGACGGGCCCTGCAACGTCTCCTCCGCCAGGCCCCAG
GGCTACCTCTGCAAGTTCAGCTTC
>Trichechus_manatus_latirostris_68
TGTGCGGGGACTGCCTGCTACACGGCCCACTGGGGCAAGCTGAGTGCGGACCAGGCCCAG
GTTAACTGCAGCACCAACGGAGGCAACCTGGCCACAGTGAGGAGCGCTGAGGAGGCCCAG
CGTGTCCAGCAGGCCCTAGCCCAGCTTCTTCGACCCGAGGCACCACTGACTACACGCACA
GGCAAGTTCTGGATTGGGCTCCAGCGGGACAAGGGCAAGTGCCTGGACAGCAACCTGCCG
CTGAAGGGCTTCAGCTGGATTGGTGGTGGGGGCGACACACCGTACACCAACTGGCAAAAG
GAGCCCAAGAACACGTGCATCTCCAAACGCTGCGTGTCCCTGCTGCTTGACCTGTCCCTG
TCGCCCCCCACCGGCCGCCTCTCCAAGTGGGCTGAGGGCCCCTGCGGGAGCCCTAACTCC
CCGGGAAGCAACATCGAGGGCTTCGTGTGCAAGTTCAGCTTC
>Trichosurus_vulpecula_69
TGTGCTGGGACTGCCTGCTATACTGCCCACTGGGGCAAGCTCAGTGCTGCTGAGGCCCAG
CTTGGCTGCAGTACCAATGGAGGAAACCTGGCCACAGTAAAGAGTGAAGAAGAGGCCCAG
CATATCCAAGAAGCCCTGGCCCAGCTGCCTGACAGGGAGGCCCCAGCCCGGACAGTCAAA
TTCTGGATTGGGCTTCAACGGGAAAAGAGCAAGTGTATGGACCCCAATGACCCACTGAAG
GGCTTCAGCTGGCTTGGAGGTGGTGAGAACACATCTTACTCCAACTGGCATAAGGAACCC
ATGAACACGTGCATCTCCAAGCGCTGCGCCTCCCTCCTTGTGGATGTTTCTTCATTCTCA
CTTGCTGCTGCCCACTCGATCCCCAAGTGGTCAGAAAGTCCATGTGGAACACCAGGTTCA
CCAGTCAGGAACATTGAGGGCTACGTGTGCAAGTTCAGTTTC
>Tupaia_chinensis_70
TGCACGGGGATGGCCTGCTACACAGCCCACTGGGGCAAGCTGAGCGCGGACGAAGCCCAG
GAGCGCTGTAGTGAGAAGGGAGGCAACCTGGCCACCGTGAAGAGCGAGGAGGAGGCGCGG
CACATCCAGCGAGCACTGGTCCTACTCCTGGGGCCGGAGGCAGCCCTGGCAATGAAGAAT
AGCAAGTTCTGGATCGGCCTGCAGAGAGAGAAGGGTGCATGCTTCGACCCCACGCTGCCC
CTGAAGGGCTTCAGCTGGGTGGGTGGCGAGAAGGACACGCCTTATGCCAACTGGAACAAG
GAGGTCAAGAGCTCGTGTATCTCCAAGCGCTGTGTGTCCCTGCTGCTGGACCGGTCCTTG
CCGCCCCTTGCCAGCCGCCTCTCCAAGTGGTCTGAAAGCCCCTGTGGGAGCCCCAGCAAT
CCCGGAAGCAATATCGAGGGCTTTGTGTGCAAGTTCAGCTTC
>Xenopus_tropicalis_71
TCCTTAGCTTTTACGCATGGGGGTCATGCAAGTGTGCAAAATGAAGTGCTATGTGTCAGC
AAGGCCTGCTATACAGTCGACTTGGAGAAAAACAGTTTTGCTGACGCAGCAAATAAATGT
GATACCAACGGAGGAAACCTGGTAACGATAAAGAGCCAAGAGGAAGCCGAATATGTAACC
AGTTTGCTTTCAAAACTGACCAGTGACACTCCACACCATGGAGCATTAAAGCTTTGGATT
GGCCTCAAGCTGAACAGCTGCACCGATAGGCGGAAGACACTGAAAGGATTTGCTTGGGTT
ACAGGGCAAGAAGACACTGACAAAATCCAGTTCTCTAACTGGAAGCAGGAGCCTAAACAT
ACCTGCACCTCCGCCAGATGTGTGACTATGGCACTGGACGCTTCCTCCCCAGATAATTAC
AAA
