# Supplementary material for: A glimpse into the past: phylogenesis and protein domain analysis of the group XIV of C-type lectins in vertebrates
Source: BMC Genomics. 2022 Jun 4;23:420. doi: 10.1186/s12864-022-08659-6 (PMC9167495; doi:10.1186/s12864-022-08659-6)
Supplement: Supplementary file 8 — Additional file 8: Supplementary file 1. CDS of one representative species per vertebrate order of CD93 extracellular domain. [file 12864_2022_8659_MOESM8_ESM.zip › Supplementary file 1_CD93/cbEGF2_CD93.fasta]

>Acipenser_ruthenus_cbEGF_20_CD93_0_0
GACATTGACGAATGTTTAAACAAACCCTGTGATCAGCTGTGTGTTAACACAGCTGGGAGT
TTCATCTGCCAGTGCACACAAGGATATGAATTAGTAAACGGGAGGTGTCAT
>Acipenser_ruthenus_cbEGF_21_CD93_1_1
GATGTAGATGAGTGCATTCAGTCTGCTTGCTCTCAGGGCTGCCTAAACTCACCTGGTTCA
TTCGCCTGCTACTGTACTGAGGGATACATCTTGGCAGAGAATGGACAATTCTGTGTT
>Acipenser_ruthenus_cbEGF_22_CD93_2_2
GATATTGATGAGTGTCAAGGTCATATTAACCCTTGTGAAGAGATTTGCACAAACACTCCT
GGTAGCTTTAAGTGTTCCTGCAAGGAAAAATTCATAATGGCATCAGATGAAGTCTCCTGC
ATT
>Alligator_mississippiensis_cbEGF_20_CD93_3_3
GCGCCCGACCCCTGCCTCTCGGCGCCCTGCGGCGCCGGCACCTGCGTGGCGGAGCCCGGC
GGTTTCCAGTGCCGCTGCCCGCCAGGCTACGCCGCCGCCGCCCCCGCCCCCGCCCCGCCT
GCCTGCACC
>Amblyraja_radiata_cbEGF_20_CD93_4_4
GACACGGACGAGTGTCTGCGCCGACCTTGCGCCCAGCTCTGCCTCAACATCCCGGGGAGC
TTTCGCTGCGACTGCGCCCGGGGCTACGCGCTGATCGGTGGCCGCTGCGTG
>Amblyraja_radiata_cbEGF_21_CD93_5_5
GACCTGGACGAGTGCGCCGGCCGCCCCTGCCACCACACCTGCCTCAACACCGACGGTTCC
TACCGGTGCCAGTGCAGAGCCGGCTACCGGCTCCAAGGAGGCGCTCACTCCTGCGCC
>Amblyraja_radiata_cbEGF_22_CD93_6_6
GACATCGACGAGTGCGGGTCCAGCCCCTGCGATGGGACTTGCTCCAACACGATGGGCAGC
TTCGAGTGTTCCTGCAGCCCGGGGAGCAAGCTGGGGCAAGACGGAGTGAGCTGT
>Amblyraja_radiata_cbEGF_23_CD93_7_7
GACGTGGACGAGTGTCTGCGGCATCCCTGCGAAGAGAGGAGGTGCAATAACACATTGGGT
AGCTACACATGCAGCTGCTCCAGCGGCTACCGGCTGGTCGCGGACGGCAAATGCGAG
>Anguilla_anguilla_cbEGF_20_CD93_8_8
GATGTTGATGAATGTTCATCCCCCGTCTGTGGTAGCCATACTTGCCATAACACACAAGGC
AGTTATACCTGTCACTGCAAGACGGGTTACAGGTCGATCAGTGGTAAATGCGAA
>Anguilla_anguilla_cbEGF_21_CD93_9_9
GACATCGATGAATGTCTCGCATCCCCCTGTCCCCAAGGCTGCCTGAATTCACCGGGCTCG
TACTCCTGCTATTGTTTCTCGGGCTATAGGCCGGCGAAGGACGGACGAGGTTGTGTG
>Anguilla_anguilla_cbEGF_22_CD93_10_10
GATGACGACGAGTGTCTTATCAGTCCTTGCGCTCAGAATTGCACCAACACTCCCGGTAGT
TTCAAATGTTCCTGCAGTAAGCACTTCCGAATAGCAGCGAACGGTGTCACCTGTATT
>Aquila_chrysaetos_chrysaetos_cbEGF_20_CD93_11_11
GACGTGGATGAGTGCCGGCACAGGCCCTGCCAGCACGAGTGCCACAACACGGCCGGCAGC
TTCTTCTGCCTCTGCCGGCCCGGCTACCGGCTGACGGGGCCGGGCGGCCGCCACTGC
>Aquila_chrysaetos_chrysaetos_cbEGF_21_CD93_12_12
GACGAGGATGAGTGTGCCTCGCCCGGCGTCTGCCCCCAGCTCTGCCTCAACGTCCCCGGC
TCCTTCCACTGCGCCTGCCGGCCCGGCTACCAGCGCCAGCCCGGCAGTGGCAATGCCTGC
CTG
>Aquila_chrysaetos_chrysaetos_cbEGF_22_CD93_13_13
GACGTGGACGAGTGCCTGCGGGACCCCTGCCCCGGGCCCTGCCGCAACCTGCCCGGCAGC
TTCGAGTGCCTCTGCCCGCCCGGCTTCCTCCCGGAGGAGGATGGACATGGCTGC
>Betta_splendens_cbEGF_20_CD93_14_14
GACGTCGACGAGTGTGAGTCGCAGGCGTGCGGGGAACACGTGTGCAAAAACACGCACGGC
GGCTACACGTGTGTGTGTGGAGACGGCTACAAGTTGGCAGACGGGACATGCAGT
>Betta_splendens_cbEGF_21_CD93_15_15
GACGTCAACGAGTGCGAGCAATCCAGATGCCAACACAGCTGCGTGAACAGTGACGGATCC
TTCTCCTGTCTCTGCGACGAAGGCTTCGCTTTATCGCACGACGGCCGCTCGTGTGTG
>Boleophthalmus_pectinirostris_cbEGF_20_CD93_16_16
GACATCGATGAGTGTGCATCGCAAGAAGTGTGCAGAGAAGGTTCATGTGTCAATACTGAG
GGGAGTTACATCTGTAGCTGTGAAGAAGGTTTTGAGATGATTCATGGACATTGCAAG
>Boleophthalmus_pectinirostris_cbEGF_21_CD93_17_17
GACATCGACGAATGCGTTACCTCTAAATGTGAACACACTTGCTCGAATAGCGTTGGTTCA
TTTTCTTGTGACTGCAATAATGGTTTTAAATTATCAGAAGATGGTTATTCATGCGAA
>Boleophthalmus_pectinirostris_cbEGF_22_CD93_18_18
GATATCAATGAATGCTTGGGTAGTATTTGTAAATTTGAATGTGTCAACACCAGGGGGAGC
TTTGTTTGTGCATGTCCGAGCGGCTACCAGGTCGACCGCAGTGGAGTGTGCTTT
>Calidris_pugnax_cbEGF_20_CD93_19_19
GACGTGGATGAGTGCCTGGCCAAACCCTGCCAGCACGAGTGCCACAACACAGACGGCAGC
TTCGTCTGCCTCTGCCAGCCCGGCTACCAGCCGACGGGGCCTGGTGGCCACCACTGC
>Calidris_pugnax_cbEGF_21_CD93_20_20
GATGAGGATGAGTGTGCCCAGCCCGGTGTCTGCCCCCAGCTCTGCATCAACATCCCGGGA
TCCTTCCACTGTGCCTGCCAGCCCGGCTACCAGCGCCAGCCTGGCAGCGATGCCTGCGTG
>Calidris_pugnax_cbEGF_22_CD93_21_21
GACGTGGACGAGTGCCTGCGGGACCCCTGCCCAGGGACCTGCCAGAACCTGCCCGGTGAC
TTCAAGTGCCTCTGCTCACACGGCTTCCTCCCAGAGGAGGATGGACATGGCTGC
>Callorhinchus_milii_cbEGF_20_CD93_22_22
CCCTGCCAAGACCACCCTTGTGAGTTCGGTTGTACCAGCCACTTGTCCGGCTTTGAATGC
ATCTGCCTGGTGGGCTACGAGCTGGCGGAGAACAAGAAAGATTGCGTG
>Callorhinchus_milii_cbEGF_21_CD93_23_23
GATACCAATGAATGTGCCCATAGTCCTTGTGATCAACTGTGCTTCAATTCAGTGGGCAGC
TTTTGGTGTGATTGCATTGGAGGTTACACCATGGTAAGTGGAGTGTGTCAA
>Callorhinchus_milii_cbEGF_22_CD93_24_24
GATGTTGATGAATGCTCTGAACGTCCATGTAACCAGAGTTGTCAGAACACAGATGGTTCT
TATCAATGTAACTGCAGACACGGCTATGCTACACATGGAGACGGCCATTCTTGCCTT
>Callorhinchus_milii_cbEGF_23_CD93_25_25
GATATTAACGAATGCATAGAGCATCCCTGTGATGGTATGTGCTCCAACACTGAAGGAAGC
TTTGAGTGCTCCTGCAATGCGGGCTACACGCTACATGAGGATAATGTGTCTTGTATC
>Calypte_anna_cbEGF_20_CD93_26_26
GATGTGGACGAGTGCCTGTCCGGGCCCTGCCAGCACGAGTGCCAGAACACGCTCGGCAGC
TTCGTCTGCCTCTGCCGGCCCGGCTACCGGCCAGCGGGGCCCGGTAGCCACCAGTGCCGC
>Calypte_anna_cbEGF_21_CD93_27_27
GATGAGGATGAATGTGCCCGGCCCGACGCCTGCCCCCAGCTCTGCCTCAACGTCCCCGGT
TCCTTCCGCTGCGCCTGCCGGCACGGCTACCACCGCAGCGGCGATTCCTGC
>Calypte_anna_cbEGF_22_CD93_28_28
GATGTGGATGAGTGCCTGCGGGATCCCTGCCCCGGGCCCTGCCACAACTTCCCCGGCGGC
TTCGAGTGCGTCTGTCCTGCCGGGCTCCTTCCAGAGGAGGACGGACGGGGCTGC
>Camelus_ferus_cbEGF_20_CD93_29_29
GACGTGGACGAGTGCCGGGATGCCCCCTGCGCCCAGGAGTGTGTCAACACCCCCGGGAGC
TTCCGCTGCGAGTGCTGGGTGGGCTACGAGCCCAGCGGCCTGGGAGAGGGGCCCTGTTGG
>Camelus_ferus_cbEGF_21_CD93_30_30
GATGTAGATGAGTGCGCCCCCGGCCGCTCGCCCTGCACCCAGAGCTGCACCAACACCGAA
GGCTCCTTCTACTGCTCCTGCGAGGAGGGCTACATCCTGGCTGGGGAGGATGGCACCCAG
TGC
>Camelus_ferus_cbEGF_22_CD93_31_31
GACGTGGACGAGTGTGGCGGCCAGGAGGGCAGCCCCTGCGGCAGCCTGTGCTTCAACACG
GAGGGGTCCTTCCGCTGTGGCTGCCTGCCGGGCTGGGAGCTGGCCCCTGACGGGGTCTCC
TGCACC
>Carcharodon_carcharias_cbEGF_20_CD93_32_32
GACGCCGACGAGTGTGCCCGCGCCTCTCCCTGCCCCCAGCTCTGCATCAACTCACCGGGA
AGCTTCCGCTGCGACTGCGCCGAGGGCTTCACCCTTGTGGCCGGGCGGTGCCAG
>Carcharodon_carcharias_cbEGF_21_CD93_33_33
GATCTGGACGAGTGCTCCAGCCAGCCGTGTGCCCAGGCATGCCAGAACACGGCGGGCTCC
TACCGGTGCCACTGCGGAGAGGGCTACGTCAGCAGCGGGCACTCCTGCATC
>Carcharodon_carcharias_cbEGF_22_CD93_34_34
GACCTGGACGAATGCGTCGAGCACCCCTGCCAGGGGACGTGCTCCAACACTGAGGGCAGT
TTCGAGTGCTCCTGTGGTGGGGGTTACACGTTGGCCGCAGATCGTGTGTCCTGTGCC
>Chanos_chanos_cbEGF_20_CD93_35_35
GACGTAGACGAGTGCTTAGAAAATGCATGTGGTGATCATGACTGCCTCAACACACTAGGA
AGCTATAAGTGTCATTGTAGGGAGGGCTACCAAATGATTAATGGAAAATGTGAG
>Chanos_chanos_cbEGF_21_CD93_36_36
GACATCGATGAATGCACAGAATCAAGATGTCAGCAAGGATGTCTTAATTCAGAGGGGTCA
TTCTCCTGTTACTGCCTCGCTGGATTCGGTATATCACCAAGCGGACAGCTGTGTGAA
>Chanos_chanos_cbEGF_22_CD93_37_37
GATATTGATGAATGCCTGGACAGAAATGTTCACCAGTGCGAAGACATGTGTGTTAACACG
CTGGGTAGTTATATATGTTCTTGCAAACAAAACTTCAGACTAGCTGAGAACGGAATCACT
TGCGTC
>Clupea_harengus_cbEGF_20_CD93_38_38
GACGTCGATGAATGTTCTGTGTCACACCCATGCGGTGAGAACGTATGCCATAATACCAAT
GGAAGTTACACCTGTCAATGCGGAGAGGGCTTTACCTCGGTGAATGGGCACTGTCAA
>Clupea_harengus_cbEGF_21_CD93_39_39
GATGTCGACGAGTGTACTCAATCAAGATGTTCTCAAGGCTGTCTTAATTCTTTAGGGTCT
TTCTCCTGTTACTGCTTCGCAGGGTTCAGGCCATCAAACAGTTTAACATGTGTT
>Clupea_harengus_cbEGF_22_CD93_40_40
GACATAGACGAATGTGTCACAAATCGCTGTGAACACACATGTATTAATACTGTGGGGAGT
TATATGTGTGCTTGTAGACAACATTTAAAATTAGCAGATAATGGAATATCTTGCATCACC
>Corvus_moneduloides_cbEGF_20_CD93_41_41
GATGTGGACGAGTGCGAGTCGGGGCCGTGCCAGCACCGGTGCCACAACACTCCCGGCGGC
TTCCAGTGCCACTGCCAGCCCGGCTACCGCCCCGCGGGGCCCGCTGGCCGCCAGTGC
>Corvus_moneduloides_cbEGF_21_CD93_42_42
GACGTGGACGAGTGTGCTCAGCCCCACGCGTGCCCGCAGCTCTGCATCAACATTCCCGGC
TCCTTCCGCTGCGCCTGCCGGCCCGGCTTCCAGCGGCAGCCGGGAGGCGATTCCTGCCTG
>Corvus_moneduloides_cbEGF_22_CD93_43_43
GATGTGGACGAGTGCCTGCGGGATCCGTGTCCCGGCTCCTGCCGCAACTTCCCCGGCGAC
TACGAGTGCCTGTGCCCGCCTGGCTCCCGCCGGGATGAGGATGGGCACGGCTGC
>Cottoperca_gobio_cbEGF_20_CD93_44_44
GACATAGATGAGTGCCAGACACAAGCTTGTGAGCATCATGTGTGCGTAAATACGCACGGT
AGCTACACGTGTACATGTCAAAGCGGCTACGAAATGGTTGACGGTAAATGCGGT
>Cottoperca_gobio_cbEGF_21_CD93_45_45
GATACAGATGAGTGCGTGCAAGCAAGATGCGAGCACAGCTGCAAGAACAGCATCGGCTCT
TTCTCCTGTTACTGCAGTGAAGGCTTCTCTTTATCTAAAGATGGTCACACGTGTGAC
>Cottoperca_gobio_cbEGF_22_CD93_46_46
GACATTGATGAATGCAACAGTAGTCGCTGTCAGTTCAAATGCCTCAATACTGTCGGCAGC
TTCAGGTGCACCTGCTCGCAAGGCTTCCACCTGGAGACCGATGGATGGACCTGC
>Cygnus_atratus_cbEGF_20_CD93_47_47
GACGTGGATGAGTGCCTGGAGGGGCCCTGCCAGCACGAGTGCCACAACACAGCCGGCAGC
TTCACCTGCACCTGCCAGCCGGGCTACCGGCTGACAGGACCTGGTGGCCGCCACTGCCAC
>Cygnus_atratus_cbEGF_21_CD93_48_48
GATGAGGATGAGTGCGCCCAGCCTGGCACCTGCCCCCAGCTCTGCCTCAACCTCCCCGGC
TCCTTCCAGTGTGCCTGCCGACCTGGCTACCAGCCTGGTGGCGACGCCTGCCTG
>Cygnus_atratus_cbEGF_22_CD93_49_49
GATGTGGACGAGTGCCTGCGGAACCCCTGCCCTGGGCCCTGCCGCAACCTGCCTGGGAGC
TTTGAGTGCCTCTGCCCACCCGGCTTCCTCCCACAGGAGGATAGACATGGCTGCCGC
>Cyprinodon_variegatus_cbEGF_20_CD93_50_50
GACATCGATGAGTGCGTCTCCCAGGCCTGCGAGGGCCACGGCTGTGTCAACACCCGCGGT
GGTTACCACTGCGTCTGTGAGCAGGGCTATGAGCTAAGCCAAGGCCGCTGTGTG
>Danio_rerio_cbEGF_20_CD93_51_51
GATATCAATGAATGTAGTGAAGAAATCTGCGGTGACCACTGGTGTCAAAACACGCCTGGA
AGTTATCGTTGTGACTGTCATCCTGGTTTCAAGCTCGTTGCTGGCAAATGT
>Danio_rerio_cbEGF_21_CD93_52_52
GACGTGGACGAGTGCACTGAACTCAAATGTGAGCAGGGCTGTCTGAATTCAGAGGGCTCA
TTCTCTTGCTATTGCCACGCAGGTTACATTTTATTAGCTGACGATAGAGGGATTTGTATT
>Danio_rerio_cbEGF_22_CD93_53_53
GATGTCAATGAATGTATTCTTGGTAAACCATGTGAAGACATTTGCACCAACACGTTTGGT
AGTTTCGAGTGTTCCTGCAGGGAACACTTCACTTTGGCTAATAATGGCATCAGCTGCGTC
>Dasypus_novemcinctus_cbEGF_20_CD93_54_54
GACGTGGATGAGTGCCTGGCCTCCCCCTGCCCCCAGGAGTGCATCAACACCCCGGGGGGC
TTCCTCTGTGAGTGCTGGGTGGGCTACCAGCTCGGCCCCGGAGAGGGAGAGGGAGCCTGT
CTG
>Dasypus_novemcinctus_cbEGF_21_CD93_55_55
GACGTGGACGAGTGTGCCCAGGGCCTGGCCCCCTGCGCCCAAGCCTGTTCCAACACCCTC
GGCTCCTTCTACTGCTCCTGTGACACAGGCTACGAAGTGGCCAGGGAGGACAACACCCAA
TGT
>Dasypus_novemcinctus_cbEGF_22_CD93_56_56
GACGTGGACGAGTGCACCAGGCTGGAGAGCAGCCCTTGTGACAGCTTGTGCTTCAACACG
CCAGGCTCTTTCTACTGCGACTGCCTGCCGGGCTGGGAGCTGGCCCCCAATGGGGTCTCC
TGCACC
>Echeneis_naucrates_cbEGF_20_CD93_57_57
GACATTGATGAGTGTGAAACACAAGCCTGTGAGGATCATTTATGCCGAAATACACATGGT
AGTTACACCTGTGTGTGTAAAAATGGCTTTGAGTTCAGCCATGGTAGATGCAGA
>Echeneis_naucrates_cbEGF_21_CD93_58_58
GATGTGGACGAGTGTGCTCAAGGAAGATGTGAGCACAACTGTGTGAACAACGTCGGATCC
TTCTCCTGTAGCTGCAATGAAGGCTTCACTTTATCCCAAAATGGCCACTCATGCGTC
>Echeneis_naucrates_cbEGF_22_CD93_59_59
GACATAAACGAATGCAGCAATAATAACAATCCCTGCGATTTCACATGCAAAAATACTGTC
GGCAGCTTCATGTGCACCTGCCCGCAGGGCTTCCATCTGGACACAGATGGATCAACTTGC
>Echinops_telfairi_cbEGF_20_CD93_60_60
GATATAGATGAGTGCCAGGCCTCCCCCTGTCCCCAGGTGTGCATCAACACCCCTGGGAGC
TTCCACTGTGCCTGCTGGGTGGGCTATGAGCCTGGGGAGGGGACCTGTCAG
>Echinops_telfairi_cbEGF_21_CD93_61_61
GACATAGATGAGTGTGTCCCTGGCCAGAACCCCTGTGATCAGAACTGCACCAACACCTAC
GGCTCCTTTCACTGCTCCTGCGAGGAGGGCTACGTGCTTGCTGGTGAGGATGGCACCCAG
TGC
>Echinops_telfairi_cbEGF_22_CD93_62_62
GACATAGACGAATGCACAAGCCCAGGAGCTGAGCATTGCGGGGAACAGTGTTTCAATGTG
CCAGGCTCCTTCCACTGTGGCTGCCTGCCAGGCTGGGAGCGGTCTCCCGATGGGGTCTCC
TGCACC
>Electrophorus_electricus_cbEGF_20_CD93_63_63
GACGTGGACGAATGTCGTCAAAATGTCTGTGGTGGCCAAATATGTCACAACGATCAAGGC
ACCTATAAGTGTGAATGTAAAAAAGGGTTTAAAGACGTGGGTGGCAAATGCGAG
>Electrophorus_electricus_cbEGF_21_CD93_64_64
GATATTGATGAATGCTCTGAATCCACATGTAAACCCAACGCAGAGTGCTTAAATTCAGAG
GGCTCCTTCACCTGCTTCTGCCCCAGGGGTTTCAGGGACTCGGACAATGGTGAGAAATGT
ACA
>Electrophorus_electricus_cbEGF_22_CD93_65_65
GATGTCGATGAATGTCTAAATTCTCCTTGTACAGATAAGTGCACTAATACAATCGGCAGC
TACACGTGCTCCTGTGGCGCAAACCACCGTTTAGCTGACGATGGAATTAGTTGTATCCCC
>Elephantulus_edwardii_cbEGF_20_CD93_66_66
GATGTGGACGAGTGCCTAGCTGCACCCTGTGCGCAGCGGTGCTTCAATGTCCCTGGGAGC
TTCCACTGCACCTGCTGGGTGGGATTTGAGCTCCAGGAGGGCCGATGTCAA
>Elephantulus_edwardii_cbEGF_21_CD93_67_67
GACTTGGACGAGTGTGCGCTGGGCCAGAGCCCCTGTGCGCAGGCCTGCATCAACACCGAG
GGCTCTTTCCATTGCTCCTGTGATGAGGGCTACACAGCGGCCGGAGAGGATGGCACCCAG
TGT
>Elephantulus_edwardii_cbEGF_22_CD93_68_68
GACTTAGATGAGTGTGCGGACCAGAGGTCCAGCCCCTGTGAGGGCCTGTGCTTCAATGTG
CCCGGCTCCTTCCACTGTGGCTGTTTGGTGGGCTGGGAGCTGTCCCCTGATGGGATCTCC
TGCATT
>Equus_caballus_cbEGF_20_CD93_69_69
GACGTAGATGAGTGCCAGGGCTCACCCTGTGCCCAGGAGTGTGTCAACACCCCCGGGGGC
TTCCACTGCCAGTGCTGGGTGGGCTACGAGCCTAGCGGCCCCGGAGAAGAAACCTGTCGG
>Equus_caballus_cbEGF_21_CD93_70_70
GACGTGGACGAGTGTGCCCCAGGCCGCTCGCCCTGTGCCCAGGACTGCACCAATACCGAC
GGCTCGTTCTACTGCTCCTGCAAGGAGGGCTTTGTCCTGGCAGGTGAGGATGACACCCAG
TGC
>Equus_caballus_cbEGF_22_CD93_71_71
GATGTGGACGAGTGTGAGGACTCGGAGGGCCACCTCTGCGACAGCTTGTGCTTCAACATG
CAGGGGTCCTTCCGCTGCGGCTGCCTGCCAGGCTGGGAGCTGGCTCCCAATGGGGTCTCC
TGC
>Esox_lucius_cbEGF_20_CD93_72_72
GACGTTGATGAATGCCAAAACAATTCCTGTGATGGTCACGATTGCATTAATACCCAAGGT
AGTTTCACGTGCAAGTGCAAAGACGGCTATAAAATGGTAGAGGGCAAATGTCGC
>Esox_lucius_cbEGF_21_CD93_73_73
GATATAGACGAGTGCATCGAACCTAGATCAAGATGTCACCAGAAATGTCGTAACTCCCAG
GGATCCTATTCCTGTCATTGCATCGCCGGTTTCACTTTGTCCAAGGAAGGTCATACTTGT
GTA
>Esox_lucius_cbEGF_22_CD93_74_74
GACATAGACGAATGCCTCAGTAATCCGTGTGAGGACAATTGCACTAACACCATTGGTAGT
TTCAGGTGCTCTTGCCATCGGAACTTCCGGTTTCATCCCAATGGAATAACCTGCATT
>Eudyptes_filholi_cbEGF_20_CD93_75_75
GACGTGGACGAGTGCCTGGCCGGGCCCTGCCAGCACGAGTGCCGCAACACGGCCGGCAGC
TTCGTCTGCCTCTGCCGGCCCGGCTACCGGCCGGCTGGGCCGGGCGACCGCCACTGCCGC
>Eudyptes_filholi_cbEGF_21_CD93_76_76
GACGAGGACGAGTGCGCCCGGCCCGGCGTCTGCCCCCAGCTCTGCCTCAACGTCCCCGGC
TCCTTCCACTGCGCCTGCCGGCCCGGCTACCAGCACCAGCCCGGCAGTGGCGACGCCTGC
CTG
>Eudyptes_filholi_cbEGF_22_CD93_77_77
GATGTGGACGAGTGCCTGCGGAACCCCTGCCCCGGGCCCTGCCGCAACCTGCCTGGCGGC
TTCGAGTGCCTCTGCCCGCCCGGCTTCCTCCCGGAGGAGGATGGACGCGGCTGC
>Falco_rusticolus_cbEGF_20_CD93_78_78
GACATGGACGAGTGCCTGGCCGGGCCCTGCCAGCACGAGTGCCACAACACAGCCGGCAGC
TTCGTCTGCCTCTGCCGGCCCGGCTACCAGCCGGCCGGGACGGATGGCCGCCTCTGC
>Falco_rusticolus_cbEGF_21_CD93_79_79
GATGAGGACGAGTGTGCCCGGCCTGGCGTCTGCCCCCAGCTCTGCCTCAACGTCCCCGGC
TCCTTCCACTGCGCCTGCCAGCCCGGCTACCAGCGCCAGCCCGGCGGTGGCGATGCCTGC
CTG
>Falco_rusticolus_cbEGF_22_CD93_80_80
GACGTAGATGAGTGCCTGCGGGACCCCTGCCCCGGGCCCTGCCGCAACCTGCCCGGTGGC
TTTGAGTGCCTCTGCCTGCCTGGCTTCGTCCTGGAGGAGGATGGACATGGCTGC
>Galeopterus_variegatus_cbEGF_20_CD93_81_81
GACGTGGACGAGTGCCAAGATTCCCCCTGTGCCCAGGAGTGTGTCAACACCCCCGGGGGC
TTCCACTGCAAATGCTGGGTGGGCTATGAGCCTGGCAGCCCCGGAGAGGGGGTCTGTCAG
>Galeopterus_variegatus_cbEGF_21_CD93_82_82
GATGTGGACGAATGTGCTCCTGGCCACTCGCCCTGTGCCCAGGGCTGCATCAACACTGAT
GGCTCATTCCACTGCTCCTGCAAGGAGGGCTACGTCCTGGCCGGGGAGGACAGCACCCAG
TGCCAG
>Galeopterus_variegatus_cbEGF_22_CD93_83_83
GACGTGGACGAGTGTGCAGGCCTGGTGCACGGCCTCTGCGACAGCTTGTGCTTCAACACG
CCTGGGTCCTTCCACTGTGGCTGCCTGCCAGGCTGGGAGCTGGCCCCCAACGGGGTCTCC
TGCACC
>Gallus_gallus_cbEGF_20_CD93_84_84
GATGTGGATGAGTGCCTGGAGGGGCCCTGCAAGCACGAGTGCCACAACACGGCCGGCAGC
TTCTTCTGCTCCTGCCAGCCCGGCTACCAGCCAGCAGGGCCTGATGGCCATGACTGC
>Gallus_gallus_cbEGF_21_CD93_85_85
GATGAGGATGAGTGCGCCCAGCCCAACGCCTGCCCCCAGCTCTGCCTCAACATCGCCGGC
TCCTTCCGCTGCCTCTGCAAGGCTGGCTACCAGCAGCAGCCTGGCAGCGATGCCTGC
>Gallus_gallus_cbEGF_22_CD93_86_86
GACATAGACGAGTGCCTGCGGAACCCCTGCCCTGGGCCCTGCCGCAACCTCCCTGGGAGC
TTCGAATGCATCTGCCTGCCTGGCTTCCTCCCCCAGGATGACGGACATGGCTGC
>Gouania_willdenowi_cbEGF_20_CD93_87_87
GATCTGAACGAGTGCCAGTCACAGCCCTGCATGGATCATGAGTGTGTGAACATATATGGA
AGTTACACGTGCGTTTGTACGGAGGGCTATGAGATGGTGAACGGGAAATGCATG
>Gouania_willdenowi_cbEGF_21_CD93_88_88
GATGTGGACGAGTGTGTTGAGTCCAGATGTGAGCACAGCTGCTGGAACAACATCGGATCG
TTTACCTGTGTCTGCAACGAGGGCTTCACTTTATCCAAGGACGGCTCCTCCTGCGAG
>Hippocampus_comes_cbEGF_20_CD93_89_89
GACATTGATGAATGCCAACAGTCAGATTTATGCAACGTTCACGCGTGTATTAACACACCA
GGCAGTTACGCGTGCGCATGTCAGGATGGCTTCGAAATGATCGATGGTTACTGTCAT
>Hippocampus_comes_cbEGF_21_CD93_90_90
GATCTGGACGAATGCGTGCATTCCCAATGTACACACGGCTGCTTCAACACTGCTGGATCT
TTCTTTTGCTACTGTAAAGAAGGCTTTACTTTATCAGAGAACGGCTATGCATGCGTG
>Hippocampus_comes_cbEGF_22_CD93_91_91
GACATGGATGAATGCGCTACTGAGCGCTGTCACTTTAAATGTGTCAATACTGAAGGAAGT
TTCGTCTGCATATGCCCCGGCGGCTTTCGTTTGGATGACACTGGAAGGAATTGCACG
>Homo_sapiens_cbEGF_20_CD93_92_92
GACGTGGATGAATGCCAGGACTCCCCCTGTGCCCAGGAGTGTGTCAACACCCCTGGGGGC
TTCCGCTGCGAATGCTGGGTTGGCTATGAGCCGGGCGGTCCTGGAGAGGGGGCCTGTCAG
>Homo_sapiens_cbEGF_21_CD93_93_93
GATGTGGATGAGTGTGCTCTGGGTCGCTCGCCTTGCGCCCAGGGCTGCACCAACACAGAT
GGCTCATTTCACTGCTCCTGTGAGGAGGGCTACGTCCTGGCCGGGGAGGACGGGACTCAG
TGC
>Homo_sapiens_cbEGF_22_CD93_94_94
GACGTGGATGAGTGTGTGGGCCCGGGGGGCCCCCTCTGCGACAGCTTGTGCTTCAACACA
CAAGGGTCCTTCCACTGTGGCTGCCTGCCAGGCTGGGTGCTGGCCCCAAATGGGGTCTCT
TGCACC
>Labrus_bergylta_cbEGF_20_CD93_95_95
GACATTGATGAGTGCCAGTCACAGATCTGTGAGCACCATGTCTGCATAAATAGTCCTGGC
AGTTACACCTGTCTGTGTAAAGAGGGTTACAAAATGGTTCAGGGCTTCCACATGGAGACC
AATGGATCTACTTGTGTT
>Lacerta_agilis_cbEGF_20_CD93_96_96
GATGTGAATGAATGCAGTGCTTCCCAAAGCCCATGTGGACAGATCTGTGTTAACACGATG
GGCGGCTTCACCTGCCTTTGTAAACCTGGCTACAAGCCTGCCGGTCCTGATGGCCAGGCA
TGCCAG
>Lacerta_agilis_cbEGF_21_CD93_97_97
GACATTGATGAGTGTGCCAGGGGCATGCCATGTGACCAGCTTTGTGTAAATACGCAAGGC
TCCTTCCTCTGCTCCTGCTACCCAGGCTACCAGCTGGAGGGTATCAATAGCTCTTCTTGC
CTC
>Lacerta_agilis_cbEGF_22_CD93_98_98
GATGTGGATGAGTGCCTGGAAGAGCCTTGTGAACATATGTGCATCAACCACATGGGCAGC
TATCAGTGCTCTTGCAGACCAGGCTGGACTTTGGCAGACAATGAGATCTCTTGTGTC
>Latimeria_chalumnae_cbEGF_20_CD93_99_99
GAAATTGATGAATGTGAAGAACACAATCCTTGCGATCAACTGTGCATCAACACAGAGGGA
AGCTTTACTTGTAAATGCCTAATGGGATTTCAACTTATAAATGGAGTGTGTCAATAT
>Latimeria_chalumnae_cbEGF_21_CD93_100_100
ATTGATAAGTGCTCTAACTCTTCCTGCACCCAAGGCTGTCTTAATTCCAATGACTCTTTC
ATTTGTTATTGTTACAAAGGATATGCTTTGGCCAATGATAGAGTTATCTGTGTT
>Latimeria_chalumnae_cbEGF_22_CD93_101_101
GATGTAAATGAGTGTGAAAATCATATTTGCGAGGACTTGTGCATAAACACCCTTGGTAGC
TTTGAATGTTCATGCAAAGAAGGATCGCTGCTTGCACCTAACGGCATCTCTTGCATA
>Lepisosteus_oculatus_cbEGF_20_CD93_102_102
GATATTGACGAATGCTCATCCAATCCCTGCGACCACCTGTGCATAAATAAACATGGTAAC
TTCAGCTGCATTTGCAGAAACGGGTTCGAAATGGTAGACGGGAGATGCCAG
>Lepisosteus_oculatus_cbEGF_21_CD93_103_103
GACATAAACGAGTGCGATACCTCTCAATGTTCACAGGGGTGCATTAACATGCAAGGATCT
TTCAGTTGTTATTGTATTACGGGCTTTCACCTGTCTGAAGACAAACGCAGCTGCAAC
>Manis_pentadactyla_cbEGF_20_CD93_104_104
GATGTTGATGAGTGCCAGGATGCCCCCTGTGCCCAGGAGTGTGTCAACACCCTTGGGGGC
TTCCGCTGTGAGTGCTGGGTGGGCTACGAGCCCGGACGCCCCGGGGAGGGGGCCTGTGAG
>Manis_pentadactyla_cbEGF_21_CD93_105_105
GACGTGGATGAGTGTGCCCCCAGCCGCTCACCCTGTGCCCAGGGCTGCACCAATACCCAC
GGCTCCTTCTTTTGCTCCTGTGAGGAGGGCTACGTCCTGGCCGGAGAGGATAGCACCCAG
TGCCTG
>Manis_pentadactyla_cbEGF_22_CD93_106_106
GACATGGATGAGTGTGTGAGCCTGGCAGGCAGCCCCTGTGACGGCTTGTGCCTCAACACG
CAGGGGACCTTCCACTGCAGCTGCCTGCCCGGCTGGGAGCTGGGCCCTGACGGGGTCTCC
TGCACC
>Maylandia_zebra_cbEGF_20_CD93_107_107
GACATTGATGAGTGCCAATCACAGGCTTGTAAGAACGACCTGTGCATAAACACACATGGC
AGTTATAAGTGTGCCTGCAAAGTCGGCTACAAAATGATGGATGGCAAATGCAGG
>Maylandia_zebra_cbEGF_21_CD93_108_108
GATGTTGATGAGTGTGCACAAAGGAAATGTGAGCACATCTGCTTGAATACCATTGGATCG
TTCTCTTGTTTTTGCAAGGAAGGCTTTGCTTTCTCTGAAGATGGCCATTCATGTGAA
>Megalops_cyprinoides_cbEGF_20_CD93_109_109
GATATTGACGAATGTTCACAGGTGCCATCTGCCTGTGATGACCACACGTGCGTTAACAAC
CAAGGAAGTTACAGTTGCCATTGCAAAAAAGGTTACAAATTGACTAATGGGATATGTCAA
>Megalops_cyprinoides_cbEGF_21_CD93_110_110
GACATTGATGAATGTGCCGACTCTCCCTGTCCCCAGCGTTGTTTGAACTCACCGGGATCG
TTCTCCTGCTTCTGTTTAGCCGGCTACCGGACGTCAGAAGACGGGCGAAGTTGTGTG
>Megalops_cyprinoides_cbEGF_22_CD93_111_111
GATCTTGACGAATGTGTAGAGTATCGGTGCGAGCATACCTGCACTAACACGCTGGGAAGT
TTTAAATGTACTTGTACAGAGAACTTCAGACTAGCGGCAGATGGCATCTCTTGCATC
>Melopsittacus_undulatus_cbEGF_20_CD93_112_112
GATGTAGATGAGTGCCTGGCCGGGCCCTGCCAACACGAGTGCTACAACACGGCCGGCAGC
TTTGTCTGCCTCTGCCGGCCCGGCTACCAGCCTGAGGCACCAGGTAGCCCCCTCTGCAGC
>Melopsittacus_undulatus_cbEGF_21_CD93_113_113
GATGAGGATGAGTGTGCCCGGCCTGGCGTCTGCCCCCAGCTCTGCATCAACGTCCCCGGC
TCCTTCCAGTGCGCCTGCCAGCCGGGCTACAAGCGCCAGCCTGGGAGCGATGCCTGCGTG
>Melopsittacus_undulatus_cbEGF_22_CD93_114_114
GATGTGGATGAGTGCCTGCAGGATCCCTGCCCCGGGCCCTGCCACAACCTGCCCGGCAGC
TACGAGTGCCTCTGCCCCCCCGGCTTCCTCCTGGAGCAGGATGGACACGGCTGC
>Microcaecilia_unicolor_cbEGF_20_CD93_115_115
GATGTGGATGAGTGCTTAGACAGGCCCTGTGAGCAGCTATGCACTAACAGCCCTGGGAGC
TTTAGCTGCAGTTGTTTCCAGGGGTTTCAGGCAGTTGGTAGAGAGTGCCGA
>Microcaecilia_unicolor_cbEGF_21_CD93_116_116
GATATAGATGAGTGTGATAGAAAGCCCTGTGCCCAAAGCTGCCTCAATACTCCTGGCTCA
TTCATCTGCTCTTGCAGGGAAGGCTATGAGAAGGGCAGCGATGCAGCCTCCTGTGTA
>Microcaecilia_unicolor_cbEGF_22_CD93_117_117
GATGTGGATGAGTGTGAAGCGAAGCCCTGTGCTGACCTGTGTCGCAACACGGAAGGCAGC
TATAAGTGTTTCTGTGAGCAAGGGTTCTTGCTGGCCAGCAATGGCATTTCATGTGTT
>Micropterus_salmoides_cbEGF_20_CD93_118_118
GACATTGATGAGTGCCAGTCACAAGTCTGTGGGCATCATTTCTGTTATAATACGCCTGGC
AGTTACACGTGTGAGTGTATAGACGGCTACGAAATGGTCGACGGTAAGTGC
>Micropterus_salmoides_cbEGF_21_CD93_119_119
GATATGGATGAGTGCGTGCAATCAAGATGCGAACACAGCTGCTTGAACAGTATTGGATCT
TTCTCTTGTTACTGCAATAAGGGGTTCAATTTATCCGAGGATGGCCACTCGTGTGTA
>Micropterus_salmoides_cbEGF_22_CD93_120_120
GACATAAATGAATGCGTCAGTAATCACTGTCAGTTCAATTGTGTCAATACGCTAGGCAGC
TTCTTGTGCACATGCCCGCAAGGCTTCCACATGGAGACAAATGGATCAAGTTGC
>Monodelphis_domestica_cbEGF_20_CD93_121_121
GATGTGGACGAGTGTGATAGGATACCGTGTGCCCAGGATTGTGTCAACACTCCTGGGAGC
TTCCATTGCACCTGCCGCCCAGGTTATGAGCCCCAAGGCCACAATGGAATGGAATGCTGG
>Monodelphis_domestica_cbEGF_21_CD93_122_122
GACGTGGATGAATGTGCCGAGGGCCGCTCACCCTGTGCCCAGCTTTGTAACAACACGGAA
GGCTCCTTTCAATGTACCTGCCACAAGGGCTATGTGGCTACTGGGGAGGATGGGACCCAG
TGC
>Monodelphis_domestica_cbEGF_22_CD93_123_123
GACGTGAATGAGTGTGATGATGAGGGCAACCCATGTGAAAGCCTCTGCTTCAATATACAA
GGTTCCTTCCGCTGTGGCTGCCTGCCAGGATGGAATTTAGCGCCAAATGGTGTCTCCTGC
>Monopterus_albus_cbEGF_20_CD93_124_124
ATTGATGAGTGCCAGTTGCATGTCTGTGAGGATCATTTGTGTATAAATACGCACAACAGT
TACACATGTGTGTGCAAAGATGGCTACGAAATGGTTGATGATAAATGTAGT
>Monopterus_albus_cbEGF_21_CD93_125_125
GATGTCGATGAATGCACACAATCAAGATGTGAACATGCCTGCTTGAACAGTGTCGGATCC
TACTCCTGTAGCTGCAATGAGGGTTTCTCTTTATCTCAAGATGGCCACTTGTGTACA
>Monopterus_albus_cbEGF_22_CD93_126_126
GATATAAATGAATGTGTCAGCAATCGCTGTCAGTTCACATGCGTCAATACTGTAGGCAGC
TTCTTGTGCACCTGCCCACAAGGCTTCTACCTGAAGACAGATGGACTGAATTGC
>Mus_musculus_cbEGF_20_CD93_127_127
GATATAGATGAGTGCCAGGACTCCCCCTGTGCCCAGGATTGTGTCAACACTCTAGGGAGC
TTCCACTGTGAATGTTGGGTTGGTTACCAACCCAGTGGCCCCAAGGAAGAGGCCTGTGAA
>Mus_musculus_cbEGF_21_CD93_128_128
GATGTGGATGAGTGTGCAGCTGCCAACTCGCCCTGTGCCCAAGGCTGCATCAACACTGAT
GGCTCTTTCTACTGCTCCTGTAAAGAGGGCTATATTGTGTCTGGGGAAGACAGTACCCAG
TGTGAG
>Mus_musculus_cbEGF_22_CD93_129_129
GATATAGATGAGTGTTCGGACGCAAGGGGCAATCCATGTGATTCCCTGTGCTTCAACACA
GATGGTTCCTTCAGGTGTGGCTGCCCGCCAGGCTGGGAGCTGGCTCCCAATGGGGTCTTT
TGTAGC
>Mustela_putorius_furo_cbEGF_20_CD93_130_130
GACCTGGACGAGTGCCAGGACTCACCCTGCCCTCAGGAGTGTGTCAATGCCCCTGGGAGC
TTCCGCTGTGAGTGCTGGGTGGGCTATGAGCCCAGTGAGTCAGGATGTCAG
>Mustela_putorius_furo_cbEGF_21_CD93_131_131
GACGTGGACGAGTGTGCCACCGGCCACACGCCCTGCGCCCAGCACTGCACCAACACAGAC
GGCTCCTTCTACTGCTCCTGCAAGAAGGGTTATGTTCTGTCTGGGGAGGATGGCACCCAG
TGCCAG
>Mustela_putorius_furo_cbEGF_22_CD93_132_132
GACGTGGATGAGTGTGCGGACACGGAGAATGGCCTCTGTGACAGCTTGTGCCTCAACACA
CAGGGATCTTTCCGCTGCGGCTGCCTGCCAGGCTGGGAGCTGGGCCCTGATGGGGTCTCC
TGCATG
>Myripristis_murdjan_cbEGF_20_CD93_133_133
GATATTGATGAATGCCTAACGCAGGTGTGTGAGGATCATAGCTGCGTCAATACGCGCGGC
AGCTACAAATGTGAGTGTAAGGAGGGCTACGAATTGATCGGCGGTAAATGCCGC
>Myripristis_murdjan_cbEGF_21_CD93_134_134
GATGTGGACGAGTGCACCGAAGCAAGGTGCGAGCAACGCTGTCTGAACTCTCTGGGCTCC
TTCTCCTGTCACTGCAACGCCGGCTTCACTGTGTCCGAGGACGGCCACTCGTGTGTG
>Myripristis_murdjan_cbEGF_22_CD93_135_135
GATGTGGACGAATGCCTCAGTAGTCGTTGTGAGTTTTGCACCAACACTCTAGGCAGCTTC
TTGTGCGAGTGTCCAAGGAACTTCCACCTGCATAGCGATGGAGTCACATGCACC
>Nothoprocta_perdicaria_cbEGF_20_CD93_136_136
GATGCAAACGACTGCGCGGCCGGTGCCACCACCTGCCCCCAGCTCTGCATCAACATGCCC
GGCTCCTTCCGCTGCGCCTGTGCCCCTGGCTTCACCACTGCGCCTGACGGCACCACCTGC
>Ornithorhynchus_anatinus_cbEGF_20_CD93_137_137
GACGTGGACGAGTGCGCCGGGGCCTCCCCGTGCGCCCAGCTCTGCACCAACACCGACGGC
TCCTTCGTCTGCTCCTGCCTCCCGGGCTACGAGCCCGCCGGCCAGCGCGGGGCCCACTGC
CTC
>Ornithorhynchus_anatinus_cbEGF_21_CD93_138_138
GACGTGGACGAGTGCCGGCGAGGTCGACCTTGCCCGGACCTCTGCTTCAACCTGCTGGGC
TCCTACCGCTGCGGCTGCAGGCCCGGCTGGCACCTGGGCCCCGACGGCCTCTCCTGCCTC
>Orycteropus_afer_afer_cbEGF_20_CD93_139_139
GATGTGGATGAGTGCCAAGCCACTCCATGTGCACAGGAGTGCATCAACACTCCTGGGAGC
TTCCACTGTGCCTGCTGGGTGGGCTATGAGCCTAGAGAGGGGACCTGTTGG
>Orycteropus_afer_afer_cbEGF_21_CD93_140_140
GACTTGGATGAGTGTGCCCTAGACCGAAACACCTGTGCCCAGGTCTGCACAAACACTGAT
GGTTCTTTCCATTGCTCCTGTGAGGAGGGCTACATGGTGGCTGGTGAGGATGGCACCCAG
TGC
>Orycteropus_afer_afer_cbEGF_22_CD93_141_141
GACATGGATGAGTGCACAGGCCCCGGGGGTGGCCCCTGTGGGGGTCTTTGCTTCAATACG
CCAGGCTCCTTCCACTGTGGCTGTCTGCCAGGCTGGGAGCTCTCCCCGAGTGGAATCTCT
TGCACC
>Oryctolagus_cuniculus_cbEGF_20_CD93_142_142
GATGTGGACGAGTGTCAGGAGTCGCCCTGCGCCCAGGAATGTGTCAACACCCTTGGGAGC
TTCCACTGCGAGTGCTGGGTGGGCTACGAGCCTGCTGGCACCGGGGAAGAGGCGTCCTGC
CTC
>Oryctolagus_cuniculus_cbEGF_21_CD93_143_143
GACGTGGACGAGTGTGCTCCCGGCCGCTCCCCCTGTGCCCAGGGCTGCACCAACACCGAC
GGCTCCTTCCACTGCTCCTGCGAGGATGGCTACATCCTGGCCGGAGAGGACAGCACCCAG
TGC
>Oryctolagus_cuniculus_cbEGF_22_CD93_144_144
GATGTGGATGAGTGTGCCATCTCCGGGGGCAGCCCCTGTGACAGCCTGTGCTTCAACACA
CTGGGCTCCTTCCGCTGTGGCTGCCTGCCAGGCAGGGAGCTGGCCGCCGATGGGGTCTCC
TGCATC
>Oryzias_melastigma_cbEGF_20_CD93_145_145
GACATTGACGAGTGCCGGTTGGAGACATGTGAGGGGCATGAGTGCATAAATACGCCTGGC
GGTTATGAATGCGTGTGCAGAGACGGCTATGAAATGTTGTCAGGAGAGTGCAGA
>Oryzias_melastigma_cbEGF_21_CD93_146_146
GACATAGACGAGTGCACGTCATCCACATGTGAGCACAGGTGCTTAAACCACGCCGGATCA
TTCTCCTGCAGCTGCAATGACGGCTTTGCTTTATCCAGTGACGGGCGCTCCTGTGTT
>Pangasianodon_hypophthalmus_cbEGF_20_CD93_147_147
GATGTTGACGAATGTAACCAGGACATTTGCAATGGTCATATATGTCACAATAAACAAGGG
GGCTATGAGTGTGAATGCAAGAAAGGCTTTAAGGACGTTGATGGTGTGTGCGAG
>Pangasianodon_hypophthalmus_cbEGF_21_CD93_148_148
GACATAGACGAATGCGCAGAAACGGTGTGCGCGCGTCACGCCAAGTGTCTCAATTCCGAG
GGTTCGTTCTCTTGTTACTGCTCTCCTGGCTTTAGAAAGTATGAAGAGCAATGTGTA
>Pangasianodon_hypophthalmus_cbEGF_22_CD93_149_149
GATTTAGACGAGTGCAAGTTCAATCTCCAAAACTGTGCGCAAAAATGCAGGAACACGATT
GGAAGTTATAAGTGCTCTTGCCACAAAGGGTTCATGCTGGTAAACGAATCTAAATGTGTT
>Paralichthys_olivaceus_cbEGF_20_CD93_150_150
GACATCGATGAGTGTCAGTCCCAAGCCTGTGAGGATCATTTGTGTGTAAATACACAGGGA
AGCTACACATGTGAGTGTAAAGACGGCTATGAAATGGTTGACGGTAAATGCACT
>Paralichthys_olivaceus_cbEGF_21_CD93_151_151
GATGTGGATGAGTGCGCACAGTCAAGATGTGAGCACGACTGCTTGAACAATATTGGATCT
TTTTCCTGTTTCTGCAATGAGGGTTTCACTTTATCCCCGGATGGTCAGTTATGTGTA
>Paralichthys_olivaceus_cbEGF_22_CD93_152_152
GACATAAATGAATGTACCAGTAGTCGCTGCCAGTTCATGTGCATCAACACTGCCGGCAGT
TTCTCCTGCTCGTGCCCATGGGGCTTCCATCTGGAGACTGACGGATCAACCTGC
>Paramormyrops_kingsleyae_cbEGF_20_CD93_153_153
GACATCGACGAGTGCGCCGATGCGGGCGAATCACGTGTCTGTGAACATACCTGCGTGAAT
ATTAATGGCAGTTACGATTGCATTTGTAAAAACGGATATAAGATGGTTGATGGAAAATGT
CAA
>Paramormyrops_kingsleyae_cbEGF_21_CD93_154_154
GATATTGATGAGTGCATTAACAGTCCTTGCGAAGGAAACTGCATTAATACAATTGGTAGT
TATAAATGCTTTTGCGAAGGAAATAATAAACTGGCAACCAACGGAATCACCTGCATA
>Petromyzon_marinus_cbEGF_20_CD93_155_155
GACGTGGACGAGTGCGCGCGCGACGACCCCTGCCAGCAACAGGGCCTGTGCACCAACACG
GAGGGCGGCTTCGTGTGCGACTGCGTGGAGGGCTACCAGCTGGTGAACCTCACCGAGTGC
GAG
>Petromyzon_marinus_cbEGF_21_CD93_156_156
GACATCGACGAGTGCGAGTACGAGCCGTGCGACGAGCACTGCGTCAACACGGACGGCTCG
TACGAGTGCACGTGCCCGCGCGGCTACCAGCAGGACAAGAGCGGCCTCGGCTGCCAC
>Petromyzon_marinus_cbEGF_22_CD93_157_157
GACGTGGACGAGTGTGACCTGGGCGCGCACGCGTGCCACCACGTGTGCAACAACACCGAG
GGTGGCTACGAGTGCTCGTGCGACGAGGGGTGGCACCTGGAGGCCGACAACGTCACGTGC
>Pteropus_alecto_cbEGF_20_CD93_158_158
GATGTGGATGAGTGCCAGGACTCCCCCTGTGCCCAGGAGTGTGTGAATGCCCCTGGGGGC
TTCCGCTGCCAATGCTGGGTGGGCTATGAGCCCAGTGGCTCCGGAGAGGGGGCTTGTCAG
>Pteropus_alecto_cbEGF_21_CD93_159_159
GATGTGGATGAGTGTGCCCCAGGCCGCTCGCCCTGTGCTCAGGACTGCACCAACACAGAT
GGCTCTTTCTACTGCTCCTGCAAGGATGGCTATGTTTTGGCTGAGGAGGACAACACCCAG
TGC
>Pteropus_alecto_cbEGF_22_CD93_160_160
GACATGGATGAGTGTGAGGGCCCAGAGGGAAGCCCCTGTGACAGCTTATGCTTCAACATG
CAAGGGTCCTTCCGCTGCGGCTGCTTGCCAGGCTGGGAGCTGGCCCCTGACGGAGTTTCC
TGCATC
>Sarcophilus_harrisii_cbEGF_20_CD93_161_161
GATGTGGATGAGTGCAGTAGATTCCCATGTACTCACAAGTGTGTCAACACTCCTGGTAGC
TTCCATTGCACCTGCCATCTAGGTTATGAGACCCAGGGCCACAATGGAATGGAATGCTGG
>Sarcophilus_harrisii_cbEGF_21_CD93_162_162
GATGTGGATGAATGTGCTGGGGACCATTCCCCCTGTGCACAGCTTTGCATCAACACCGTA
GGCTCTTTTCAATGTGCCTGCCAAAAGGGCTACCAGACAACTGGGGAAGATGGGACCCAA
TGCCAA
>Sarcophilus_harrisii_cbEGF_22_CD93_163_163
GATGTGAATGAGTGTGAGGAGGAGAGAAACCCCTGTGAAGGCTTCTGCTACAATATACCA
GGTTCTTTCCAGTGTGGCTGCCTGCCAGGATGGAATTTAGCCCCCAATGGGGTCTCCTGC
ATT
>Scyliorhinus_canicula_cbEGF_20_CD93_164_164
GACATCGACGAATGTGCCAACGCCTCCCACTGCCCCCAGCTCTGCATCAACTCACCAGGA
AGCTTCAGCTGCCGTTGTACAAAGGGGTTTGTCCTGATGGACGGGCAGTGCCAG
>Scyliorhinus_canicula_cbEGF_21_CD93_165_165
GACCTGGACGAGTGTGCTGCCTGGCCGTGTGCCCAGATGTGCCAGAACACGGAGGGGTCC
TATCGATGCCACTGCAGAGCGGGTTATGTGAGCAGCGGGCACTCCTGC
>Scyliorhinus_canicula_cbEGF_22_CD93_166_166
GACCTGGATGAATGCACAGGGCACCCCTGCCAGGGGGCGTGCTCCAACACTGAGGGCAGC
TTCCACTGCTCCTGCCCTGGGGGTAACACTCTGGGTGAAGATGGCATGTCATGT
>Sorex_araneus_cbEGF_20_CD93_167_167
GATGTGAATGAATGTGAGAGTGGTTCCTCTTGCTCCCAGGAGTGTATCAACACCCTTGGG
AGCTTCCAGTGTCACTGCTGGATAGGTTATGAGCCTATTGACATTGAACATGTCACCTGT
GAA
>Sorex_araneus_cbEGF_21_CD93_168_168
GATGTTGATGAATGTGCCACGAACAACTCCCTCTGCATCCAGGGCTGCGTGAACACAGAG
GGCTCATTCTACTGCACCTGCCAGGAGGGCTATGTCCAGGGAAATGACAGCCAGCAGTGC
GTG
>Sorex_araneus_cbEGF_22_CD93_169_169
GATGTGGATGAATGTACCAGCCCAGAGGCCACACAGAAATGTGACAGCCTGTGCATCAAC
ACTCAGGGATCTTTTCATTGTGCCTGCCACCCAGGGTGGGAACTGGCCTCTGATGGATTC
TCCTGC
>Sparus_aurata_cbEGF_20_CD93_170_170
GATATTGATGAGTGCCAGTCACAAGCCTGCGAGCATCATGCATGTGTAAATACTCCAGGA
AGTTACACATGTGCGTGTAAAGATGGTTATGAAATGGTGGACGGTAAGTGCAGT
>Sparus_aurata_cbEGF_21_CD93_171_171
GATATAGATGAATGTGCAAAATTCAGATGTGAGCACAACTGCTTGAACAGTATCGGATCC
TTCGCTTGTTACTGTGACCAGGGCTTTACTTTATCCAAGGATGGCCACTCGTGTGTT
>Sphaeramia_orbicularis_cbEGF_20_CD93_172_172
GACATCGACGAGTGTCAGTCACAGGTGTGTGGAAATAGCGCATGCGTAAATACAGAGGGC
AGTTACAGGTGCGCATGTGCAGAAGGCTATGAAATGACCGCAGGTAAATGCAGT
>Sphaeramia_orbicularis_cbEGF_21_CD93_173_173
GATGTGGATGAGTGCGCGCGCTCAAGATGCCAGCACTTTTGCATGAACAGTATCGGATCT
TTTTCCTGTTACTGTCACGAGGGTTTCACGTTATCTGAGAATGGTCACTCGTGTGTA
>Sphaeramia_orbicularis_cbEGF_22_CD93_174_174
GATATAAACGAATGCAGTAGTAATCCCTGTCAATATAAATGCGTCAATACTGATGGAAGC
TTCCGGTGCAAGTGTCCGCGCGGGTTTTATCTTAACGGAACGGCTTGC
>Thalassophryne_amazonica_cbEGF_20_CD93_175_175
GACATTGACGAGTGTCAATTTCAACCCTGTGGCGATCAGTTGTGCATCAATACACATGGC
AGCTATACGTGTGTGTGTAAGGAAGGATTTAAGATGGTGGCTGGCAGATGTCGC
>Thalassophryne_amazonica_cbEGF_21_CD93_176_176
GAATGCGCTCAGCCGAGATGCAAGCACACTTGTTTGAACTTTCTGGGATCTTTTTCCTGC
CACTGCAACACTGGCTTTGCTTTATCTGAGGATGGCCACTCCTGCATA
>Thalassophryne_amazonica_cbEGF_22_CD93_177_177
GATGTGGATGAATGTGTCCGCAATCGCTGTGAGTTCAAATGTGTCAATACTTTAGGTAGC
TTCCTGTGCACATGCCCACAGAGCTTCCAGCTGGACACCAACGGGATGACTTGC
>Thalassophryne_amazonica_cbEGF_23_CD93_178_178
GATATTGATGAATGTGAAATGGAGCAGTGTGACCAAAAGTGCAAAAACACTTACGGCAGT
TTTGTCTGTGCTTGTTGGGAAGGATTTAAGTTGAAAGATCACATCAAATGCATC
>Trachemys_scripta_elegans_cbEGF_20_CD93_179_179
GTGGACTACTGCAGCGCCCAGCCGTGCCGGGGGCCGGCCGAGTGCCTGGGCCGGCCGGGG
CGCTTCGAGTGCCGCTGCCCCGCGGGCTACGAGCTGGCTGGGGACCAGGTGAGCTGCGCG
>Trachemys_scripta_elegans_cbEGF_21_CD93_180_180
GACGTGGACGAGTGCTTGGGGGAGCCCTGCCAGGGCGGCTGCGTCAACACGGCGGGGAGC
TTCGCTTGCACCTGCCCGCCGGGCTACGAGCCCGCGGGGCCCGGCGGCCGCCGGTGC
>Trachemys_scripta_elegans_cbEGF_22_CD93_181_181
GACGTGGATGAGTGCGCCCAGGGCGCGCCCTGCGCCCAGCTCTGCACCAACACGCCGGGC
TCCTTCCTCTGCGCCTGCCGGCCGGGCTACCAGCGGGACAGCGACGGGGCCGGCTGC
>Trachemys_scripta_elegans_cbEGF_23_CD93_182_182
GACGTGGACGAGTGCCTGGGGGAGCCCTGCCAGGAGCGCTGCGTCAACCAGCCCGGCAGC
TACCAGTGCCTCTGCCCGCCGGGCTGGGCGCTGGCCCCCAACGGCGTCTCCTGCCTC
>Trichechus_manatus_latirostris_cbEGF_20_CD93_183_183
GACGTGGATGAATGTCAGGCCTCCCCCTGCGCCCAGGAGTGCATCAACACCCCTGGGAGC
TTCCGCTGCACCTGCTGGGTGGGCTATGAACCTGATGAGGGGACCTGC
>Trichechus_manatus_latirostris_cbEGF_21_CD93_184_184
GACTTGGATGAGTGTGCCCCAGGCCGAAACCCCTGTGCCCAGGCCTGTACCAACACCGAT
GGCTCCTTCCACTGCTCCTGTGAGGAGGGCTACAAGGTGGCTGGTGAGGATGGCACCCAG
TGC
>Trichechus_manatus_latirostris_cbEGF_22_CD93_185_185
GATGTGGACGAGTGCACAGGCCAGGGGGCCGGCCCCTGCAGGGACCTGTGCTTCAATGTG
CCGGGCTCCTTCCGCTGTGGCTGCTTGCCAGGCTGGGAGCTGGCCCCCAATGGGGTCTCC
TGCATC
>Trichosurus_vulpecula_cbEGF_20_CD93_186_186
GATGTGGATGAGTGTAGTAGATCCCCATGTGCCCACAATTGTGTCAACACTCCTGGTAGC
TTCCATTGCACCTGCCACCCAGGTTATGAGCCCCAAGGCCATAATGGAATGGAATGCTGG
>Trichosurus_vulpecula_cbEGF_21_CD93_187_187
GATGTAGATGAATGTGCTGGGGACGGCTCCCCCTGTGCACAGCTTTGCATCAACACTGAA
GGCTCTTTTCAATGTGCCTGTGATAAGGGCTACAAGACTACCGGGGAAGATGGAACCCAG
TGCCAG
>Trichosurus_vulpecula_cbEGF_22_CD93_188_188
GATGTGGATGAATGTGATGAGCCAGAAAACCCCTGTGAAAGCCTCTGCTACAATGGACCA
GGGTCTTTCCTGTGTGGCTGCCAACCAGGATGGACTTTAGCACCCGATGGTGTCTCCTGC
ATT
>Tupaia_chinensis_cbEGF_20_CD93_189_189
GACGTGGATGAGTGCCAGGACTCCCCCTGTGCCCAGGAGTGTGTCAACACCCCGGGGGGC
TTTCACTGTGAGTGCTGGGTGGGCTACGAGCCTGGCAGCCACGAAGATGGGACCTGCCAG
>Tupaia_chinensis_cbEGF_21_CD93_190_190
GACGTGGACGAGTGTGCCCCCGGTCGCTCGCCCTGCACCCAGAATTGCACCAACACTGAC
GGCTCGTTCCACTGCTCCTGTCAGGAGGGCTACCTCCTGACAGGGGAGGATGGCACCCAG
TGCCAG
>Tupaia_chinensis_cbEGF_22_CD93_191_191
GACGTGGACGAGTGTGAGACCCTGGGGGACCTCTGTGACGGCTTGTGCTTCAATACACTG
GGGTCCTTCCAGTGTGGCTGTCTGCTGGGCTGGGAGCTGGCCCCCGATGGCGTCTCCTGC
>Xenopus_tropicalis_cbEGF_20_CD93_192_192
GATGTGGATGAATGCCTGGGACAGCCCTGTAGCCACTCATGTGCCAACACCCTCGGAAGC
TTCCAGTGCAGTTGCCAAAGAGGCTTCAAAGAACAGGGAGAAAAGTGCATA
>Xenopus_tropicalis_cbEGF_21_CD93_193_193
GACATTGATGAATGCATTGACTCCCCTTGTGACCAGGATTGTTTAAACACACACGGATCC
TACCACTGCTCCTGTAAAGAAGGCTATGCTAAGGGGGGAGATGGAATATCCTGTTTG
>Lepisosteus_oculatus_cbEGF_20_CD93_0
GATATTGACGAATGCGTTAACAGCCCTTGTGAGGAAAGATGCGTTAATTCGCAGGGAAGC
TATAAGTGTTCTTGTAAGGAACATTACAAAATAGCACCCGATGGCAACACCTGC
>Paramormyrops_kingsleyae_cbEGF_20_CD93_1
GATATAGATGAATGTATTGAACACAACTGCCCTCAGCAATGTTTAAATTCAGAAGGGTCT
TTTTCGTGTTACTGCGTTGTGGGCTATAATAGGTCAAGTAACGGGCTGAGCTGTGTG
