# Supplementary material for: A glimpse into the past: phylogenesis and protein domain analysis of the group XIV of C-type lectins in vertebrates
Source: BMC Genomics. 2022 Jun 4;23:420. doi: 10.1186/s12864-022-08659-6 (PMC9167495; doi:10.1186/s12864-022-08659-6)
Supplement: Supplementary file 8 — Additional file 8: Supplementary file 1. CDS of one representative species per vertebrate order of CD93 extracellular domain. [file 12864_2022_8659_MOESM8_ESM.zip › Supplementary file 1_CD93/Mucin_Like_Domain_CD93.fasta]

>Acipenser_ruthenus_0
CCAGAACAGAATCTGGACACGACAATAGCAGCTGAAGGAACGAATAGACCTGTGAACATA
CCTAATAATAAGGATAATCTCACAAAGGTGACTCTAGCGCCAGCATTTACTTCTGATGGT
ATTTCAAGCTCAGAAAGAAACAAAATTCAACTAACACGTACAACAGATCAACATTGGCAC
ATCCCCACAACCGCAACAGTTAAAAACTATCCTCCTAATGAAGACCACCATGACTTATCC
AGTGAGTCTGGGAATCAAGGGCATCTGTTTAATGGTGCTGACAAATCATTGGTG
>Alligator_mississippiensis_1
GACCTGGACGACTGCCGCAACACCCCGGGCGGCTTCTCCTGCACCTGCCCCGCGGGCTGG
GCGCTGGCCCGCGACGGCGCCTCCTGCCTGCCCGCCACCACCCCCAGCATCACCCCCGGC
ACCACCCTCGGCATCACCCCCGGCACCACCCCCGGCATCACCTCCAGCAGCACCCCCGGC
ATCACCCCCAGCACCACCCCCGGCATCACCTCCAGGATGACGGTCAGCACCAGCCCCGGC
AGCACGGCCAGGAGGAGCGCGCTGCCGAGCGGGGCGGCGGGCGGGCGGGATGAACCGGCG
CCCAGCCCCGAGGGCGCGGGCCGGGCGGAGGACGGCTCGCGCGTGCTG
>Amblyraja_radiata_2
GACATCAACGAGTGCAAGGAACACATGCCGTGCCAGCTCGGCAATTGCGGCAACACGCCG
GGAAGTTTCACTTGCTCCTGCTCGCGCGGCTTCCAGGCTGATCCCGCGGACCACACCAAG
TGCGTCTTCTATTGCAAATCCAAGGAGTGCCCGGCCCAATGCATCGGTATCCACTGTCAC
TGCCCGCCCGATTACATTTTCAACGACGACGCGAAGACCTGCCACAGCTACGAGGACAAC
GTAGCTCAATTCTACCCCTGCATCCCCACCTCCAGCGGCTCCAAGTGCCAATGCGAGGAC
GGCTACCAATCGTCTGAAGACGGGGCCACATGCGAGGCGGAAGAAAGCTCCGGCTCTCCC
CCGCCTGACGGCCCCATTGCCACCGACGAGCCAAAGGGCCTGGCCAGAGCCGGC
>Anguilla_anguilla_3
CCTGATCCGCAGGGGGAATTTCCAGCACATCAAGGGGAACAACGAGAAAAGGTTTGGCAG
AAAACCGATGGCCATATCAATACTCCAGAGGCCACAATCGCTACGGTCTCAACGCCCCGT
TACGACACAATTTTAACTAACAATTTCCCAGATGAATCCACAAGCGTGGTGTACAATGGT
GCATCCAGTGCTACTACTACTCTCCTCTCTGAAGTGAATGAGGATACTGTCCATACGAAC
AACAGCGTACGCCAAGTAAACAACTTAAGCAAGACG
>Aquila_chrysaetos_chrysaetos_4
CGCGCCGCACCCACCGCTGGAGAGCAGCCCGCGGGGGCCCCCAACAGCACCCTGCGGACC
ATGGGCATCCCACGGACCACGGGCGCCCTGCGGACCACGGGCATCCTCCAGACCACGGGT
GCCCCATGGACCGCGGGCATCCCCCAGACCCCGGGCATCCCCGTCAGGGCGACGCCGCCG
GCCCCCACAGCGGTAGTTTCGGCACCCGGCCCCGAGCACAGCACCGATGGCCCCAGGCTG
CTC
>Betta_splendens_5
GATATAGATGAGTGTGCAAGTCATCGCTGTCCGCTCCAGTGCGTCAACACAGTCGGCGGC
TTCACGTGCACATCCACCGCTCCGTCGGACGAGCCTCCTGACCGCACAGAACCCTTCACC
GAGTTCTCGCAGACAACCGGAGTCGAGATTCAGCACCAGTCTCCGCGCACTCACGCGCCT
TCTCTCGACCCCGTCAACGTTACGCACGGCAACCAGCGGAGCGGCGCGTCCGTACCTTCA
ACCAGCGCCGGCAACTTCAGTTCCAAAGTGATC
>Boleophthalmus_pectinirostris_6
CCCACTGATGTTTCTTCGGGATCTCTTCCAGAATCTCTTTCAGAATCTCCATCAGAGTCA
TCAGTCGTTCTAGATGTCCAGGAAAATTTTACAGAGTCTTTGAGCAGCACTGTTGAACTA
CAACACGAATCTCCACACACAAACGCGCCATCTCCAGACTTCAATGATACCCACAATCAA
GACCCAGTGGATACGTCTCTAGCCACAAGTCTGAGCAAATCCTTCAATAACAGGGTGATC
>Calidris_pugnax_7
CGTGCTGCACCCACCGCCAGAGAGGAGCCTTCAGTGGGCCCCGACAGCACCCCGCAGACC
ACAGGCACCACAGGGACCATGGGCGCCTTGCAGACCAAGGGCATCCTCCGGACCACAGGT
GCCCCATCGACCATGGGCATCCCCCAGACCCTGGGTGCCCCCATCGGGGCAACACCACCG
GCCCCTACGGCAGTAGGGTCAGCACCCGGCCCAGAGCACAGCGCTGACGGCCCCAGGCTG
CTCTTG
>Callorhinchus_milii_8
CCGGCGATGAACATCTTGCCCATTGCCACAGTCACTGAGGAAATCTCTGAAACTACAAGA
GAAAGTTGGGATCTCGCCACCACAAAATACCAAATGGCTGGTTTCAGTGAATGGCACAGC
CCTGTGGTTCGTGTTGTCTCCTCAGTGAGCAATACTGATTTGGAATTGAAAACCATTTCC
ACCATCGAGCCACAAAATCCACCAACTGGTGGAAATATCAGAGCTTCCAGTGAAGGAAAT
TGGTCACTGTCTACTATGGTAATGGTAACCCGAACACAGCCTACTGCTGTGGCGGTGGCT
CCCAGCCAAATGATCAAAAATAAAGGGGAA
>Calypte_anna_9
CGTGCTGCACCCACCGCCGGAGAGGAGCCTGCGGGGCACCCCAGCGGCACCCCGGGCATC
TCCCGGACCACGGGCATCCTCCAGACCACTGGTGCCCCACGGACCACGGGCGTCCTCCCC
CGGACCACGGGCATTCCCCAGACCCTGGGCATCCCTTTCGGGGTGACACCGCCGGCCCCC
ACGGCAGCAGGGTCAGCTCCTGGCCCTGAGCACAGTGCCGATGGCCCCCGGCTGCTCCTC
>Camelus_ferus_10
GAGGGCCCCACGTCCCCTGGCCCACCGCCCAGGCCTCCCCAAAGGGGGCACGTGGGCAAT
GAAGAGGGGACGCTTGTGCTGTCTGCCACCACACCCAGTTCCACCGGGGACCCTGAGGGC
ACCTCCAAGGTGGCACCCACCTCCAGGGGAGCCTCCCTCCCCACCAGCATCCCCGTCCCC
GTCTCCCTGGCCCCACCTGAGATGCTGGCCCCCAGCGGGACCCCTGGCACTGGGACGGAG
CCCAGCACCCATCAGCCCACGGCCACCGCTGCCCCCAGGGAGCTGGCAGGGGAGGACTTC
AAGGCCGAACAGAGCGACGAGGGTGCGGACGGGCAGAGGCTGCTG
>Carcharodon_carcharias_11
CCAAAGGACGTGACCACAACGCTTCTTGCCACGGCCCTGGGTTTGATGTCAGCCGGAGGT
GGGCAGGCACCCACACCAGCTGCCGCCCCGAGGGCCCAGGCCACTCCCCTGGGCACCACC
CCCGGGCACACTGACCCTACAGCTACTCAGTCAGGAAGGCGAGGTGGCTCCCTCAGAACA
GGACAGGGGAGTGGGACGGTGGCGGACTTCAGCAGCGGGAGCAGCTCGCCCGTCACTTTG
CCAACAGCCAGAGAGCCCCCGGGCAGAGACAGGACCCCCAACCAGGTGAAAACCCAGGAG
GAAGGCAGA
>Chanos_chanos_12
CCAGACCCTACAGCAGAATCCTCAGTAAACTGTGAACAAAATAAGAACGCTGACGGATGC
GATGAGGTACAAAACGTCCCACATGTAACCAGTTTATATCCTCAAAGTCCAAACAGCACA
GAGTTGGATTATTCGTCTCTCAACACAGCAAAAGAAAATATACCATACAAGACCAGTAAC
AACACAGGCGCTAGCGTGCCTAGAGAAAACTATTTAAATAACAATTTG
>Clupea_harengus_13
AAGTCTGGAGGTTCCAGTACACCACCAGATCCACCCAAGGTCACCCAGGGTCAATTTCAA
GAGCCACAGGTCACAGCTAATCCTGTGCTTACTTATTCACCTACCTTTACTTCCAAAAAT
CCATCTAACCACTCGATTACGCACACACCAGTTGGAGATCTTGGCAGCATCGGTGACTCA
GTGTCTAAAGCACCTGTCAGTAATTCATTGGTGTTG
>Corvus_moneduloides_14
AGGCCCGGAGAGGTGATCCCAAGCAGCATCCCGCAGACCTCCAGCAGCATCCCGCAGAGC
TCCGGCAGCATCCCGCAGAATTCCAGCATCATCCCTCAGAGCTCCGGCATCATCCCACAG
ACCTCCGACATCCCGCGGAGCTCCGGCATCCCACGCACCACACGCGTCCCATGGACCACG
AGCACCCCGCGGACTCCGGGAATGCCCACGGCGGGATCGGGAGGCGGCTCGGACGAGCAC
AGCGCAGACGGGCCGCGGCTGCTG
>Cottoperca_gobio_15
GCTCCAGATGTGACAGAAACGTCAGCAGCTTCATCAAATGGCCCTGCTGAGGAGGAAACA
CAAGAAAACTTCACAGAGTCTTTAACCAGAACCACAGTCGAGCTCCAACACCAATCCCCT
CGCACTGACTCACCACTTCCAGAGCTGGTGAACCTTGTGTACGACGATCAGCAGAGCAAC
ACATCCTTAGGTAGGACAGGTTTTGCCAAGACATTTAATTCCAAAGTGATT
>Cygnus_atratus_16
GCCACCCCCACCGCCAGAGAGGAGCCTGCAGGCACCCCAGAGACCACCAGCATCCTCCAA
ACAGCAGGCGCCTCGTGGACCACAAGCACTCGCAGCCCTTCTGCCACTCCTAGCAGGATG
ATGCTGCCAGCCCCCACAGCACTGGGGTCGGATCACAGCCCCGAGCACGGCGCCGACGGC
CCCCGGCTGCTC
>Cyprinodon_variegatus_17
GACGTGGACGAGTGTGGCGCTGCGCCCTGCTCCCAGCAGCACTCATGCATCAACTCTGTG
GGCAGCTTCCAGTGTGTGAAGCTGTTAACCAAGGGAAACCAGGAGACCCAGGGGAACCAG
AAGACCCAGGGAAACCAGGAGACCCAGGGGAACCAGCAGATCCAGGGGAACCAGGAGATC
AAGGAGGCAATCACAGCCGCCCCATCCCAGTACGGACAGCCCCCCATCCTGACCCACACT
GCCACCCCACTGTCTGACCTGGTCAATGTCACAGACCAGAACAGAACCCAGTATCTGGTA
CCGGGTGCGTCCACAGGGAACAGGGTGCTG
>Danio_rerio_18
CCGAACCCCACAGAGAGAGCACAAATCACTCCAGCTCTTAAAGAATCAATCATAACCAGC
TTGACTCAGTTACCTGACGGATTTGGAGTGACAACAGTAAACCCAGCTTCACTTAACAAG
ACAAACACTAAAACAGATTCTATTAAATCAAGAACGTTTCTCGGAAGTTCT
>Dasypus_novemcinctus_19
TTCCGCAACGTGTCTCCAGGAACCCCAGCGGGGCCTCGCCAGAGGGAAGTCGAGGGAACT
GGAGAGGGGAGCACAGTTCCTTCTGCAACAACACCCAGTCCTACCCAGGGTCCTGAGCTC
ACCTCCGCCGTGTCACCCATCACCGAGAATCCCTCCCTCCCATCTGACACCTCCATCACC
CTCACCCTGCCCCAGACCCTGGAGCCTAGTGGGACCCCCAGCATCAGGATGGAGCCAAGC
ACTAGTTACCTCATGGCCACAGCCGGCTGGGGTGGGTCTGCAGATGGGGTCTCTGCAGAT
GGGGTCTCTGCAGATGAGGATGCCGTGGCCCCACAGAGCGACAGCAGTACTGATGGGCAA
AAACTGCTTTTG
>Echeneis_naucrates_20
GCGATAGACGTGACAGAAACGTCACCTCCTATATCAGATGATCCAGCTGCAGCTGAGGAA
ACACAAGAGAACTTCACTGAGTCCTTGACCGGAACGACAGTGGAGCTTCAGCACCAGTCC
CCTCACACTTACCCACCACTTCCAGACCTGGTGAATGTCACACAAAGCGGTGAATGGAGC
AATACATCCTCGGTCCTCGGGTTTGCCAAAGCCAATTCCAAGGTGATA
>Echinops_telfairi_21
CTTAGCCACGGGTCCCCTGAACCACCTGTAGGAGGACCTACATCCCAGGGAGAAGACCAG
CGGAGCACCACACCTTCTGCTAAAACATCCAGTACCCCCAAGAGCTCCGAGGATGTCTAT
GAGGAGGAACCCATCACAGAGAGACCCTCCTTGCAATCCAACACCTTCATCACTCATGTC
CCACCCAAGACCATGGCCTCCAGTGGGTCCCCCATCATCAGGGTAGAGCCTAGCATGAGC
TACCCCATTACCGTTGCTGGCCATGCTGAGCCTGCAGGTGAGGATTTGATAAGGGAAGAC
AGCCCCAATGGGCAGAAACTGCTTCTG
>Electrophorus_electricus_22
GATCAAAACCAAATCTTTCCCATTTCCACTTCGAAAGAACCATTTGATTCTACTACAGTA
GCTGCACGTCTTACTGAAGAGGCGGCTAATGAAAGAAACAGTGTTCACAAGGACAGTTCA
CAACGAACT
>Elephantulus_edwardii_23
ATCGGTCCCACGTCACGTAGACCACTAGCAGGAGAGCCTGCCCCCCAGGAAGAGAATCAA
GGGAGCTCTGCTCCTTCTGACATCACGTCTAGTTTCTCCAGAGGTCATGGGACCACCACT
GAGGGCGTGCTCACCACGAGAAAGACCTTCTTGCTCTCCAACACTCCCGTCGCTGTAGTC
TCATCCAATACTCTGGTCCCCAGTGTCCAGATAGAGCCCCGCACCAGCCATCCCACAGCT
TCTGGTGGTCTTACCGAATCTTCAGGAGGGGATTCTGTGGCAAAACAAAGTGAAGATAAC
ACTGATGGGCAGAAACTGCTTCTGTTT
>Equus_caballus_24
ATCATGGGCACCACAACCCTGGGGCCACCAGCTGGGCCTCACCAGGGGGATGACATGGGT
GAGAGACAGGGGAACCTTGTGCCTTCTGCCTCAACGTCCAGTCCCACCAGGGACCCCAAG
GGCACCTCCAAGGTGGCTCCCACTGTGAGGGGCCCCTCCCTCCTACCCAATGCTCCCATC
ACCCCCACCCCACCCAAGACGATGGTCCCCAGTGGGCCCCCTGGCGTCTGGATGGAGCCC
AGCACCCATCACCCCACGGCCAGCACTGGCCATAGGGAGTCCACGGGTGGAGACTTCGCG
GCCAAACAGAACGACGATGGCACCGACGGACAAAAACTGCTCTTA
>Esox_lucius_25
CCAGATGTGAATGTTCTGCCCACTGCTGAGTCTTCAAGTGCTGGGCAACAAAATGAGACG
ACTGACTTTATAACCATCACTACGGATGGTTTGACGTCAAGCAAACCCCTAGGAACGAGT
GGATCTCTGCATAATGACAATGTATTTAGCTCTTGGACATTT
>Eudyptes_filholi_26
CGCGCCGCGCCCACCGCCGGAGAGGAGCCCGCGGGGGCCCCCGACAGCACCCCGCCGTCC
ACGGGCATCCCGCGGACCACGGGCGCCCTGCGGACCACGGCCCTCCTCCGGACCACGGGT
GCCCCCTGGACCACGGGCCCCCCCCAGACCCTGGGCATCCCCGTCGGGGGAGCGACGCCG
CCGGCCCCCACGGCGGTAAGGTCGGCGCCCGGCCCCGAGCACAGCGCCGACGGCCCCAGG
CTGCTCCTC
>Falco_rusticolus_27
CGTCCCGCAGCCACCACCGGAGAGGAGCCCACGGGGGCCCCCAACAGCACCCTGCGTACC
ACAGGTGTCCCACGGACCAGGGGCACCCTGCAGACCGCAGGCAGCCTCCAGACCGCAGGT
GCCCCATGGACCACCGGCATCCCCCGGACACTGGGCATCGCCACCGGGGCAATGCTGCCA
GCCCCCACGGCAGTAGGGTCAGCGCCCGGCCCTGAGCACAGCACCGACGGCCCCCGGCTG
CTACTC
>Galeopterus_variegatus_28
AGGGGTGCCATGTCCCCAGGACCACAGACCGGGCCTCCCCAGGAGGAGGATGAGGGAGGA
AGTGAGAAGAGCACCATGCCTCCTGCTGCAACGTCCAGTCCCACCAGGGGCCCTGAGGGG
ACCTCCCAGGCAGCGCTCACTGCAAAGAGACCTTCCCTCCCATCTTACGTCCCCATCACC
TCTGCCGCACCTGAGACTCTGGGCCCTACGGGGCCCCCTGGTGTCTGGGTGGAGCCCAGC
ACCCACCACCCCACGACCGTCACTGGCCACGGGGAGTCTGCTGGTGGGGGTTCCGTGGCC
ACCCAAAGCGATGATGGCACCGACGGGCAAAAGCTGCTCTTG
>Gallus_gallus_29
CTCACTGCACCCACCACTGGAGAGCAGCTGGCAGGCACCATGGGGACCACCGCCATCCTC
CAGACTGCCAGCACCGCGTGGACCGTGGGCACCCCCAGCCCTGCAGCCATTCCCGGTGGG
TTGGCACCACCAGCCCCCACGGTGGTGGTGTCAGAGCACAGCCCCGAGCACGGCGCTGAT
GGCCCCCGGCTGCTC
>Gouania_willdenowi_30
GACATTGATGAGTGCGTCGCTGATGGCTGCGTCACTCACTTCACCTGCGTTAACACAGCG
GGTGGTTTCACGTGCACACACCCACAGGACGTCAACGTGCACGTTTATGGAGCACCTTTC
AGTCCTGACACCACTGTTATGTCCTCGGCTGCGTCCCCTGATGAGGGGCCACAACACCTC
TTCACAGAGACGTCCATCAGAGCTACGGACGAGCCCCCGTTTCAAACAGACGTAGGCAAT
GAGAGCATGGGCGAGCAGCACAGCAACACGTCCTCGGCCACAGGCCCAGCCCACCCGGGC
CGGTCCAGGGTGGTG
>Hippocampus_comes_31
CCGCATGTGACGAAGGTGACATTAAATGAATCAGTGGGCCAGAAAACACACGGAAACCTT
GATGAGTTTGTATCCATGACGACAGTCGACCCCCCGGGGGCGCCCACTCCCACGGATATG
CCTGGTGCCACGGTGTCCATGCCCCCAAGCAATGCATCCCTGTTTGCAACTGCCATGCTG
GTCAACTCCAGAGTGCTC
>Homo_sapiens_32
ATGGGGCCTGTGTCTCTGGGACCACCATCTGGGCCCCCCGATGAGGAGGACAAAGGAGAG
AAAGAAGGGAGCACCGTGCCCCGTGCTGCAACAGCCAGTCCCACAAGGGGCCCCGAGGGC
ACCCCCAAGGCTACACCCACCACAAGTAGACCTTCGCTGTCATCTGACGCCCCCATCACA
TCTGCCCCACTCAAGATGCTGGCCCCCAGTGGGTCCCCAGGCGTCTGGAGGGAGCCCAGC
ATCCATCACGCCACAGCTGCCTCTGGCCCCCAGGAGCCTGCAGGTGGGGACTCCTCCGTG
GCCACACAAAACAACGATGGCACTGACGGGCAAAAGCTGCTTTTA
>Labrus_bergylta_33
CCAGACATAACGAAGACATCAACTGCTTCATCAGGTAACCAAACTGTAACAAAGGAACAC
TTCACAGATGTTTTAACCAGTCCCACAGATGAACCCCAAGACCAGTACCACCACACTAAC
ACACCTATTTCAGGCCTTGTCAATGTCACATACAGTGATCAGCAGAGCAACACATCCTTA
GTGACAAGTTTATCTAAGACAGTTTATTCCAGGGTGATC
>Lacerta_agilis_34
CCAGATGTCATAGGCAAGGCCTCCTTCCTTCCCACCCATGGAAAGAAAGAACTGAGAAGG
CCAGCTAGCATCCATCCTTCTTCAGAGACACTGACCTTGCTGCCGCGATCTTCAATTCAA
GCTGAACGAGAAGGATCTCAGGATTTTACCACCCACCCAAGTGTGCTGAGCACACCACTA
GGTGCTGAAAACATGATA
>Latimeria_chalumnae_35
CCTGATTATAATCATTATCCATCAGTGATGACATTAGCAAATGAGAAGGTTCAAGGATCA
ACGTTAAGAGCTCAGGTTGTGGATCCAACAGAGGAACAAAGTTTTATCACTTCTGGTAAT
ACTAACACAGCAGGCACACCCAGCACTAAAACAGAAGCTTGGTCAAGGGCCCTTCTGGTT
ATAGCTACAGAGGTCTCTACAGAAGACATGGTCAAGATATCTAGTGACGAGTCTCAAAAC
TTAAAAAACCAAACAAATAATAATTCATGGGTGTTG
>Lepisosteus_oculatus_36
ATTCCGGACACGACACCAGTACCTACCCCTGAACCTACAGACGACAGGAGCAAAAATGTA
CAGAATCCAACTGTACAGTATAGTGTGGAATCTGCAACAGTGACGGCCGTAGACCCACGT
TTATCATCTGAACACAGTTTTACCACAGAAAGTACTGAAAAAGCAAAGACAAGTATTAGA
ACTGAAGTGCGGATTACATCCACCGCAATGATCAAAGAGTACAATCATTCTAAAGTCCCC
AGGAAACCAGATGAGCAAGACACTGTGGAGGGTGATAGGGCAAATACGTGGGTACTG
>Manis_pentadactyla_37
ACAAGCCCCATGACCTGGGAATCACAGGCTGGGCCTCCCCAGGAGGAGGACATAGGAGAT
AAAGAGGAGAAACGTATGCCTTCTGTGACCAAGCCCAGTCCCACTAGGGACCCTGAGGGC
AACTCTGAGGGAGCGCCCACCACCAGGAGACCTCCCCTCCCACCCAGCACACCGGTCCCC
TCTGACTCTCCTGAGATGTTGACTCCCAGTGGGCCTCCTGGCATCTGGAAGGAGCCCAGC
ACCCATCAGCCCATGGCCACCACTGACCACGGGGAGTCTACAGGTGGGGATATTTTTGCC
AAACAAGATGAGGACAGCACTGATGGGCAGCAGCTG
>Maylandia_zebra_38
GACATTAATGAATGTGTGACTGACAGCTGTTCAGGGGCTAAGTTTGAATGTGTAAATACT
GTAGGAAGCTTCATATGCACCCACCTGGAAAATGATGGAACCACTTATGCTCCAAATGTG
ACCTTTGCACCATTAACCTCATCAGATTACCCATCTTATGAGAAGACACAAGAAAACTTT
ACAGAGTCTTTAACCAGTTCTACAACTGAGCACCCATATCCTCAAACCGATTCACCCATT
CCAGACCCGGAGAAAGTTACAAACAAGGATCCACTGAGCAACACAACCATGGCCACGAGT
TTCGCCAAGACAATCAATTCCAGGGTGATA
>Megalops_cyprinoides_39
CCAGATTCGACGGAGGACACCGATGCTCCGCACAGAATCCATGAAAACTTTGGACCGAAA
ACAGATGAACAATTTGTCACTCCAGAGGCCACGACCAATTCAGCCACAACAAATCTGTTA
GATACTACTTTTATGAGCACTATTTTAGAAGAACCAACAACCATTGCATACGAAGACGCA
TCCAGTGATACCACCATGGCATCTGATTCTAATCCTCAGAATGACCGAACAGATGAAACG
AACAACCACGTGCGCCAAGTTCATTTCGGCGAAACG
>Melopsittacus_undulatus_40
CACCCTGCACCCACCGCCGCAGAGGAGCCTATGCAGGTCTCCAGCAGCACCCCGAGGACC
ACGGGCATCCCACGGACCACGGGCATCACCCGCACCTCGGGCACCCCATGGAGCACCAGC
ATCCCCCACACCACGAGCATCCCCGTTGGGGCAACAACACCGTCCCCCACAGCAGTAGGG
TCAGCCCCCGGCGCCGAGCACAGCGCTGATGGCCCCAGGCTGCTCCTG
>Microcaecilia_unicolor_41
GCCATCCAAAGTTTCCAAACTGTTGCTAGCCAAGAGGAAGTGAATGTGACCCTGGAGCCA
TCAGAACGCAGCCCTCTGGAAGCTCAGGCTGGGACTAAAGTCCTCATCGGTGACCACAGT
GATCCGGAAAGCACTCGCCCACAGCCTCTGGACTCCGTGAGACCAGCCTCCCAGTCTGAT
TCCCCAGCCTCTGTAGGAGGTGGAATCCAGGGGGTACTAAGCACTCTCCTGCCCGATGTG
GGCAGCAGATCCCATGGGACGGGTTCTGTGGACCACATGAAAGCTGGCGCCGATGCTAAG
AAAAAACAA
>Micropterus_salmoides_42
GCTCCAGATATGAAAGAGACAGCTGTTTCATCAGACGGCCCAGCTGAGGAGGAAACACAA
GAAAACTTAACAGAGTCTTTGACCAGAAACACTGTCGAGCTTCAACACCAGTCCCCCCAC
ACTGAAGCACCGCTTCCACAACTGGTGAACGTCACGCACGGTAATCCACAGAGCAACACA
TCCTTGGTGACAAGTTTTGTCAGTACTGTTAATTCCAGAGTGATC
>Monodelphis_domestica_43
ATTGCCAACCACACCATGTCAGTTCTTCCAAGTGACGATCAAGAGAAGGATGAGAAGGAA
AGAAAGATAATCAGTGACGTAGAGAAAAAGAAAGGGGAAAAGGAGAAAGAAAAAGAGAAC
AGTGACTCTTCTTCCCCAGTTTTGGACACAATCAAGAGACTTGAGGTCACCCCAGGAGTT
AGCATTCCCTACAATGAAGCATCTACAGTGGGGAGACTTTCCCAACAGAGTAATCCTCCT
ATCACTCAAAGCCTTCCCAGGCCTCCTACATTCAGTAGGAAACCAAAACTTCAGCTGATC
TCCAGCACTGTCTACCCCACAGAGATCACCACTGATGGAGGATTGCACAAAGGCAAATCC
TTGGCAAATGGGAGCGATGGTGACACTGATGGACAGAAATTCCTCCTA
>Monopterus_albus_44
GCTCCGGATGTGACAGAAACATCAGCTGCTTCATCAGATGACTCACCTGATGAGGAAACA
CAAGATAATGTTACAGAGTCTCTAGTCAGAACCACAGTGGAGCTCCAGCACCAGTCCCCT
CACATTGATGCACCACGTCCAGGTTTGGTGAATGTTACGCACAGTGATCAGCAGAAAAAC
ACATCCATGACCACAAGGGTTGCCAAGTCTGTTAGTTCCAAGGTGATT
>Mus_musculus_45
AGGGGCACTGTGTTTTCTGAACTACCAGCCAGGCCTCCCCAAAAGGAAGACAACGATGAC
AGAAAGGAGAGTACTATGCCTCCTACTGAAATGCCCAGTTCTCCTAGTGGCTCTAAGGAT
GTCTCCAACAGAGCACAGACAACAGGTCTCTTCGTCCAATCAGATATTCCCACTGCCTCT
GTTCCACTAGAAATAGAAATCCCTAGTGAAGTATCTGATGTCTGGTTCGAGTTGGGCACA
TACCTCCCCACGACCTCCGGCCACAGCAAGCCGACACATGAAGATTCTGTGTCTGCACAC
AGTGACACCGATGGGCAGAACCTGCTTCTG
>Mustela_putorius_furo_46
GAGGCACCCACCACAAAGGGACCCTCCCTTCCACGCAACACCTTTGTCACCCCAACTGCA
CCTGACATGCTGGCTCCCAGTAGGCCCCCTGCTGTCTGGATGGAGCCCAGCACCCATCAC
CCCATGGCCACCACTGGCCTTGGGGAGAATACAAATGAGGATTTCATGGCAGAACAAAGC
GAAGAGGGCACGGACGGACAAAAGCTGCTG
>Myripristis_murdjan_47
CCAGATTTGGCAACAGACACCTCCACCGCCGCTTCATCTGGCGTGTCAGACGGCAGAGAA
TTAGGCGAGAAAGACGCCGAAACTCTAACCATAACCACAATCGAAGTTCAGCACCAGTCC
CCGCACACCGACGCACCGCTCCCAGACCCGGAGGGCGTCATTACGCACGGCGTCGCTCAG
GGCAACATCTCCTCAGAGACAAGCGTGCACGCCGGCAAGCCCATCAATTCCAGGGTGTTG
>Nothoprocta_perdicaria_48
CTCCTCGAGCCCCCCGCCACCAACGGGAYAGCGGGGACAGCCCCAGGCACCCTCACGGAG
CAGCCCCTGGGCTCCTCAGCACAGCCCACCACCACTTCCACCCCCACCTCCACCTCAACC
TCCTCCAGCATCACCTCCTCCACCATCTCCACCACCACTTCCAGCACCACCTYCTCCAGC
ACCAGGGCCACCAGTGCAACCAGCATCTCCACCAGCACCTCCACTGCCTCCACCAGCACC
TCTATGGGGCCCAGGTCTGCCCTTGACGCTGAGCATGCCGCTGACGGGCCCAAACTGCTC
CTC
>Ornithorhynchus_anatinus_49
GCCAACGGCGCCGGCCGGGGCCGAGAGGGGCCGCCGGACGCCGGGGTCCCGGGAGAGGAA
GAGAAGGAAGAAGAGGAGGAGGAGGACGGGAAGGAGGTGGTGGTGGAGGAGAAGGAAGAG
GTGATGGTGGTGGTGGAGGAGAAGGGAGAGGTGATGGTGGTGGTGGAGGAGAAGGGAGTC
ACAGAGAGTGCCACTGCAAAGGCCCCTTCCCCCTCCCCCTCCCCTTCCCCCTCGCCTTTC
CTTTCCCCCTTTCCCTCCTTCTCTCCCCCTCCGCCCTCCCCCGGGGTTGGCAGAGCCCAC
CACGTGCCACCCACTTGGGGAAGACCCTCCCGCCAGCCCCACCCGCCCACCAGCCGAGCC
CCCGGGCCCTCCCCCACCAGCAGCAGCAGCAGTAGGGGGGTCTCGGGGACCCCAGGGACC
CAGGCCTCCCCCAGCCCCGACCGGCCGGCCGGGAGAACCCCCTTCGGGACTGCGGGCAGC
GGGGCTGGCACGGGTGCCCTGGGGGAGCAGGGCGATGGCTCGAGGCTGCTC
>Orycteropus_afer_afer_50
CTCAGCCGTACGTCCCCTGGGCCACCATTGGGGGTACCTATACCCCAAGGAGAGGACCAG
GGGAGCACCACTCCTTCTGTAACATCTAGCCCTCCCAGGGGCCCTGAGACCATCTCCAAG
GAGGTATACACCATTGGGAGATCCTACCCATCCTCCAGCACCCTCATCACCCATCCCTCA
CCTGAGATCCTGACCTCCAGTGTGCCCCCCAGCTTCAGGGTGGAGCCCAGCACCAGCCAC
TCCATAGCTGCTGCTGGCCATGGTGAGTCTGCAGGTGGAGATTCCATGGCCAAACAAAGT
GAAGACAGTACTGATGGGCAGAAACTGCTTTTG
>Oryctolagus_cuniculus_51
ATGGACTTGGCGTCCCCAGGACCGTCACCCGGGCCTCCCCAGGAGACGCATGAAGAAGAC
AGCGAGGGGAGCACCGTGCCTCCTGCCACAGTGTCCAGCACCACCAGAGGCCCTGAGGGC
ACCTCCCAGGCAGCCTCCAAAGCAAGGGAACCTCCCCTCCTCCCACCCAGGGACCCCACC
ACTTCTGCTGCAAGGGAGATGCTGGCCTCCGGCGAGCCCCCTGGTGTCTGGACGGAGCCT
GGCACCCAGCAGACCACAGGGGCAGCTGGCCATGGCATGGCTACAGGTGGGGACACAGTG
GCCACTCAAAGCGACAATGGGGCCGACGGGCAGAAGCTGCTCCTG
>Oryzias_melastigma_52
GATGTTGATGAGTGCATGGATGACCTCTGTCCCATCAAATTTACATGCATCAATACTATC
GGCAGCTTTCAGTGCGCACGCCACCAGGAGAACAGAGAAACAACTGCAGCACCTCCTATG
TCAGCAGAGGGCTCAGCAGATGAAGAGTCCCACGAGAACGCCACACAGTCCCTGATCACT
GTGGAGCTCCAGCATGAGTCCCCTCACGTTAATGTGGCGCCGCCGGTAGTGATCAACGTC
ACAGACGCCAATCAACGCATCAATGCGTCAACAAGTGAGGCCAAAACCGTCAAATCCAAA
GTGCTC
>Pangasianodon_hypophthalmus_53
>Pangasianodon_hypophthalmus_54
CCTCTTATAAAACCAACTCCATTAACTGCCACGCTTGTTACACCATCTGTAAATTACACG
CTGAGTCATGCGGCTTTTGCCACTCCAGCAGAG
>Paralichthys_olivaceus_55
GCTCCGGATATGTCTGAAACATCAGCCGCTCCATCAGGTGAGCCAGCTTCTGGGGGGACA
CTTGAGAACTTCACCTGGTCCTTGATGAGAACCACAGTGGAGCTCCAGCACCAGTCCCCT
CACACTGACCCACCACTTCCAGACCTGGTGAACGTTACACACAGCGGACAGCCGAGCAAC
GTGTCCCTGACGCCGAGCTTTGTTAAGACGGTCAACACAAAGGTCATA
>Paramormyrops_kingsleyae_56
CCGATTCAAGGCTTGAACACGATTCCCACGAAAATGTCAAAAGAGGCGAAAGAAAGTCAA
GATAGTAAGAGGGTGAATTTAAATGTTACAACAGACCATGAGTTATTTAAAGACACACAT
TCTTTTGGCATGTACGACGAATCTACGACTACTAGATACGAAGTGAAATCCAGTTACACA
GCTAATAACAGTTTGTTCTCACCGACGCTGGAAGCACCCTATTCAAACAGAAGTGTACTG
GAGAAAAACTCGTTTACTGATACGTGGATGTTTGTGAGC
>Petromyzon_marinus_57
ACGCCCGACCGAAGCCTGCTGGACAGCACCACCACCACCACCATGACGACGACGACGACG
GATCGGGTGAACATCACCTCGACCGAGTCCACACCCAACCTGGCGTTCCACGTGCTGCTA
>Pteropus_alecto_58
AAGGGCTCCATGTCCCTGCAACCATCGGCTGGGCCTCCCCAGGGGGAGAACACAGGAGAT
AGACAGGGGAGGTTTGTGCCTTCTGCCACAATGTCAAGTCCAACTGGGGATCTTAAGAGT
ACCTCCAAGGTGGCGCCCGCCATGAGGAAACCCTCTCTCCCACTGAATGTCTCTGTCACC
CTTGTCCCACTCAAGACGCTGGCCCCCAGTGAGCCTCATGGTGTCGGGATGGAACCCAGC
AACTATCACCCCACAGCTACCACCAGCCATGAGGAGTCTACGGGTGGGGATTTTATGGTC
CAACAAAGGGATGATGGCACCGATGGGCAAAAGCTGCTTTTG
>Sarcophilus_harrisii_59
GCCAACCACAACAAATCGGGGCTTCCAGAAGACAGTCACAGAAAGAATGATGAAAAGGAA
GGAGAGAAGATGAATGAAATGGAGAATGAGAAAGAGGAAAAGGAGCAAGAAAAAGAGAAC
AATGGTTCTTCTCCCTCAGTTTTGGACACAACCAAGAGATCTGAATTCACCTCAGGAGCT
AGTATTCTCTACAACATAGCACCTCCAATGGAGAAATCTTCCCAACAGACTAATACTCCT
CTCACTCAAGATCCTTCTAGGCCTCCTACATACAGTACGCAACCAAGAATTCAGATGGTA
TCCAGCATCACCCACCCCACATCAATGATCACCCCTGATGGAGGATCTCAGAAAGGAGAA
TCCTTGGCAAATGAGAGTGATGACACTGATGGTCAGAAATTACTCCTG
>Scyliorhinus_canicula_60
GCCCCACAGGACTTGGCCACCACGCTGATTGCCAGCACCCCGGACCTGACCTCGGCTGGG
GGCTGGAGTACCCCCACGCCAGCTGGCACTGTGATCCACACCACTCCCCTGGGAACCACC
TCGGGACACATGGACTCGGCGGCCACTGGGTCAGAAAGGCCTGGTGTGCCCACCGGCGGC
GGGCAGAGGGAGGGGACAGTGGCGGACTTCAGCACTGGACGCAGCCCACCCATCACGTCC
CCCGCGGGCAGAGTGAGGACCCCCACGCAGGGCGGAGACCAGGAACACAGA
>Sorex_araneus_61
AAAATGATTTCTGTGTCTCCAGGACTACTGGCAGGGACTTCCCAGGACATGGGAGGAAGA
GACAGCAGCTCTGTGCCTTCTGCCATGGTGTTCAGCTCCACTAAGGACCCTGAACTCACC
TCCACAGTGGCACCCAGCACAACAAAACTCTCCCTCCCACCCAGAGTACATACCACCTCT
GCTGCACCTGAGACATTGACCCACACTGGACTTCCTGACTTCTGGATGGAACCCAACTCC
CACGACCCCACAGCTATCCCTGGCCATGAGGAGCCTACAGGTGGAGATGTTGTGGCAAAG
CACAGCGATGAAGAAGGGACTGACGGGCAAAAGCTGCTCTTG
>Sparus_aurata_62
AAAGACAAAATAACGTCAGCTGCCTCATCCGATGACTCAGTGGAGGAGGAAACACAAGAA
AATGTGACCGAGTCATTCACCAGAACAGTGGAGCTCCAACACCAGTCCCCTCACACTGAT
GCACCGCTTACTGACGTGGTGAATTTCACGCACAGTGACCATCAGAGCAACGTGTCCTTG
GTGGGAAGTTTTGCCAGCACAGGTAATGGCCGGATGTTA
>Sphaeramia_orbicularis_63
TCTCCGCGCGTGACACCAGCTGTTTCGTCACGTGATCCAGAGGACATTCAAGAAAACTTT
ACCGAGTCTTTAAGCGGATCCACAGTGGAGCTCCAACACCAGTCTCCTCACACTGACGCA
CCTCTGTCAGACCTGGTGAACGTGACGCACGGGGACCATCACAGAAACATCTCCATGGCA
ACAGGCCTCAGCATCCCAGTCAACTCCAGG
>Thalassophryne_amazonica_64
AGAGCAGAAGAAGATATTGTCATCCCCACAGATCCTGTCCAACAGCCATCTAATCACACA
GTGAAAATGTCCCCTGCTGCTGGCCAT
>Trachemys_scripta_elegans_65
TCGGGCTCCAGCCCCACCACCCCCGGCAGCGCGGCCCCGTCCCTGCGCCCCCCAGGAGAA
GAGGAGCCGGCGGCTGGGGGTGGACACCCGCCGGGCACCCACCCTGCTACCGAGAGCCCA
GCCCCGCGCTCTGATCCAACTATCCGAGCCCAGCCAGGCGGAGCAGAGCCCAGCACCCTC
CAGCCAGCTGCCGTCAGCAGCGCGGCAGGGCCTGGGGAACCCATGATGAAACCCGACGCT
GACCAGGCCACCGATGGCCCCAAACTGCTCCTG
>Trichechus_manatus_latirostris_66
CTCGGCCACACGTCCCCTGGACCTCCCACAGAGGGACCTGCGCCCCCCACAGACAGACCT
GCACCCCAGGGAGAGGGCCAAGGGAGCATCGCCCCTTCTGCCATAACATCCAGTCCCCCC
AGAGGCCCTGAGGACACTTCTGAGGAGGCACCCACCATGGGGAGACCCTCCCTGCCCTCC
AACATCCTCTTCACCCATGCCCCACCCAAGCTCCTGGCCTCCAGTGGGCCCCCCAGCAAC
AAGGTGGAGCCCAGCACCAGCCGCCCCACGGCTGCTGCTGGCCATGCTGAGTCTGCAGAC
GGGGATTCCATGGCCAAACAAAATGAAGGCAGCACCAATGGGCAGAAACTGCTTCTA
>Trichosurus_vulpecula_67
GTCAACCACACTGTATCGGGTCTTCCAGATGGCAGTCACCAAGAGAAGGATGAGAAGGAA
GGAGAGAGGATGAATGAAATGGAAAATGAGGAAGAGGAAAAGGGGAAAGAAAAAGAGAAC
AGTGGTTCTTCTCCTTCAGTTTTGGACACAACCAAGAGACCCAAGGTCACCACAGGAACT
AGCATTCCCTATAATGTGGCACCTACGATGGGGGGACCTTCCCAAGAGACTAATTCTCCC
ATCACTCAAGACCCTTCTAGGCCTCCTACATTCAGTAGGAAACCAAGAATTCAGGTGACC
TACAGCATCCTTCACCCCACAATGATAGCCACTGATGAAGAATCACAGAAAGGAGAATCC
TTGACCAATGGAAGCGATGATGACACTGATGATCAGAAATTGCTCCTG
>Tupaia_chinensis_68
ACCAGGAGCCCAGAGTGGACAGGACCAGAGACACAGCTCGTGCAGGAAGATGATGAGGAG
GAGGGAGCGGCCAGGGCCGGGTCTCCAGCTGCCACTTCCAGCCTCACCAGGGGCCCCGAG
CATACCTCCAAGAAGATGCCCACCACCAGGAGCCCTTCCCACCTGCCCCACATCCCCGCC
TCCTCTGTTCCGCCTGGGACGCTGACCCCCAGGGAGCACCCGAACATCCGGAAGGAGCCC
AGTAGCTCTCACCCCACTACTGCCTCTGGCCACGGAGCGCCTACAGGTGGGGATTCCGTG
GCCACGCAGACAGATGACGGCACGGACGGGCAGAAGCTGCTTCTG
>Xenopus_tropicalis_69
AACCCAGATAATGACACTGAAGGGGGAGAAATGGTAAGCAGTGTGCCCAAGACAGAGCAC
CATCCTACCCAAAGTATGCTGCCCTCAGACTCTTTCTCTGACTCCCCAAGCACAAGTGGC
TCTAATGATAGCATGGCTGTCACTTCTGTGTCTCTTGAGGTAGACCTTTCGTTGGGTAAC
