# Supplementary material for: A glimpse into the past: phylogenesis and protein domain analysis of the group XIV of C-type lectins in vertebrates
Source: BMC Genomics. 2022 Jun 4;23:420. doi: 10.1186/s12864-022-08659-6 (PMC9167495; doi:10.1186/s12864-022-08659-6)
Supplement: Supplementary file 9 — Additional file 9: Supplementary file 2. CDS of one representative species per vertebrate order of Clec14A extracellular domain. [file 12864_2022_8659_MOESM9_ESM.zip]

Archive with 6 entries (6 files):
- Supplementary file 2_Clec14A/Mucin_Like_Domain_Clec14A.fasta
- Supplementary file 2_Clec14A/Sushi_Clec14A.fasta
- Supplementary file 2_Clec14A/CTLD_Clec14A.fasta
- Supplementary file 2_Clec14A/EGF_1_Clec14A.fasta
- Supplementary file 2_Clec14A/cbEGF_2_Clec14A.fasta
- Supplementary file 2_Clec14A/EGF_2_Clec14A.fasta
