# Supplementary material for: A glimpse into the past: phylogenesis and protein domain analysis of the group XIV of C-type lectins in vertebrates
Source: BMC Genomics. 2022 Jun 4;23:420. doi: 10.1186/s12864-022-08659-6 (PMC9167495; doi:10.1186/s12864-022-08659-6)
Supplement: Supplementary file 9 — Additional file 9: Supplementary file 2. CDS of one representative species per vertebrate order of Clec14A extracellular domain. [file 12864_2022_8659_MOESM9_ESM.zip › Supplementary file 2_Clec14A/Mucin_Like_Domain_Clec14A.fasta]

>Acipenser_ruthenus_0
CGTCAAAAAGGAATCCGAATAGGGTCTGGTAGTACAAGAATGCCTTTTGCTGACATCACC
AGTATAGCGAATGACATGGCTCCAAATGCTGATGAAAAACACCTCACTGAGTCTTCTACT
CGCTTATCTTCCACACATCAGCCTTTGAATGAAAGGAACCCAGCTCCAACTTCAGCTTCA
GGCTTCACAACTCTGGTTCACGATGAAGACTTTAAAAGCAAGGAAACCCGGTCGAATGTG
>Alligator_mississippiensis_1
CAGGACCCCAGGGGCTTGACCACAGCAGTGCCTGACTTGACTTTTTCATCACTGCCAACC
CTTGCTCAGGGCAGCTTGAATGTGCCCTCTACCAACTCCCCTGCCCACACAAGTGCAGCA
GTGGAGATGTTCTCGTCCTCTTCCAATTACGTC
>Amblyraja_radiata_2
CCCGAGGGAGACTTGGAATATGGTTTTAACGTGACGTCCGGGACTTTCCCGAAAGACAGC
GAGGACCCGTCTGCCAACACTGTCTTTGTATCAGCCTCCCCGGTATCAACATCTCACTTA
TCCAATCGCGCTGAAAATCCCGCGGCTACTCTTCCTCCCACTGTTGGGAGATCCGAACCT
GAAAAACGGGAGGCACATTCCAACCTA
>Anguilla_anguilla_3
AAACTACCTCTGCCTACAGATGCTCCAGCCGGCAGCACCACCACCTTCCAGTTCTTGCCC
CTTACCAATCCATCTCCCCAGGCCACAGATGGACAGGGTTCTCCGCCCACCCTCCCTCCA
GGTCCCTCCACCACCACCGCAGGGGCCAGTGTGATCCTGGAGACCTCAGATACCCACCCC
AGAATC
>Aquila_chrysaetos_chrysaetos_4
GCCACGGGGGCGGCCCCCACCGCCGCGGGCGGCCCCGCGGAGCCGCCGGGTGCCGGGGCC
GAGGGGCAGCGCCCCTCGGCCCCGGCACCCGGCGGCCCCGCGGAGCCGCCCGCCGCCACC
AATCGGGCCGCCGGCGGAGCGAAGACGGCTGCTCCGCCGCCCTCCTCCTCCTCCTCCTCC
TCCTCCTCCAACTACGTT
>Betta_splendens_5
ACCGCCTCAGTAGCAGCTGTGGGCAGTGGGTCACTTTTCAAGATCCTGATTCTGGTACTG
GTTGCTATGAGCAACAGTAATGTGCTC
>Calypte_anna_6
GCCACCGAGCCGGCCTCCACCGCCGCGGGCGGCCCCGCAGAGCCGCCGGGTGCCGGGACG
GAGGGGGGGCGGCTCTCCCTCCCACCGCTCCGGAACACCGCGGTACCGCCCGCCGCTACC
GTGGCTGCCGGCGGGGAGAAGACGGTCGCTCCGCCGCCCTTCTCCTCCTCCTCCCACTAC
GTT
>Camelus_ferus_7
GTAACCAGTGGGGAAGGACAGCCGGCCCCTGGAGGGACCAAGGTGCCCACCTGGCACCCA
GCAGCCACTGCAGCCAGCCCCGTGCCGAAGAGAACGTGGTCACCCAGTGTCCAGGAGAAG
TCAAGACAGACACCCCGTGCCCCCGGACAAGGCCGTTCAGCAACATCTATTCCCGAGATT
CCTGGGTGGGGAGAGCAGAGCACGATATCTACCCTTCAAATGTCCCCTCAAACTGAGTCA
AAGGCCGACATCACCACTTCAGGAAGGGTGATTCCGAAGCCTAATTCCACATCTTCCTCT
GACAGTCCCCAGGCTTTGGATTCCTCCTCCACCGTGGTC
>Carcharodon_carcharias_8
CCGGAGGGAGCTTTGGAAAGTGGCTTCAGTGAGTCGCCCAGGACCCGTCTCAAAGGCACT
GAGATTATTGCTGCCAACATCACTTTCCTGGTGTCTACAGCCACAGAAGCTCCAGCAACA
CATTCCCTTCAACTTGCTGAAAGTTCAACAACTACATTTTCTCCAACTTTCAGGGGTTCA
GAACAAGGAAAGCAGGAAGCTTATTCAAACGCACCCTTCCTA
>Chanos_chanos_9
AAGGAATCAACAGACATCACAAACAAGGACCAGGCCACCACTACAGGGAACCTTCTCTCC
CTCCCCAGTTCCTCTCCAGAACAGGTCGAAATCAAAGACAAGCAAGTGGACTACTCTTAC
ATC
>Corvus_moneduloides_10
GGCACGGGGCCGACCCCCACCGCTACAGGCGGCCCCGCGGAGCCGTCGGGTGCCAGGACG
GAGGGGCGGCGTCCTTCCATCCCTGCACCCGGCGGTTCCGTGGAGCCTCCCGCCACCACC
ACGGCCGCCGCCGGCGGAGAGAAGACGGCTGCTCCGCCGCCCTCCTCCTCTTCCAACTAC
GTT
>Cygnus_atratus_11
GCCCCGGGGGCGGCCCCCACAGCCGCGGGCGGCAGCCGCCTCTCCGCTCCGGGCCCCGGC
GGCTCCCCGGGGCCCCCCGCCACGCCGCCCGCCGGCCGGGAGCAGCCGGCGGCCCCTCCG
CCTTCCTCCACCTCGTCCACCTCCTCCTCCTCCTCCTCCAACTACGTC
>Cyprinodon_variegatus_12
GAGCAGGACGTTCCACCAGCCAATGGCAAGATGTCGTTATCACAC
>Dasypus_novemcinctus_13
GTAACCAATGGGAAAGGACTGCCGGCCCCTGGGGCTACGAAGGTGGCCACCAGCACACCA
ACCACTGCAGCCAGCCCCCTGCCGGAGAGTGTACCCAAGAAGTCAGGAGACATACCTCAT
GTCTTTGGACAAGGCAGTTCAGCACCAGCTATTCCCAAGGTTCCCGGGTGGGGCGCCCAG
AGCACAACGTCTACCCTTCCAATGTCCCGTCAAGCCGAGTCAAAGACCGACACCACCCCT
TCAGGGAACGTGATTCCCAAGTTTAACTCCACGTCTTCTACTGCCGTTTCCCAGACCTTC
GACTCCTCCACCGTGGTG
>Echeneis_naucrates_14
GCTGACACTGAGACTGACAACAACAGCTTGCTGTCGGGGATT
>Echinops_telfairi_15
GTAAGCACTAGGGAAGGACAGCCGACCCCTGGGAAGACACAAGTGGTCACTGGGCGTCCA
CAGGTCACTGCAGCCAGCCTTGGGCCAAACACGGGACCACTCCCGGGCCATGAGAAGTCA
GGCGAGATACCCCTGGGCTCTGTACCAGGCAACTCAGAAACGTCCACTCCCGAGATTCCT
GAGTGGGAAGGCCAGGCCACGACGTCTACCCTGCAAATGCCCACCCGAACCAATTCCAAA
GATCCCATCCCCACTTCAGGAGGTGCCAGACCAAAGTTTAACTCCACATCTGCCTCTACT
GTTGCCCGGACCTTGGACTCTTCTTCCTTGGTGGTC
>Elephantulus_edwardii_16
GTGACCAGTAGAGGACAACTGAGCCCTGGAAAGACTACAGTGGCCAGCTGGCATCCACAG
GTCACCGCCACCAGCCCAGTGCCAAGGAGAACAGAGTCACCAATGGTTCACAAGGAGCCA
GCAGACACATCTCTTGTTTCTGAAGAAGGTAGTTCAGCAACATCTATTCCCGAGATTCCT
CAGAGGGGAGAAAAAAGCACAATGTCTACCATTCAAATGTCCCCTCAAATCAACGCAAAA
GACACCATTACGTCTTCAGAAAGCATCATTCCAGAGTTAAACTCTACGTCTTCCTCTGCT
GCTCACCAGAGTTTTGACACCTCCTCCACTGTGGTC
>Equus_caballus_17
GTAACCAGTGGGGAAGGACAGCCGGCCTCTGGGGGGACCGAGGTGCCCACCAGTCACGCG
CCGGCCACTGCAGCTAGCCCCGTGCCGAAGAGAACGTGGTCACCCAGGGTCCATGAGAAC
CCAGCAGAGGTACCCCATACCCCTGGACGAGGCGGTTCAGCAACATCTATTCCCGAGATT
CCTCGGTGGGGAGCACAGAGCACGCTATCTACCCTTCAAACGTCCCCTCAAGTCAAGTCA
AAGGCCGCCATAACCTCTTCGGGAAGCGTAATGCCCAAGTTTAATTCCACCTCTTCCTCT
GCCATTCCCCAGCCTTCCCAGCCTTTCGACTCCTCCTCCACCGTGGTC
>Esox_lucius_18
AATAAAACGCAAGAAACTAGTGCTACTTCTGAAGGAAGAGAAACCCATCTGGACTACAGT
ACAACTCCTCAGCCAACAAAAAATGAGTGGACTTTTCTCAGTTCTCCATCTGACCCAACC
ACTTCCATTATATCTTCAAACAATGTTGATCTGGAGGAAAAGAGGGCAGTCAGCATA
>Falco_rusticolus_19
GCCACGGCGGCGGCGCCCCCCGCCGCGGGCAGCCCCGCGGAGCCGCCGGCTGTGGAGGCG
GACGAGCGCCGGCCCCCCGCCCCGACAGCCGACGGCTCCGCGGGGCCGTCCGGCGCCGGC
GGGGAGCAGACGGCAGCTCCGCCGCCCTCCTCGTCCTCCTCTTCCAACTACGTT
>Galeopterus_variegatus_20
GTAACCAGTGGGGAAGGACAGCCGGCCCCTAGTGGGACCAAAGTGCCCACCAGACGCCCA
CCAGCCACTGCAGCCAGCCCCGTGCCGAAAAGAACGTGGTCACCCAGGGTCCCTGAGAAG
CCAGAAGGGATACCCCGTGTCCCTGGACAAGGCAGTTCAGCAACATCTACTCCCGAGTTT
CCTCAGTGGGGAGCACAGAGCACGACGTCTACTCTTCGCATGTCCTCTGAAATCAAGTCA
GACGCCACCATCATCCCATCGGGAAGCATGATTCCCAAGTTTAACTCCACGTCTTCCTCA
GCCATTCCCCAGGCTTTCGACTCCTCTTCCGCCGTGGTC
>Gouania_willdenowi_21
CCCACAGAGACCCAGGACCAGCAGACCAGCTCCACCGTCCTGGTCCCGGTT
>Hippocampus_comes_22
CCCGCCGAGAGCGACGCCCCCGGGCCCTTCGCGGGGGTGCTGGTGCCGGCCCTG
>Homo_sapiens_23
GTGACCAGTGGGGAAGGACAGCCGACCCTTGGGGGGACCGGGGTGCCCACCAGGCGCCCG
CCGGCCACTGCAACCAGCCCCGTGCCGCAGAGAACATGGCCAATCAGGGTCGACGAGAAG
CTGGGAGAGACACCACTTGTCCCTGAACAAGACAATTCAGTAACATCTATTCCTGAGATT
CCTCGATGGGGATCACAGAGCACGATGTCTACCCTTCAAATGTCCCTTCAAGCCGAGTCA
AAGGCCACTATCACCCCATCAGGGAGCGTGATTTCCAAGTTTAATTCTACGACTTCCTCT
GCCACTCCTCAGGCTTTCGACTCCTCCTCTGCCGTGGTC
>Labrus_bergylta_24
AGGGACACTTCTGCAGACAGCCAGAATGGCCTCTTGTCAGGGATC
>Lacerta_agilis_25
CCGCCGGCGGGAACTGAAACGCCGCCGTCGCCTGCACTGTCTCCCTCCCCGAACGGCTCT
TCGGACGGCCTGCCTGGCCGGAATGACTCCCTGGCGGCGACCTTGCCCTCCGAGGTGGGC
AACAGCAGCAGCGCCCCCGGAGCCGTGTCTTCCAACTACCTC
>Latimeria_chalumnae_26
AGTGAAAAAGAAGCACGCATGTATGGATCATCTGGTACACGCTCTATCTACCGTGATTCT
GATGATAGTCTGAATGATGGAAAGTTCTTACCGAATGGATCACATCCTAACTCATCTACT
CGTTTACCTTCTACAATTGAACCTTTAAGTGAAAGAAATCCCGCACCGACATCATCTTCA
GATTTTACAACCCATGTTCAGAATGGAGGAAGTAACGCAAATGCATCATCTAACATC
>Lepisosteus_oculatus_27
CCCCCTAGCATGTGTAGTGCGCCTCAGATCCCACAAATAAAGGATATAAAATACAGGACT
GTGAAGAAATCAAATGTGCCAATGACCTTTTTTCCACAGAGTACTGTGGCTGAAGTCACT
TGTTCATCTGAAAGGAAAATCAATCTATTGTGTCACAATCACCAATGGAAATTGGCAAAT
GAAGATGCACCAGACCTGACAAAGCTTTGCCAGTGCCCAGATGGTTTCAGATCTAATGAT
CAGGGGAATTGCTTTGATATTGATGAATGTATTAACACGGAAGGAAGCTTTTCCTGTGAG
TGTGATGAAAAAGCTGGGTACCTTGGAGAAGTTCGGAAATCCTGCAAATCCAAGCCAGCA
GACACCACGACGCCTGGCATTGCGGAGAAGGCTACTACGCTCAAGGACATGGCAAACAAA
CAGATCCCAGCAGCGATTTCTACACACGTACCCTCCTCGCGTCGGGCTCTGGGCGAGAGA
GACCCGTCTTCTACCTTCGGCGTGACGTCCACAGCACTCAACAGAAACTCGGGCCCAAGG
TGCTCGAGCCAGTCTTGGTGGCTGCTGTGGTCCTGGCTGCTGTGGGCGATACTGTATAGT
TTCAGGGATTCTCACGTGTTGCTT
>Manis_pentadactyla_28
GTAACTAATGGGGAAGGACAGCCTACCCCTGGGGCAACCAAGGTGCCCGCCAGGCACCTG
CCGGCCACTGCAGCCAGCCCCTTGCCGAAGAGAACGCGGTCACCCAGGGTCCATGAGAAG
CCAGGAGAAATACCCCATGTCCCGGCACAAGGCAGTTCAGCAACATCTATTCCCAAGATT
CCTCAGTGGGGAGCACAGAGCACGACATCTACACTTCAAATGTCCCCTCAAACCAAGTCA
CAGGCCGCCATCACCTCTTCAGCAAGCGTGATCCCCAAGTTTAACTCCACGTCTCCCTCC
ACCGTTCCCCAGGCTTTTGATTCCTCCTCCACCGTGGTC
>Maylandia_zebra_29
GTGAAGGATGGGGACACCACCATCAAGCTAGGATCAGAACCACCTCCACCTGAGGACACA
CCTATAAAACCATCAAAACCAAAGCGTGAACCTGGATTTATTAATGACTCTCATTCCGCA
GAGCTGCGTTCATGCCAGCGCCCCTCTATCCCCGAGGCTCGCTCACTCAAAATGCTCTCG
GGTAACATGAAGATCCAGGTGCAGTGCTGGTCCTCCATTAGCTTTGACCTGGTCTGCTCA
GGAGAACCCACCGTGTGGCGATTGGAGAACGGAGCCCTGGCCAACATCACTGCCATCAAA
ATAGAGTGTGCCAATGCCACACAGAAAGAGGAAGACTCTGTGTTGTGGTCGACCATC
>Megalops_cyprinoides_30
AAGAAATTACTGGCATCTACCAACACTCCACCCAGCAGCACTCACTTCCTCCCCCCCATC
AATTCGTCTCCCCAGGCCACAAATGGGAAGGAACTTCCACCCACCCCCACTCTAGGGAGC
CCAACCACCACCATCATCACCACCACTGCCCATGTTAACCTGGAAATCTCTAGGGGCCAG
TCCAGCATC
>Melopsittacus_undulatus_31
GCCACGGGGGGGGCTCCCACCACTGCGGGCGGCCCTGCGGAGCCGCCGGGTGCTGGGGCG
GACGAGCGCCGCCCTCATGCCGCGACACCCGGCGGCTCCGCGGGACCGCCCGCCGCCCCC
ACTGCAGCCTCAGACGGGGAGAAGACAGATGCTGCCCTGCCCTCTTCCTCCTCCAACTAC
GTT
>Microcaecilia_unicolor_32
CATCAGAGCTCCCAGGAGCCTNGGCGAGGCACCACTGATACCATTGGTGAGTCAGTACAA
GAAACTGCCACCAGTCCGTCCTGGAGAAAAGGAAGTCCAGCATCCACCTCAGCATCCAGT
TATCCACAAGAGACAGAGTCAGGAAGTCTGTCTTCTGCTAGCATT
>Monopterus_albus_33
GCTGATTCAGTGACAGTCGAAGACAGCAGCTTGCTGTCAGGCGTCCTGGTG
>Mus_musculus_34
GAGACCAAAGTTGAAGAACAGCTAACCCTCGAGGGGACCAAGTTGCCCACCAGGAATGTA
ACAGCCACTCCAGCAGGTGCTGTGACAAACAGAACATGGCCAGGTCAGGTCTATGACAAG
CCAGGAGAGATGCCACAGGTCACTGAGATTCTTCAGTGGGGAACACAGAGTACTTTACCT
ACTATTCAAAAGACCCCACAAACCAAGCCAAAAGTCACTGGCACACCATCAGGAAGCGTG
GTCCTGAACTACACATCTTCGCCCCCTGTTTCTCTGACTTTCGACACCTCTTCCACGGTG
GTC
>Mustela_putorius_furo_35
GTAATCAGTGGGGAAGGACAGCCGGCCCCTGAGGGGACCAAGGTGCCCACCAGGCCGGTC
GCTACTGCCAGCCCCGTCCCGAAGAGAACGTGGGCACCCACGGTAAAGGAGAAGCCAGCA
GATATACCCCATGTCCCTGGACAAGGCAGTTCAGCAACATCTATTCCCGAGATTCCTCAT
TGGGGAGAACAGAGCACGACGTCTACCCTTCCGATCTCCCCTCAAGCCAGCTCACAGGCC
GCCACCACCTCTTCAGGGAGTGTGACTCCCAAGTTTAATTCCACGTCTTCTTCTGCCATT
CCCCAACCTTTCGACTCCTCCTCCACCGTGGTC
>Myripristis_murdjan_36
ATCGAGTCCCTCCCTCCCTCGCCGTCGCCTGGCCCGGGTGAAGGTGAGGACAGAAGCACA
TCCAGAATC
>Nothoprocta_perdicaria_37
GCCCCCACCGCCTCCCCAGTCCCCACCTCGGCCCCCGCCGCCTCCCGAGCTGCCCCCTCG
AGCCCCGCCGCCGCGGGCGGCCGCCTCTCCGCCTCGACAGCCGTTGGCTCCGCGGGGTCG
CCCGCCGAGGAGAAGACGGCGCCTCCGCCCGCGCCCCCCTCCTCCTCCAACTACGTC
>Numida_meleagris_38
GCCGACGGCCGCCCCTCCACTCCCGCACCCGGCGGCTTCGCGGGGCCGCCCGCCACCCTG
CCCGCCGGCCGCGGGGGGACGGCTGCCCCGTCGCCCTCCTCCTCCAACTACGTC
>Oncorhynchus_mykiss_39
AACGAACTACCAGCAGCTACCATTGCTCCTGAAGGTAGTGACAACCATTTGGTCCAAGAC
TATACCCCAACTTCTAAGCCAGCAATTCAGGAGAAGCCTTTTCTCGCCTCTCTGCCGGAC
CAACACACTACAACTTCCCCTACAGACGACATTGAGATAGCGGACAAGAGTGGAGACCAA
GCCTACATT
>Orycteropus_afer_afer_40
GTGACCAATGGGGAAGGACAGACGACCCCTGGGGAGACCAAAGTGGCTACTAGGCGGTCA
CAAGTCACTACAGCCAGCCCTGTGCCAAGGAGAACAGGGTCACCCACAGGCAACGAGACA
CCAGGAGAAATACCACTTGGCTCTGAACAAGGCAGTTCAGCTACATCTATTCCGGAGATT
ATTTGGTGGGGCGCACAGAGTACGTCGTCTACCCTTCAGAAGTCCCATCAAGTCAACTTA
AAGGATGCCATCACTCCTTCAGGAAGTGTAATTCCCTGGTTTAACTCCACATCTTCCTCT
GCCACTCCCCACATTTTTGACTCCTCCTCCACTGTGGTC
>Oryctolagus_cuniculus_41
GTGACCAATGAGGAAGCACAGCCGGAACATAGCGGGACTAAGATGCCCACAAGGCGCCTG
CCAGCCACTGCCGCTAGCCCAGTGCCGAAGAGAACGTTGTCACCCAGAGAACAGAAGCCG
GGAGAGATGCCCCACGTGCCTGGACGAGGCAGTTCAGCAATGTCTACTCCAGAGATTATT
CAGTGGGGTGCACAGAGTACGACCTCCACCCTTCAGAGATTCCCTCCAACCAAATCAGAG
ACAACCAGCCGCCCATCTGGAAGTACTATCCCCCAGTTTAATTCCACATCCTCCCCTTCC
ATTCCACAGGCTCCTGGCTCCTCCTCCACCGTGGTC
>Oryzias_melastigma_42
GGAGACGCCGACCAGAACAACAACAAGCTGTCCGGGCTG
>Pangasianodon_hypophthalmus_43
TTGTATGTTGATGATATGAACAATGTTCATAGTGAAGACTCAGAAATATTCAAGAAAACA
CAAACAGCCACTGATGCCACTAACAAAGTCCAGGATAAACCAACCTCCTATTTCATGGAC
AAGAAGTATCCTCCTTCATCTCAACCAGCCACTTACAGTACTACTGAAAGTGCAGTTCTT
ATTGAGCAAAGCACTGGAGACCTGTCAAATATT
>Paralichthys_olivaceus_44
ACACGCAGGGTTACTCTCAAAGACGGTGGTTCCCTGTCGGGCATC
>Paramormyrops_kingsleyae_45
AAGGTCTCAGAAGAAAAAAGTACAAAGCCTGACAAAAATGGAACCTTAAATAGAAAAGGG
ACTGGTTTGTTTCTCAGTACTAACCACACAGAATCCTCTGATTTTATTCTGTCTGTGCAG
CCTCCAGTGACAAATAATGCTCCATCCACCTCTACTCTGAGAATGGTCACAGCCATTGAA
TCCAGTGAGATTCAGCACAGCAAATTTAGTGTT
>Petromyzon_marinus_46
GATGGTGGCGAAGATGCCGACACTAGCACCGGCGTGAAGGGGCTGAATGAGCACGGCAAT
ACGGGCGACGATCGCGACGCAGCCCCTGGCGACGATTACGATCCCCGCGGTGGCGACAGC
GGCACGGGTGGCTCCTCGAAAAACGTGGCC
>Pteropus_alecto_47
GTAACCAATGGAGAAGGACAACCGGACCCTGGGGGGACCAAGGTGCCCATCAAGCACCCG
CCGGCCACTTCAGCCAGCCCCGTGCAGAAGAGAACGGGGTCACCCAGTGTCCATGAAAAG
CCAGGAGAGACACCCCATGTCCCTAGACAGGGCAGTTCGGCAACATCTATTCCTGAGATT
CCGTGGTGGAAAGCACAGAGCACGATGTCTTCCCTTCAAACGTCCCCTCAAGCCAACTCA
AAGGCCGCCATCACTTCTTCGGAAAGCGCGATTCCCAATTTTAATTCCACGTCTTCCGCT
GCCATTCCCCATGCTTTCGACTCCTCCACCGTGGTC
>Scyliorhinus_canicula_48
CCCGGGGCAGCTTCAGAAAGTGGCTCCCACCAGTCCCCCGGGACCCCTCTGGAAAGCACC
CAGAGTCCAGTCGCCAACATCACTCCTCTCCATGTCTGGACACCCACCAACAACCCTCCA
ACAACCCCCCTGCAACCTGCTGAAAATTCAACCCTGGCATTTTCTCCAGGGCTCAGGGGG
GGTTCCGGACAAGGAAAGGCAGAAGCTCGTTCAAACCACCTC
>Sorex_araneus_49
GAGACCGGCGGGGCAGGACGGCGGCCAACTCCAGGAGGGACCCAGATGCCCGGCCCACGG
CAGCCGTCCAGCACAACAAGCCCCGTGCCCAAGAGACCTGAGTCGCCCAGCGTCCACCGG
GAGCTTGGAGAGATGCCCGGGGCTCCGGGACAAGGCGGTTCTACGACGTCAAGTCCCAAG
ATGCCCCGGTGGGGAGCACAGAGCACGACATCTGTCCTTCAGATGACTTCTCAAGCCGCC
AAGCCAAAGGCCACTGCCCCCTCCGCAGGACGAGCAACTCCTCTGTTTAATTCCACTTCT
TCCCCGGCTGTCTCCCAGGTATTCGACTCGTCCACCGTGGTC
>Sparus_aurata_50
AGTCCGACAGACAGCAGCCTGCTG
>Sphaeramia_orbicularis_51
AAGGACACTCTGTCGGGAATC
>Trachemys_scripta_elegans_52
CGCCCCGGGTACATCGGGGGCTCGGCCACAGCGGCACCCGACCCGACCCTGTCTGCGGGG
AGGACTGTCCCCAGCAGCAGCTGGGGTGCGCCTTCCTCCCCCTCCAGCTCTCAGCCAAGC
ACAGCTGGGGAGGTACAGTCCTCGTCCTCCCCCACGTATGTC
>Trichechus_manatus_latirostris_53
GTGACCGATGGGGAAGGACAGCCGACCCCTGAGGAGACTAAGGAGGTCACTAGGCGTCCG
CAGATCACTGCGGCCAGCCCCATGCCAAGGATAACAGGGTCGCCCACGGGCCACGAGAAA
CCAGGAGAGATACCCCTTGTCTCTGAACGAGGCAGTTCAGCAACATCTATTCCCCAGATT
CCTCGGTGGGGAGCACAGAGCACGATGTCCACCCTTCAGACGTCCCCTCAAGCCAAGTCA
GAAGACACCATCGCTCCTTCAGGAAGCTTAATTCCCAAGTTTAACTCCACGTCTTCCTCT
GCCACTCCCCAGATTTTTGACTCCTCCTCCACTGTAGTC
>Tupaia_chinensis_54
GTGACTAGTGGGGAAACACAACCTACGCCTGGAGGGACCAAGGCACCCACCAGGCGCCCG
CCGGCCACCGCATCCAACCCAGTGCTGAAGAGAACGCAGTCACCCAGAGTACACCAGAAG
TCATCCATACCCCATGATGCTGGAGAAGGAAGTTCAACATCTGCTCCCCAGATTCCTCAG
TGGGGGGCGCAGAGCACTTCGTCTACCCTTCAGATATCCTCTCAAGCAAAGTCAAAGGCC
ACCACGGTCCCATCAGAAAGCGTGATTCCCAAGTTTGATTCCACGTCTCCCCCTGCCATT
CCCCAGTCTTTTAACTCCTCTTCCTCCACTGTAGTC
>Xenopus_tropicalis_55
AAAAAAACCTTTGCCTCGGTCTGTCGTTCCAAGGTTTCCTGGAAGGTTTCTTCTAAAGAT
CTAGCAGAACCCTTAAAAATGCTTCCCCCTTTCATTGACAAGGATGCACCTGATATATAT
TCAGAGGAGACAACAATTATTATACACTGCGGGGGATGTAAAGGCAATGTGTCTCTGGCA
TGTAAAGCTGAAAAGTCTCACTTTTTATGCACAAATTCTCAATGCTCTTGTGCTGGGCTG
AATGGTAATAGAAGAGGGACAGAAAAATGTAGGGAAAGGAATGGGGTCAGTTGCTTGGAA
GAGTGCTTGAACCCTGCCTATGTGCCCCCTCCTTGCACCCTGCCACCTTTTACATCTAAC
ACTGTGATATATAACAGAAGTAAAAGTCCAGATATACAAGTAACTGCATGCCCTTGCCTA
GATGGAGGCAGCCCGTGTCAGGGCAAATGTACATTTAATATCTCTTTTTCCCCAGTAAAT
GTGACATTTACAACTACTACATTGCCTGCCCAATCTAATGCCACAGGTCCATTGGTTGAT
GATGAAACTTTGTTTGAAAGATTA
