# Supplementary material for: A glimpse into the past: phylogenesis and protein domain analysis of the group XIV of C-type lectins in vertebrates
Source: BMC Genomics. 2022 Jun 4;23:420. doi: 10.1186/s12864-022-08659-6 (PMC9167495; doi:10.1186/s12864-022-08659-6)
Supplement: Supplementary file 9 — Additional file 9: Supplementary file 2. CDS of one representative species per vertebrate order of Clec14A extracellular domain. [file 12864_2022_8659_MOESM9_ESM.zip › Supplementary file 2_Clec14A/Sushi_Clec14A.fasta]

>Acipenser_ruthenus_0
GATAAAGAAATGTGCAAGGCACTCCAGATGAAAGGTATGTCAATAGTGAACTACACAGCA
CATTATCAGTTAACGATGCTACAGTATTTACCATCAAAGACCTCAGCAAATGTCACTTGT
CAATCTGGAAAAACTGTTCTCTTGAAGTGCCAGAATCAGACGTGGCAACTGACATCCAGC
GGATACACAGATTTGGAA
>Alligator_mississippiensis_1
AATGGCACCTGCCCCATTCTGCACCCACAGAAACCCCTCAGTTTCATCTACCAGTTCCCT
GATAACCTTCCCAGAGCCAGCAAAGGGTCCAGCCCCCCGGGCACTGTTCTCAACGTCACC
TGCCCCAGTCCCCAAGGGGTTGTGCAGCTGGTCTGCCAGCTGGGGCAGGACGGCTATACA
TGGACAGCTGCTGAAAAGCCCTTTTGCTTC
>Amblyraja_radiata_2
CCGATGTGCGAAAGCCTACAGACTGACATTAGAAACGTGGTTTATAAAACCCCTAACAAT
GCAAGCCAATTCTTTCCTCGTGTACCTCGAGGTTCGGTAGCAACCATTATTTGTGCCAAC
GGCAAGTCAGTCGCTGTGAAGTGTGAGCTACAGCAGGGGCGAGTCAACTGGTCTTCGTCC
AGAAGCTTGGAATCCCTG
>Anguilla_anguilla_3
CAACAAGTGGACGAAATGGAACCAAAATGTCATAAGCCACACATCTTTAATGCCCGAAAG
ATTTTACCAGTGAAGGATAATTCCAGTCTACTGGAAGTCCACTGTATGTCCAATGACACA
TTTTATTTACATTGCTCCTCTGACACTAAGGAGTGGACGCTGGGAAGCGGACCGGGTGAA
ATAATACAGATGTGCCTTGCATGCAACCTAGGGTACATCAGGAGTGACATGGGAAGCTGC
ATT
>Aquila_chrysaetos_chrysaetos_4
GACGGCGCCTGCCCCGACCTCAGCCCCGCGGGCGCCCTCCGCCTCGACTACCGCCTCCCC
TTCGAGGAGCGCAGCGCCGGCCCCGGCTTCAGCCCGCCGGGCACTGTGCTCACCGTGGCG
TGCCTCGGTGGGGAGGTGCGGCTCACCTGCAAGCCCGAGCGGGCCGGCTTCGCCTGGAAG
GGGGCAGAGGAGCCCCTCTGCCCC
>Betta_splendens_5
GGTCTAATTTCTGTCAGGTGTAAGAGCACACATCGATTCATATGCAAGTTGAAGGACGGA
CTGACAGCACAAACACCTAAGCACAAGGAGACCAGTACTGGACTGGCTACTTCAGAACCC
AAACTAGCAACATCTGGACCTAAGACCCCAGAAATGCCTAATGCAGAACCAGGTACACCT
GAACCTAAGCTTCTCACACGACTTGACCCAGAAGTCGTGAAACCCACCACTGGACCTAAA
CAGGTGGGACGTGACCATGGTCTTGGCTTTGGACTAGCTTTGGGGTCATGTAAACACCCC
ACCATTCCTGAGTCCCGCTCTATCACACTGGGTTCTGACCACAACAGGATCAAGGTGGAG
TGCTGGTCCAGTGAGCAGTTGGAGCTGTACTGTCGGGCTCGTCTTGCCATGTGGTTTCTG
CCAGACAACTCTCCGGCCAACTTTAGCACCATCTGCCAACGGTGTAGAGTTGGTTTCCAG
AAAGATGCTTCAGCAAACTGCGTG
>Calypte_anna_6
GAGGGCGCCTGCCCCGACCTCAGCCCCGCGGGCGCCCTCGGCTTGGACTACAGCCTCCCC
TTTGAGGGCCGCAGCGCCGGCCCCGGCTTCAGCCCGCCGGGCACAGTGCTCACCGTGTCC
TGCCCCGGAGGGCAGATGCAGCTCACCTGCCAGCCAGAGCTGGGCGGCTTCGATTGGCAG
GGGGCGGCGGGGCCCCTCTGCCCC
>Camelus_ferus_7
GAGGGCTTGTGCCCCGCTCCGCACCCCGGGGCCGCTTCTAACTTGAGCTACCGCGCGCCC
TTCCAACTCTACAGCGCGGCGCTGGACTTCAGTCCCCCCGGGACCAAGGTGAGTGCGCTC
TGCCCGGGGCAGCTCTCCATCACAGCCACCTGCACCGCGGACGAGGTCGGCGCGCGCTGG
GACAGGATACCCTCCGGGGCTGTGCTCTGT
>Carcharodon_carcharias_8
GAAATGTGTGATACCTTAACTACTAATACTGGAGAGGTGGCTTATCAACAAGCCCACGTG
GGTGAAGGCCCGTCCTTCCCTGGTGTACCCGCAGGTTCAGTAGCTATCATTAGTTGCACC
AATGGTAAGTCTATCGCTTTGAGGTGTCAGCTTCAGAATGGGCGAATCAAGTGGTCATCT
TCGAAAAACCTTGAAACTTTG
>Chanos_chanos_9
CAAATGGAAGGAGGACCAGACAAAACGCCGTGCGGTAAATTTTACATTTCTGGCACTCAC
GATAAGCTGCAAATACTCCACGATCCGCTAAAACAGAACATCACCTGTAGCCATGGAGAT
TCTTTTATACTGACATGCTCTCCAAGATCTCACCAATGGGTTCTAATGGGGACTCAAGAT
ACAGATATATCTGAACTGTGCTCACCATGTAAAAAAGGCTTTAAAAAGGACAATCTGGGA
AAGTGTATA
>Corvus_moneduloides_10
GAGGGTGCCTGCCCCGACCTCAGTCCCGCGGGCGCCCTCGACCTCAACTACCGCCTCCCC
TTCGAGGAGCACAGCAGCGGCCCCGGCTTCAGCCCGCCGGGCACCGTACTGACGGTGGCT
TGTCCCGGCGGGGAGGTGCGGTTCACCTGCCAGCCCGAGCCGGGCGGCTTCGCCTGGAAG
GCGGCAGAGAAGCCCCTCTGCCCC
>Cygnus_atratus_11
GAGGACGAGGGCGCCTGCCCCGACCTCCGCCCCACCACCGCCCTCGGCCTCGACTACCGC
CTGCCCTTCGCCGAGCGCAGCGCCGCCCCCGGCTTCAGCCCGCCGGGCACCGTGCTCTCC
GTGGCGTGCCCCGGTGGCGAGGTGCGGCTCTCCTGCCAGCTCGAGCCGGGCGGCTTCGCC
TGGAAGGGCACGGACGAGCCTGTCTGCCCC
>Cyprinodon_variegatus_12
AGACAGGTAGTCCAGTCACAGGTAACTTTGGGTTTAATTCCAGACAGCTGTAAAACTCCC
TACCGCTTCATCTGCAAGCTAAGGGATGGACAACCCAGACCCTCTCTGGAAATCAGCCAG
ACCACCATGAGACCAGTTCCAGCAGACCCCCAACCCAAACCAACTACGGCCATAACTAGT
CCTCCGACTGTAAGGTCCGACCCAACATCCCAGCCCAACAGCCTGACATTAGGGCCGGAG
TCCTGTGAGAACCAGAACCCCAAACATCCCAGCATCCGTTCCCTGACTGCCGATCCCAGT
AACAGCAGCATGGTTTTGGTGGAGTGTTGGTCCGAGGTGAAGGTGGAGGTGGTTTGTTCA
GGTGTTCCTGCCGTTTGGCGAGTGTTGAACGGCTCCCTGGCTGATTTCAGCGTCCTCTGC
CAGTGCGAGGCAGGCTTCCAGGAGGAGGACTCCGGGCTTTGTGTG
>Dasypus_novemcinctus_13
GAGGGCTTGTGCCCCGCGCCGCGCCCTGGGGCCGCCTCCAACTTGAGCTATCGTGCGCCT
TTCCAGCTGTACAGCGCCGCGCTGGACTTCAGTCCGCCGGGGACCAAGGTGAGTGCGCTT
TGCCCTGGGCAGCTTTCCATCTCCGCCACCTGCATCGCGGACGAGGTTGGCGCGCACTGG
GACGGGATCCCCTCCGGAGGCGTGCTCTGC
>Echeneis_naucrates_14
GGTCTTTTAGCAGTCCCCTGCAAAAACAGTTACAAGTTCATCTGCAAACTGAAGGACCAG
CAAGCAGGATGGACTAAAGACAAAAACACCACTGAACCTGCTGCACCTGGACTTGGCTCT
GGAACAACACTGGGATCACGTTCGTGTGTCCACCCTGTTACACCTGAGGTTCGATTCCTC
ACTCTGGATGCTGTCAATAGCAGCAGGATCCAGGTGACCTGCTGGTCAGGCATCCAGCTG
CAGCTCCACTGCTGGGGAAATCCTGCTGTGTGGCGTTTCCTGGACGACTCCCCTGCTAAC
TTGACTGCCATCTGTCAGTTGTGTGCTGGCGGCTTCCAGAAAGACGCTTTTGGAAACTGT
GTG
>Echinops_telfairi_15
CAGGCCCTGTGCCCAGCGCCGCGGCCCGGCGCCGCCTCGGACTGGAGCTACCACGCGCCC
TTCCAGCTGCACAGCGCCGCGCTGGCCTTCAGCCCCCCGGGGACCGAGGTGAGCGCGCTG
TGCCCCGGGCCGCTCTCGGTCTCCGCCAAGTGCGTCGCAGAGGAGGCCGGCGCGCACTGG
GAAGGGCTGCCCTCCGGAGGCCTGCTCTGC
>Electrophorus_electricus_16
GGGTTAACTGCTAGTCACTGCAAGCAGAAACATCCCTTTATTTGTAAACATGATGGACAG
AATGACCTAAAACTATGCACTAAACCGCTGATCCAGGGAAGTCATGACATCATTAAAAAA
AATAATGATCCGCACACACTTCAGATAACTTGTAATAGGAACACTTTCACACTAACCTGT
TCGAGGAGCTCTCAAAATTGGAAGCTGGTAGGAGGAACAGAGACAGACATATCAAAAATC
TGCTTAGAATGTCATTCGGGTTACAGAAAAAATATGAATGGAAATTGTGAG
>Elephantulus_edwardii_17
GAGAGCTTATGCCCGGCTCCGCGTCCTGGGGCCGCCTCTAAATTGAGCTACCGCATGCCC
TTCCAGCTGTCCAGCGCCTCGCTGGACTTCAGCCCCCCAGGCACCGAGGTGAGTGCGCTC
TGCCCAGGACTGCTCTTGGTCTCAGTCAAGTGTGTTGCAAATGAGATCGGAGCGCACTGG
CGCGGGTTACCCTCCGGAGGCCTGCTCTGC
>Equus_caballus_18
GAGGGCTTGTGCCCCGCGCCGCGCCCCGGGGCCGCCTCTGACTTGAGCTACCGCGCGCCC
TTCCAGCTGCACAGCGCCGCGCTGGACTTCAGTCCCCCCGGCACCAAGGTGAGTGCGCTC
TGCCCCGGGCAGCTCTCCGTCACCGCCACCTGCATCGCGGACGAGGTCGGCGCGCGCTGG
GACGGGATACCCTCCGGGGCCGTGCTCTGT
>Esox_lucius_19
CAAGCTGTCACGGAGGAGTGTCCTACCCCACACATACCTGAAGCACAATCACTCAGGGCA
GACCCAAATGATAATCGTAAACTGAACCTGGAATGTCGGTCTGGGGATGTCTTCACACTG
ACTTGCTCTGCGAAGACTCTGAAATGGGAACGTAGCGATGGATCAGCTCTAGATGGAATT
TGTGCCTCGTGCCAAGCAGGTTATAGGAAAGACAGTTCCGGAAATTGTGTG
>Falco_rusticolus_20
GAGGGCGCCTGCCCCGACCCCAGCCCCGCGGGCGCCCTCGACTTCGACTACCGCCTCCCC
TTCGAGGCGCGCAGCGCCGGCCCCGGCTTCAGCCCGCCGGGCACCGTGCTCACCGTGACG
TGCCCCGGCGGGGCGGTGCGGCTCACCTGCGAGCCCGAGCGGGGCGGCTTCGCCTGGAAG
GCGGCGGAGGAGCCCCTCTGCCCC
>Galeopterus_variegatus_21
GAGGGCTTGTGCCCCGAGCCGCGCCCCGGGGCCGCCTCTAACTTGAGCTACCGCACGCCA
TTCCAGCTGCGGGGCGCAGCGCTGGACTTCAGTCCCCCCGGGACCAAGGTGAGTGCGCGC
TGCTCTGCGCAGCTCTACGTCTCAGCCACCTGCGTCGCGGACGAGATCGGCGCGCGCTGG
GATGGGCTCTCCGCCGGGGCGGTGCTCTGT
>Gouania_willdenowi_22
ATACCAGCAGAGAATGGAACCAGCACCAGCACCACTCCAGAACCAGAACCAGGACCAGGA
CCTTCAACACCAGCTGCTGAACCCACATCCTTTGGGCCATCAGTGTCTGAACCTCTAGCA
GAATTTTCAACAGCAAAACCAGAACCAGAACCTTCCAAACAAGCTGCTGAACCCAAACCA
TCAGAACCAAACCCTCCTGAACTTCCGGGTGGACCCACTCCTCCTCCTGACCCGTGTGGT
CGGCCCGTGGTGCCGGGTTCCCGCTCTCTGAGCCTGGATCCGGAAGACCCTGGTCGGATT
CTGGTGGAGTGCTGGTCGTCCGTGAGGGTGGACCTGTTTTGCGGAGGTCAGCCCATGACA
TGGCGGCTCCAGAACCGGTCGAAGGCCGAACTGAGCACCGTGTGTTCCGGATGTTTTCCC
GGTTTCCAACAGGCAGCGTCGGGTCAGTGTGAG
>Hippocampus_comes_23
AACCTGGAGTCAGACGACGGGGGACTCGCTGGACCCCAATTTGCTAGT
>Homo_sapiens_24
GAGGTCTTGTGTCCTGCGCCGCGCCCCGGGGCCGCCTCTAACTTGAGCTATCGCGCGCCC
TTCCAGCTGCACAGCGCCGCTCTGGACTTCAGTCCACCTGGGACCGAGGTGAGTGCGCTC
TGCCGGGGACAGCTCCCGATCTCAGTTACTTGCATCGCGGACGAAATCGGCGCTCGCTGG
GACAAACTCTCGGGCGATGTGTTGTGT
>Labrus_bergylta_25
GGGGAGTTTGATGGGACGACAGTGACCAGATGGGGTCTGATCCCGGTCACCTGTAGGAAC
AGCTACCAGTTCATCTGTAAACTAACACCTGGGGACAGAGAG
>Lacerta_agilis_26
GCGGGCGCGTGTTCCGCGCCGAGCGCGCCTGGCGCTGGAAGCCACTTGCACTACGCGCTC
CCTTTCCGCATCCAAAGCGCCGCCGTGGAGTTCGGCCCGCCTGGCACGGTGCTCACCCTG
AGGTGCCCCGGGCGGGTGGCGCGCTTCACCTGCCGCCTCTCGCCCGACGGCTACCGCTGG
GAAGGCACCGAGCGCGGCATCTGCTCC
>Latimeria_chalumnae_27
CATGATGTCATGTGTCCGCATCTTAATACCAATAGTGTCAAAGACATTGTTTTTAATAGG
ACAACCAATTCCCTGGATTTTAGCCCTCCAGGTATCCTGGCTAAAATTACTTGTGTTGCC
AACTCCAAAGAAGTCACTTTGCATTGTGAAGATCGAAATGGACAATCTAATTGGTCAGTA
CCTGTAGAATCGTTGTGTGACTGCCCAGATGGCCACCGCAAAAACGAGACCAGAAACTGT
ATG
>Lepisosteus_oculatus_28
CCCCCTAGCATGTGTAGTGCGCCTCAGATCCCACAAATAAAGGATATAAAATACAGGACT
GTGAAGAAATCAAATGTGCCAATGACCTTTTTTCCACAGAGTACTGTGGCTGAAGTCACT
TGTTCATCTGAAAGGAAAATCAATCTATTGTGTCACAATCACCAATGGAAATTGGCAAAT
GAAGATGCACCAGACCTGACAAAGCTTTGC
>Manis_pentadactyla_29
GAGAGCTTGTGCCCTGCGCCGCGCCCCGGGGCCGCCTCTAGCTTGAGCTACCGCGCTCCC
TTCCAGCTGTACAGCGCGGCGCTGGACTTCAGTCCCCCCGGCACCAAGGTGAGTGCGCTG
TGCCCGGGGCAGCTCCCCATCACAGCCACGTGCCTCGCGGACGAGGTCGGCGCCCGCTGG
GACGGGATACTCTCCGGGGCCGCGCTCTGT
>Maylandia_zebra_30
GTGAAGGATGGGGACACCACCATCAAGCTAGGATCAGAACCACCTCCACCTGAGGACACA
CCTATAAAACCATCAAAACCAAAGCGTGAACCTGGATTTATTAATGACTCTCATTCCGCA
GAGCTGCGTTCATGCCAGCGCCCCTCTATCCCCGAGGCTCGCTCACTCAAAATGCTCTCG
GGTAACATGAAGATCCAGGTGCAGTGCTGG
>Megalops_cyprinoides_31
AAGACAGAACACCCATTCATTTGTAGACGGATAAAAAATGAAACATCACAGTGCCCTAAT
CCACAACTATTTCAGGTAAGGGAATTCATCCCAGTGGTGGATAATCCTTACCTGCTGGAA
GTTCATTGTTTGTCCAGTAAAACATTTATCTTGACTTGTTCTCCAACCAATAAGGAGTGG
ATGTTGGGGAACAGATCAGCTGACCTGACAGGGCTTTGCCTCACATGCCAAGCAGGGTAT
ACCAGGGACGAAGGGGGAAACTGTGTT
>Melopsittacus_undulatus_32
GAGGGCGCCTGCCCTGACCTCAGCCCAACGGACGCACTCGGCCTCGACTACAGCCTCCCC
TTCGGGGAGAGCAGCGTCGGCCCCGGCTTCAGCCCACCGGGCACCGTGCTCACCGTGGTG
TGTTCCGGTGGGGAGGTGCGGCTCATCTGCAGGCCCCAGCGGGGCGGCTTCGCCTGGCAG
GGGGCAGACGGGCCCCTCTGCCCC
>Microcaecilia_unicolor_33
GCTGGCATGTGTCAGAGACTAAGCATTACTAATGCCAAACGCATTCTTTATAGAACTGCC
TACAACATAGAAAGCGATTTTTTAGAATTTAGCCCTCCTGGAACTATAGCTACTGTTTTT
TGTGAGGGCCATTGGAGAAATATGACCTTGACTTGCCAACAACAGAATGGCAAATATGAC
TGGGATGGACCTATGAATTTAAGCACTCTG
>Monopterus_albus_34
ATGGGAGTGTCTGATGGGTTGACGGTGACCAAGTGGGGTCTAATTCCTGTTAGCTGTAAG
TATGAATACAAGTTC
>Mus_musculus_35
GAGGTTCTGTGCCCTGCACCTCGCCCAGGAGCCGCCTCTAATTTGAGTTTCCAAGCTCCC
TTCCGGCTGAGCAGCTCCGCGCTGGACTTCAGCCCTCCTGGGACAGAGGTGAGTGCGATG
TGTCCTGGGGACCTTTCTGTTTCGTCCACCTGCATCCAGGAAGAGACAAGCGCACACTGG
GACGGGCTTTTCCCTGGGACAGTGCTCTGC
>Mustela_putorius_furo_36
GAGGGCTTGTGCCCCGCGCCGCGCCCCGGGGCCGCCTCTAACTTGAGCTACCGGGCGCCT
TTCCAGCTGTCCAGCGCGGCGCTGGATTTCAGTCCCCCCGGGACCAAGGTGAGTGCGCTC
TGTCCGGGGCAGCTCTCCATCAAAGCCACCTGCATCGCGGACGCGGTCAGTGCGCGCTGG
GACGGGATACCCTCTGGGGCTGAGCTCTGT
>Myripristis_murdjan_37
AGAGACAGACAGGCAGGAGAGGGAGACAGCAGGCCACTGCCGCCCGAACCAGAACCAAAA
CCAAAACCAAAACCTGAACCTGAAGCTAAACCTACACGTGAATCTACACCAGAACCAGAT
CCTGAACTTGAACCTACGCCTGAATCCAAATCTGAACCAAAGCCTGAACCGGGACCAAAG
CCAGAACCTGAGCCACATCCCAGGCCCAGACCGGACACCGGTTCTGACCCCTGCCACATG
CCCCACATCAAGGAAGTGCGCTCATTCACCTGCACATCGTTGCTCGGCGGCAACAATGTG
CAGGTGGACTGCTGGTCAGGGGTCCGGCTGCAGCTCTTCTGCTCCGGCAGCCCGGTCGCG
TGTCATCTGAACGGCTCTGCTGTCGACCTCAACGACGTCTGCCTGCCCTGCCAGGACGGT
TACCAGCGCGACGCCGCCTGGAGATGTGTG
>Nothoprocta_perdicaria_38
GAGGGCGCCTGCGCTGCCCTGCGCCCCGTCGGCGCCCTCGGCCTCGACTATCGCCTGCCC
TTCGGCGAGCGCAGCGCCGAGCCCGGGCCCAGCCCGCCGGGCACCGTGCTGGCCGTGGCG
TGTCCCGGCGCGCGGGACGCCGTGCACCTCACGTGCGAGGCGAAGSGCGGCGGCGCCTTC
GTCTGGAGGGGCGCGCAGGAGCCCGTGTGCCCC
>Numida_meleagris_39
CGCGAGGAGGGCGCCTGCCCCGACCTCCGCTCCGACGGCGCGCTGAGCCTCGACTACCGC
CTGCCCTTCGGGAACGGCAGCGCCGCGCCCGGCTTCAGCCCGCAGGGGACCGAGCTGGCC
GTGGCGTGCCCCGGCGGGGAGGTGCTGCTCCGCTGCCGGCACGGGCCCGGCGGCTTCGCC
TGGGAGGGCGCGGAGAAGCCCGGCTGCCCC
>Oncorhynchus_mykiss_40
CAACGTAATGGAGAGGTACCTATCATGAAGCAGTGTCTTACCCCACACATACCAGATGCC
CGATTACTCAGGCCAGATCCAAAGGATCACAATAAACTGAATCTGGATTGTGGGTTTGGG
AAAATGTTTGAACTGACTTGCTCTGCAACGACTCTAACATGGGAACGTGATGATGGATCG
GATATACGTGGCATTTGTGCTTCATGCAAAGCAGGTTATATGACAGATGGGTCTGGAAAC
TGTGTG
>Orycteropus_afer_afer_41
AAAGGCTTGTGCTCCGCGCCGCGCCCTGGGGCTGCCTCCAAGTTGAGCTACCGCGCTCCC
TTCCAGCTGTACAGCGCGGCGCTGGACTTCAGTCCGCCGGGGACCGAGGTGAGTGCGCTC
TGTCCCGGGCAGCTCTCGGTCTCGGCCAAGTGCGTCACAAACGAGGTCGGTACGCACTGG
GACGGGTTACCCTCCAGAGGCGTGCTCTGC
>Oryctolagus_cuniculus_42
GAGGCCTTGTGCTCCGCGCCGCGCCCTGGGGCGGCCTCTGACTTGAGTTACCGCGCGCCC
TTCCAGCTGACCAGCGCCTCGCTGGACTTCAGTCCCCCCGGGACCAAGGTGAGTGCGCTC
TGCCCCGGGCAGCTCTGGGTCTCAGCCACCTGTATCGCGGACGAGTTTGGAGAGCGTTGG
GACGGGCTACCCGGAGAGACCGTGCTCTGT
>Oryzias_melastigma_43
CAGAAAGACAGACCAACAGGCGGTACGCCCACCACCACACCTGTAACAACAGAACCAGAA
CCAACGACACCTCAAACCAGACCTGGAACTATAAAACCCAGCACAGCTGCACTGCAACCG
AGCCCAAGTCCCAAGTCTGAATCAGATCCGTGTCACCTTCCTCAAATCCCCAACCGCTCG
TTCAAAATGTCCTCGCTAAACAGCCTCACGATCCAGCTGGAGTGCTGGTCGGACATCACC
GTGGACCTTCGGTGCCACGGCCAGCCCCTGATGTGGCGAGTCCTCGACGGGTCCCCAGCC
GACTTCAGCATCCTCTGCCAGCCGTGTGAGGCCGGGTTCCGGAAGGACGACTTAGGACGT
TGCGTG
>Pangasianodon_hypophthalmus_44
CATAAAGGATTGAGTAAGAATATCGCATGTTCTTCTCCACCACTGATATTCGGCCGTCAT
GACATCACAAACAAAATGATGGATCCGTCTACGCTCTGGGTTTCTTGCAATGGCACAGAC
ACGTTCACGCTGACTTGTTCAAAGAGTACTGGTGAATGGAAACTGGTAGGTGGATCAGAG
ACAGACATAGAAGGACTTTGTCTCGAATGTGAAAAAGGCTACAAAAAAAATAAAGATGGA
ATCTGTGTG
>Paralichthys_olivaceus_45
GGGGAGTCTGATGGGTTGTCTGTGACCAGGTGGGGGCTGATTCCAGTCACCTGCAGGGAC
>Paramormyrops_kingsleyae_46
AAGGTCTCAGAAGAAAAAAGTACAAAGCCTGACAAAAATGGAACCTTAAATAGAAAAGGG
ACTGGTTTGTTTCTCAGTACTAACCACACAGAATCCTCTGATTTTATTCTGTCTGTGCAG
CCTCCAGTGACAAATAATGCTCCATCCACCTCTACTCTGAGAATGGTCACAGCCATTGAA
TCCAGTGAGATTCAGCACAGCAAATTTAGT
>Petromyzon_marinus_47
GACGGGATGTGCGGGCCGCTGGACGTGCTCGGGTCCGGCCGCGCCGAGTACGCGACGCCG
TTCGGGGTCGCGCCGAGGTCGCCGAGGGAGCTGCCGCCCGGCTCGACGGCCACGGTCACG
TGCGCCGACGGTGCTGCGACGCCGGAGCCGCGGATGGCCACGTGCCGAGCGAAAGGCGTC
GAAGGGTTCGCCTGGAGCCCGGACGTGTTCGCG
>Pteropus_alecto_48
GAGAGCTTGTGCCCCGCGCCGCGCCCCGGGGCCGCCTCTAACTTGAGTTACCGCGCGCCC
TTCCAGATGCACAGCACAGCGCTGGACTTCAGTCCCCCTGGGACCAAGGTGAGTGCGCGC
TGTCCGGGGCAGCAATTCATCACGGCCACCTGTATTGTGGACGAGGTCGGCGCGCGCTGG
GACGGGATACCTTCCGGGGCGGTGCTCTGT
>Scyliorhinus_canicula_49
AGGTGTGAGGCTTTAAACACTACTATTGGGAAGGTGGTTTATGAGGAAGCCCGGAGTGAA
AATGTCCCCTCCCCTGGCCTATCCCGAGGTTCAGTCGCTATCATCAGCTGCGCCAATGGC
AGGTCTGTTGCCTTGCGATGTGAGCTTCAGAATGGGCGAATGGGGTGGTCAGCTCCGGGA
GGACTGGAATCTGTG
>Sorex_araneus_50
GAGGGTCTGTGCCCCGCGCCGCGCCCCGGGGCCGCCTCGAACTTGAGCTACCGCGCGCCT
TTCCAGCTGCACAGCGCGGCGCTGGACTTCAGTCCGCCCGGAACCCAGGTGAGTGCCCTC
TGCCCCGGGCAGCTCTCCGTGACAGCCACCTGCATCGCAAACCGGGGAGGCTGGCGCTGG
GACGGGATCGCCCCGGGGACTCCACTTTGT
>Sparus_aurata_51
GGTCTGATCCCTATCAGCTGTAAGAACCAGAACCAGTTCATCTGTAAGCTGACAGATAGA
CCAACAGGA
>Sphaeramia_orbicularis_52
CACAGAGATGGACAGGTGGCAGGACCAGAAGACCCTGCACCTGAGACCATGGCATCAAAA
ACAGAACTCAAAACACTTGAAACTCATAGTGTGACACCAGACCCAGACCGTACAAAACTG
AAAAATGAGACTACTGCACCAGATACAGAACCTAAGGAAACTGAAACTGGCAGTGCGGCA
ATAGACCTAGACCCTGAAAAACCCAAAACTGCACCAGAAGGACAGGGTCCACCTGTATCT
GACTTTCCTACACCAGTATCTGTCACATCTGAACCTAAACATCCAGAAGCAGAGGACGAG
CTAACAGCTGATCTAGGTCTTGAACCTAACCCTAGGCCCCCATTTGGATCTGTGTCCTGT
GCAAATCCAATAATCAATGGCTCTCGCATCCTAATCCCAGACCCTGACAACAGCAGCAGA
ATGGGGGTGGACTGCTTCTCCGGAGTTCGACTAGAGCTTTTCTGTTTGGATGCTATATGG
TGGCTGCTGGATGCACCTGTTAACACCAGCTCCGCCTGTTGGCCCTGCCATGCCGGCTTC
AGAAAAGACATTTATGGAAACTGTGTG
>Trachemys_scripta_elegans_53
AACGGCACCTGTCCAGCTCCGCGGCCCCAGGGCGCCCGCAGCCTCCTCTATTCGCTCCCT
TACCAGCTGCACAGCGCCGCCCTGGACTTCAGCCCCCCGGGCACTGAGCTCGTGGTGGCC
TGCTCCGGGCCCCGGGGAGACGTGCGGCTGCTCTGCGAGCTGGGGCAGGGCGGCTACAAC
TGGACGGGCGCTGGGGAGCAGCTGTGCCCT
>Trichechus_manatus_latirostris_54
GAGGGCTTGTGTCCCGCGCCGCGTCCCGGCGCCGCCTCCAACTTGACCTACCGCGCGCCC
TTCCAGCTGTACAGCGCCGCGCTGGACTTCAGCCCCCCGGGGACTGAGGTGAGTGCGCTC
TGCCCCGGGCAGCTCTCCGTCTCGGCCAGCTGCATCGTAGACGAGGTCGGTATGCACTGG
GACCGGTTACACTCTGGAGGCGTGCTCTGC
>Tupaia_chinensis_55
GAGGGCCTGTGCCCCGCGCCGCGCCCCGGGGCCGCCTCAAACTTGAGCTACCGCGCGCCC
TTCCAGCTGCACAGCGCGGCGATGGACCTCAGCCCCCCAGGGACCGAGGTGAGTGCGCTT
TGCCCTGGGCAGCTCTTCATCTCAGCCACCTGCGTCGTGGACGAGACCGGCGCGCGCTGG
GAAGGGCTCTCCCCCGGGGCGGTGCTCTGT
>Xenopus_tropicalis_56
AAAAAAACCTTTGCCTCGGTCTGTCGTTCCAAGGTTTCCTGGAAGGTTTCTTCTAAAGAT
CTAGCAGAACCCTTAAAAATGCTTCCCCCTTTCATTGACAAGGATGCACCTGATATATAT
TCAGAGGAGACAACAATTATTATACACTGCGGGGGATGTAAAGGCAATGTGTCTCTGGCA
TGTAAAGCTGAAAAGTCTCACTTTTTATGC
