# Supplementary material for: A glimpse into the past: phylogenesis and protein domain analysis of the group XIV of C-type lectins in vertebrates
Source: BMC Genomics. 2022 Jun 4;23:420. doi: 10.1186/s12864-022-08659-6 (PMC9167495; doi:10.1186/s12864-022-08659-6)
Supplement: Supplementary file 9 — Additional file 9: Supplementary file 2. CDS of one representative species per vertebrate order of Clec14A extracellular domain. [file 12864_2022_8659_MOESM9_ESM.zip › Supplementary file 2_Clec14A/CTLD_Clec14A.fasta]

>Acipenser_ruthenus_0
TGCTACAGTGCGCATTACACCAGTGTGGCATATGACTCAGCGTTCTGTGAGAATAAGGGA
GTTTTGACCACCATGTCCACTGAGCAAGAAAACCAAAGCATCCTGCAGCTTTTAGAAAAC
ACTAACAGTGGAAATGTTTCATTCTGGATAGGCCTCAAGAGAGAAAAGCAACAATGTACA
CAGAAAGAGTTAAAACTTCGGGGATTTAGTTGGAAAGATGGGGGCAGTAATCAAACTGAA
GTAAGTAAATGGATTAAAGAACCAGCACTAACATGTACAGGAAGTCGTTGTGGAGCCCTT
AAAGTATCACTCAACAGAAACAAAGTGGTACAAGAATGGGGCTGGGAAGAAGAAAACTGT
AAAAAGCTGGATGGTTTTATTTGTAAGTATCAA
>Alligator_mississippiensis_1
TGCTACAGTATTCATGGGGCCACACTGGCTTTCCACCAAGCCTGGGATGAATGTGCTCAG
CACCGGGGTACCCTGACCCAGGTCAGAAATACAGCAGAGTTGCGGGACATCCTGGCTCTT
CTGAACATGGTCACAGCAGGCTCTGGTGCCTTGCTCTTTTGGGTTGGGCTGATTAGGAAA
CAGCAAGAGTGCACCCATCCAGAGCGACCACTGCGTGGCTTCTCCTGGCAGACCAGACCC
CAGCAGGACCTCAAAGAAGAGCCTTCAGAGCTGGACAAGTGGGTGAAAGAGCCGAGTAGC
TCCTGCACCACCTCCCGGTGTGCAGCGCTGCAGGTCACTGCAGGACAACCCAGCATGGAG
TCCTGGGGTTGGAAGGAGCAGCGCTGCAATAAGACGACCCAAGGCTTTATCTGTAAGTAC
CAGTAC
>Amblyraja_radiata_2
TGCGACGGCGGTGCGTGCTACAGTTTGCACTGGGATGCGGGCTCATTTGTGAGGACAAAG
GAGAAGTGTGAAGCTAAGAATGGGTTCCTCACCTCCATGGCCAGTGAGCGCGAAGCAAGG
AGCATTGAGCGGCTTTTAGAGACCAGCGTGGATGTGGCGCCCAGACCGCTTCACCTGTGG
ATTGGACTTCACAGGAAGGTCAAGCAGTGTTACATTGCTGAAAAGCCGTTGCGTGGATTC
CTATGGGTCAGTGGCAATGACCGCTCTACCTACAACGCCTGGACCCGGGAACCATTGAGG
ACGTGCACACACAGGAGATGCGTGGAACTTGTGGTAAACTTCACAACGCGAATACAACTC
AAGTGGAATGATTCAACGTGTGACCCCAAAAGAAACGAGGGTTTCATCTGTAAGTAC
>Anguilla_anguilla_3
TATAAGCTTCACCTGGAGGAGGCCACCTTTGACCATGCAGTGGAAACCTGTAAGAAAAAC
GGCTTTCTGACAGACATGGCGGAGGAAGAAGAAGTCGCAAAGATTATTTCGCATATAGAG
GGCAGTAACCCTTCAGGTACCCTTCACTTCTGGGTGGGTCTTAGGAAGTCCAATTTGGAG
TGTGTTTTGGATGATCATCCTCTGAAGGGGTTCAAATGGACCGTGAGCAACAGCAGCCAC
ACAAATGTAAGCAAGTGGAAGGCACAGCCGACTCAGACCTGCACTTCTGTCCTGTGCGGA
CTGCTCACTGTGGAATACAACAGGACAAAGGTGACAGACTGGGGCTGGAACGGGAACAGC
TGCAAGGAAAAGCACCCATTTATCTGCAAGATCAAT
>Aquila_chrysaetos_chrysaetos_4
GCCGCCGGCGCCTGCTTCAGCGCCCACCTCGCCAACGGCTCCTACGCCGAGGCCCGCAGC
GCCTGCGGCCGCCGGCGGGGCGGCCTGGCCTGGGTCAGCGGCGAGCCGGAGCTGCGGCTG
GTGCTGGGGCTGCTGGCGGAGGCGGCGGCGGGGCCCGCGCCCTCGCTCTTCTGGGTCGGG
CTGAAGAGGAACGCCACCGCCTGCACCGACGCGGGGCACCCGCTCCGGGGCTTCTCCTGG
GAGGGCGCCGGCGGCGGGGCGGCCCCGCGGGAGGTGCCGGCGGCGCTCGGCCGCTGGGTG
AAGGAGCCCGTGCGGTCCTGCCTCACCGCCCGCTGCGCCGGGCTGCACCTGGCGGCGGCG
GCGGCCCCCGACGGCGGCCGCAGCTGGGGCTGGAAGGAGCGGCTCTGCCAGCGGGAGAGC
CAGGGCTACGTCTGCAAGTACCAGTAC
>Betta_splendens_5
TGGATTGGACTAAACAAACAGAAGACAAACTGCACGGACCATCGGAAACCTCTCAGAGGA
TTCATGTGGACAGAGACCCGCAGCGAAGACTCAGAGGCGGCACACTGGGCCGAGGAACCA
GAGAACACCTGCACTTCTGTTCTATGTGCGGCGGTTAGAGTGGACTTGGACGGATCAAAA
GTGACCCGATGG
>Calypte_anna_6
TGCTTCAGCGCCCACCTCGTCAACAGCTCCTACGCCGAGGCCCGCAACGCCTGCGACCGC
CATCGGGGCAGCCTGGCCTGGCTCAGCGGTGAGCCGGAGCTGCGCCTGCTGCTGGGGCTG
CTGGCGGAGGCGGTGGCTGAGTCCGCGCCCTCGCTCTTCTGGGTCGGGCTGAAGAGAAAC
GCCTCCGCCTGCACGGACGAGGGGCAGCCGCTCCGCGGCTTCTCCTGGGACGGCGCCGAC
GGCGGGGCGGCCCCGCAGGAGGTGCCCGCGGAGCTGGGCCGGTGGGTGAAGGAGCCGGTG
CGCTCCTGCCTCACCGCTCGCTGCGCCGGGCTGCACATGGCGGTGGTCCCTGGCGGCGGC
CCCAGCTGGGGCTGGAGGGAGCGGCCCTGCCAGCGGCAGAGCCAGGGCTACGTCTGCAAG
TACCAGTAC
>Camelus_ferus_7
TCGGCCTCGGGGGCCTGCTACAGCCTGCACCACGCCACCTTCAAGCGGCAGGAGGCCGAA
GAGGCCTGCAACCTGCGCGGCGGGGCGCTCAGCACCGTGCGCGGGGGCGCCGAGCTCCGC
GCGGTGCTCGCTCTCCTGCGGGCAGGCCCGCGGCCCGAAGAGGGCTCCAAAGACCTTCTA
TTCTGGGTGGCGCTGGAGCGCAGGCGATCCCACTGCACCCTGGAGAACGAGCCGTTGCGG
GGTTTCTCTTGGCTGTCCCCCGACGTCGGCGAGTCAGAAAGCGACACGCTGCAGTGGGTG
GAGGAGCCCCAACGCTCCTGCACCGCTCGCAGTTGCGCGGGACTGCAGGCCACCGGGGGA
ATCGAGCCCGCAGGCTGGAAGGAGATGCGATGCCAGCGGCGCGCCGACGGCTACCTGTGC
AAGTACCAGTTT
>Carcharodon_carcharias_8
TGCAATGCTGGGATGTGTTATAGTTTGCACTGGGATGAAGGTTCCTTTTCACGTGCAAAG
AAACTGTGCGAGGACAAGAAGGGAGTTCTGACCAGCATGGAAAGTAAGGGCGAAGCAGAG
AACATTCGGCAGCTCCTGGCAAAGAATATGAAAGCCACTCCACAACTGTATCACCTGTGG
ATAGGGCTCCACAGAAAGGTCAAGCAGTGTTATATCCGTGAAAAAGAGTTACGTGGCTTC
TCCTGGGTTAGCGGGAATGACCATTCCACTTACAGTTCCTGGGTTCAGGAACCTCTGCAA
ACCTGCACACACGAGAGATGTGTGCAACTTCGGGTGAACTTCACAAACCAAATCCGATTT
AAATGGACAACCTCCCCATGTGTCAAAGAAAATGATGGTTTTATTTGCAAGTAC
>Chanos_chanos_9
TGTATGCCTGACAACCCTTACGTCGTCTATCTGGACCATGAGACGTTCCAAGGCGCCGTG
TCCCATTGCAAACTCATGGGTTTTCTAGCCAACATGCCAACCAGGGAGGAAGTCACAAAG
ATTTTGACTGCCATCTCAAATCGAGACTCATCCGAGAAAAAGTTCTGGGTAGGCCTGAAG
AAAGAAAAGAGTTCTTGTGTTCAAACCCATTTACCACTTAAAGGATTCCAATGGATTGTG
GATAACAGCACTGAAGCTGCAGTGAACTTCACAGTGGCCAAACCCTCTTGCATACACTCT
CTTTGCGGACTGCTGCACGTTGAGAAGACTGGTAACTCAATATCAAACTGGGAACTGCAA
GACAGCCCCTGCTCACACAGACATCCGTTTATTTGCAAA
>Corvus_moneduloides_10
GGCGCCTGCTTCAGCGCCCACCTCGCCAACGTCTCGTACGCCGAGGCCCGCGGTGCCTGC
GACCAGCGGCAGGGCGGCCTCGCTTGGGTCAGCGGCGAGGCCGAGCTGCGACTGCTGCTG
GGGCTGCTGGCGGAGGCAGGGGTCCCCACGCCCGCGCTGTTCTGGGTCGGGCTGAAGAGG
AACGCCTCCGCCTGCACCCACGAGGAGCAGCCGCTCCGCGGCTTCTCCTGGGAGGACGTT
GGGGGTGGGACGGCCCCGCAGGAGGTGCCGGCGGCGCTCGGCCGGTGGGTGCGGGAACCC
CTGCGGTCCTGCCTCACCGCCCGCTGCGCCGGGCTGCACCTGGCCCGGAATGGCCCCAGA
TGGGGCTGGAAGGAGCGGGTCTGCCAGCTGGAAAGCCCGGGCTACCTCTGCAGGTATCAG
TAC
>Cygnus_atratus_11
GCGGCCGGCGCCTGCTTCAGCGCCCACCTCGCCAACGCCTCGTACGGCGAGGCCCGGAGC
GCCTGCGGCCGCCGGCGGGGCCGCCTGGCCTGGGTGGGCGGCGAGCCGGAGCTGCGGCTG
CTGCTGGCGCTGCTGCCGGAGGTGGCGGCGGGGCCCGCGCTCTTCTGGGTCGGGCTGAAG
AGGAACGCGTCCGCCTGCACCGACGTGGGGCAGCCGCTCCGCGGCTTCTCCTGGGAGGAC
TCCACCGACGGGGCGGCCCCGCGGGAGGTGCCGGCGGCGCTCGGCCGGTGGGTGAAGGAG
CCCGTGCGGAGCTGCGTCTCCGCCCGCTGCGCCGGGCTGCGCCTGGCGGCGGCCGCCACC
GCCGACCCAGGCTGGGGATGGCAGGAGCAGAACTGCCAGCGGCAGAGCCAGGGCTACGCC
TGCAGGTAC
>Cyprinodon_variegatus_12
TACATCCTCAGCCAAAAGGAAGTGACCTTTGACCGGGCCATGACGGACTGCTCCCCTGGT
TTTCTGCCCCAAATGGCCACCAAACATGAGGTCCAGGAAATCCTTCAGTTCCTCGACCAG
TCAGTGGTTAACATGACGGTGTGGATTGGGCTGAGAAAGCCCAAATCTGAATGCACTGTC
GACTCAAAGCCCCTAAAAGGGTTTAAATGGGTAGAAACCGGCAGCCAGGAGTTGAGCTTC
ACCTACTGGCTGAAGGAGCCAAAGCTGACCTGTACAGAGGACCTCTGTGGAGCCCTGAGG
>Dasypus_novemcinctus_13
GCCTCGGGAGCCTGCTACAGCCTGCACCACGCTACCATCAAGCGGATGGCGGCCCAGGAG
GCCTGCAATCTGCGCGGCGGGGCGCTCAGCCCCGTGCGCGGGGGCGCTGAGCTCCGCGCA
GTGCTCGCTCTCCTGCGGGCCGGCCCGGGGCCCGGAGGGGGCTCCAAAGACCTTCTGTTC
TGGGTCGCGCTGGAGCGCAGGAAGTCCCACTGTACCCAGAAGAACGAACTGCTGCGAGGT
TTCTCCTGGTTGTCCCCCGACGGCGGCGGGTCGGAAAGCGACACGCTGCAGTGGGCGCAG
GAGCCCCAACGCTCCTGCACCTCCAGGAGCTGCGCGGGTCTCCTGGTCTCCGAGGGGATA
GAGCCCACAGGCTGGAAGGAAAAGAAATGCCACCAGCGCGCCGACGGCTACCTGTGCAAG
TACCAGTAC
>Echeneis_naucrates_14
TACACCATCCAGCACACCATGCTGCCCTTCGACAAGGCAATGGAGGACTGTTCTCCCGGT
GTCCTCACCACCCTCGCTACTGAACAGCAGGCTGCTGAAATCCTCAGACTCATCTCCATG
TCGGTGCCACCTCAGAGGCAATTAACCTTTTGGGTTGGGTTGAGGAAAGCCAAGAGTGAG
TGTGTGGTCCTGGATCTGCCGCTCCGGGGATTCAGGTGGACGGAGGACGGCAGCCAAGAG
TCACAGGTGGACCGCTGGCTGGGGGATCCACAGAAGACGTGCACAACAACTCGCTGTGCT
GCTCTACAGGTGGAGTTTAATCAGTCTGTGGTGACCAAATGG
>Echinops_telfairi_15
CCCGCCGGCTGGAAGGAGACGCGGTGCCACCTGCGCGCCGACGGCTACCTGTGCAAATAC
CAGTTC
>Electrophorus_electricus_16
TATACTGTACGCCTGGAGACAGTGTCATTTGAAAATGCTCAGAAATCCTGTAAGGAAGAA
GATGGTTTTTTGACTAACATGTCAAACCAAAGTGAAATTTCAAATATTCTGACAGCCATC
AGGGATAAAGGAAATCAAACGTTTGATACTTTCTGGATTGGCCTGAAAAAAGAGAAGGGG
GTATGCGTTCAAAGCAGTAATCCACTGAAAGGTTTCTACTGGACAATAGATAACAGCACT
ACATTTATGGCTAATAAGTGGAAGGAAGACCCTAAATCTACTTGCACAAATGTTCTATGT
GGAAAAATCTCAGTGGAGTACAGAGACACCAACATCAGATGG
>Elephantulus_edwardii_17
TCAGCCTCTGGGGCCTGCTACAGCCTGCACCACGCTACCATCCACCGCCGGGCGGCCCAG
GAGGCCTGCAGCCTGCGCGGCGGGGCGCTCAGCACTGTGCATGGATCTTCAGAGCTCCGC
GCGGTGCTAGCACTCCTGCGGGCGGGCCCGGGGCCTGGCGGGGGCTCCAAAGACCTTCTG
TTCTGGGTCGCGCTGGAGCGAAAGAAATCCCACTGCACCCAGGAGAATGAGCCTCTGAGG
GGTTTCTCCTGGCTGACCCTCGACGGCGACGGAGTGGAAACCGAGACCCTGCGGTGGGTT
GAAGAGCCCCAGCGCTCCTGCACCTCCCAGAGATGCGCCGGTCTCCAGGTCGCTGGCGGA
GTGGAGCCTGCAGGCTGGAAGGAGATGCGATGCCTGTCGCGCGCAGACGGCTACTTGTGC
AAATACCAGTTT
>Equus_caballus_18
GCCTCAGGGGCCTGCTACAGCCTGCACCACGCCACCATCAAGCGGCTGGCGGCCGAGGAG
GCCTGCAGCCTGCGCGGCGGGGCGCTCAGCACGGTGCGCGGGGGCGCCGAACTCCGCGCG
GTGCTCGCGCTCCTGCGCGCGGGCCCGGGGCCCGGAGGGGGCTCCAAAGACCTTCTCTTC
TGGGTGGCGCTGGAGCGCGGGCGATCCCGCTGCACCCTGGAGAGCAAGCCGTTGCGAGGT
TTCTCCTGGTTGTCCCCCGACGTCGGTGAGTCCGAAAGCGACACGCTGCCATGGGTGGAG
GAGCCCCAACGCTCCTGCACCGCTCGGAGTTGCGCGGGACTCCAGGCCGCCGGGGGAGTC
GAGCCCGCGGGCTGGAAGGAGATGCGATGCCACACGCGCGCCAACGGCTACCTGTGCAAG
TACCAGTTT
>Esox_lucius_19
TGTGTTCCTGATGATGAAACCTATACTGTTCATCTGAATTCTCTCTCCTTCGATAAAGCT
TTAGAAGTCTGTCAATCTAACGGTTTCCTAACTAAAATTGCCAATTTGGAGGAAGCCACA
AAGATTTTGAAATTTATCTCAGACACGCCAGCCACAAAAGATCCATTTGAGTTCTGGGTG
GGTTTGAAGAAAGGAAAGTTGGATTGTGTGAAACTGGATGAACCTCTGAAAGGTTTCAAA
TGGACAGTGGATAACAGCAGTGATACAAAATTGGGCAGATGGAACCAATTGCCCGCACAA
ACCTGCACAGGTTTATTGTGTGTTTACCTCAAGTTAAATGAAACTAATAAAGAGAACTGG
GGGTTGGTTTCAGGTTCCTGTAAGAAGGAGCGTCCATTCATTTGTAAG
>Falco_rusticolus_20
GCCGCCGGCGCCTGCTTCAGCGCCCACCTCGCCAACGCCTCCTACGCCGAGGCCCGCAGC
GCCTGCGGCCAGCAGCGGGGCGGCCTGGCCTGGGTCAGCGGCGAGCCGGAGCTGCGGCTG
CTGCTGGGGCTGCTGGCGGAGGCGGCGGCGGGGCCCGCGCCCTCGCTCTTCTGGGTCGGG
CTGAGGCGGAACGCCTCCGCCTGCACCGACGTGGGGCAGCCGCTCCGCGGCTTCTCCTGG
GAGGGCGCCGGCGGCGGGGCGGCCCCGCGGGAGGTGCCGGCGGCGCTCGGCCGGTGGGTG
CAGGAGCCGGTGCGGACCTGCCTCAGCGCCCGCTGCGCCGGGCTGCACCTGGCGGCGGCC
CCCGGCGGCGGCCCCGGCTGGGGCTGGAAGGAGCTGCTGTGCCAGCGGGAGAGCCAGGGC
TACGCCTGCAAGTACCCGTAC
>Galeopterus_variegatus_21
TCGGCCTCGGGGGCCTGCTACAGCCTGCACCACGCTACCATCGAGCGGCTGGCGGCCCAG
GAGGACTGCAACCTGCGCGGCGGGGCGCTCAGCACCGTGCGTGGGGGCGCCGAGCTGCGC
GCTGTGCTCGCGCTCCTGCGGGCAGGCCCGGGGCCCGGAGGGGACTCCAAAGACCTTCTG
TTCTGGGTCGCGCTAGAGCGCGGGCGTTCACACTGCACCTTGGAGAACGAGCCGTTGCGG
GGTTTCTCCTGGCTGTCCCCCGACGCCGGCGGGTCGGAAAATGACACGCTGCAGTGGGTG
GAGGAGCCCCAACGCTCCTGCACCTCGCGGAGATGCGCGGGTCTCCAGGCCACTGGGGGG
GTCGAACCCGCAGGTTGGAAGGAGTTGCAATGCCGCCTGCGAGCCGACGGCTACCTGTGC
AAGTACCAGTTT
>Gouania_willdenowi_22
TACGTGCTTCATTTAATCCCTTCCTCCTTTGACGAGGCCAACAAGAAGTGCCTCCCAGGC
ACGCTGACCTCGCTGTGGTCCAGAGAAGAAGTTGGCGCGGTTCTGGCATTGCTGTCGGAC
TCTGAGAACCAGCATACATTGTGGGTAGGTCTGAGGAAGGACCGGACCGCCTGTGTGGAC
CCCGCCCTGCCGCTGAGAGGCTTCAGATGGACGGCAGGGGGCGGCCCCCAGTCCATGGTC
AGCCGCTGGGGGGTGGAGCCTAAGCCCACCTGCACCGCCGTGCGCTGTGCGGCCCTCAGC
GTTCACAGAACCAGTCCAGAACCGGATTGGAGTCTGAACCCCATCAGCTGCAGACACGCC
TACCCCTTCATCTGTAAG
>Hippocampus_comes_23
TACGTGCTGCATCCCTCGCCGCTCCCCTTTGAGCAAGCGCAGGAGGTGTGCCTCCCCTAC
GGTTTGGCCTCCTTCGCCAGACCGCAGGAGCTCGCCCGAATCCTCGCCGCGATTGCCGAG
TCGCCGCCGGCCGGGTCGCCCACCTTCTGGGTGGGGCTGAAGAAGGCCAAGAACCAGTGT
GTGGTCCCCTCGCTGCCCCTCAGAGGCTTCAAATGGACCCAGGGGGGCGAGGACACAAGC
GAGACCCTCTGGGCTCACGAGCCGGAACAGACCTGCACGTCAGTTCTCTGTGCGGGAATC
GTCGCCCAGTCGGATGGGTCCGCGATCACCGACTGGGGGCTGGTGCCGCTCAGCTGCAAG
ACCAAGAACCGCTTCATATGC
>Homo_sapiens_24
TCGGCCTCGGGGGCCTGCTACAGCCTGCACCACGCTACCATGAAGCGGCAGGCGGCCGAG
GAGGCCTGCATCCTGCGAGGTGGGGCGCTCAGCACCGTGCGTGCGGGCGCCGAGCTGCGC
GCTGTGCTCGCGCTCCTGCGGGCAGGCCCAGGGCCCGGAGGGGGCTCCAAAGACCTGCTG
TTCTGGGTCGCACTGGAGCGCAGGCGTTCCCACTGCACCCTGGAGAACGAGCCTTTGCGG
GGTTTCTCCTGGCTGTCCTCCGACCCCGGCGGTCTCGAAAGCGACACGCTGCAGTGGGTG
GAGGAGCCCCAACGCTCCTGCACCGCGCGGAGATGCGCGGTACTCCAGGCCACCGGTGGG
GTCGAGCCCGCAGGCTGGAAGGAGATGCGATGCCACCTGCGCGCCAACGGCTACCTGTGC
AAGTACCAGTTT
>Labrus_bergylta_25
GCATCCTACACTGTCCATCCCCAGCAGATCAGCTTTGAGCATGCGATGAAGGTCTGCTCC
CCCGGCGTCCTCACCACGCTCTCCACCCAACAGGAGGTCTCTGAGGTCCTTCAGCACGTC
TCCAACAAGCTCCTTAATCTGAATCAGAACAAGTTCACCTTCTGGGTGGGTCTGAGGAGC
CTGAAGAACGAGTGTGTGGTCCCCTCGCTGCCCCTAAGAGGGTTCAAGTGGATCCAGGAC
GGCAGTCAGAAGTCTGAAGTGATCCACTGGAGGGAGGAGCCTAAACACACCTGTACCTCT
TTACGCTGTGCAGCACTGCAG
>Lacerta_agilis_26
TGCCACCCTTCGGGGTCCTGCTACAGCGTCCACGTGGGCAGCCTGAGCTTTCCCCGTGCC
CAGGACGCTTGCGCAGCGTACGGCGGGCGCCTGAGCACGGCGAGCGGCCGGGTGGAAGTG
CAGGCCATCGTGTCTCTGCTGAGAGGGGTCGCCCGCGGCTGGTCCGGCGCTTCCTTGTTT
TGGCTGGGCCTGGTGAGGAAGGCTCAGCAGTGCACCATGGAGGAGCTGCCGCTGCGGGGT
TTCTCCTGGGCCGCTGCCGGAGGACTTGTTGCGGAGGCGAGGAACGAGAGCGCGGCGGAG
GGAAGCCTCTCGTGGGTAAAGGAGCCCAGCAAGTCGTGCACCACGCAGAAGTGCGCCGGC
CTGCATGTGACTTGGGGCGAGCCTCGCGCCGCCGAGTCGTGGGGCCTCGCGGAGCACGCC
TGCGCCAAAGCGAACGCGGGATACGTGTGCAAGTACAGCTAC
>Latimeria_chalumnae_27
AATTCGGGTGCCTGCTACAGTGTACATTTCTCAAAAGTGAATTTTCCACAAGCTCAAGCG
TCCTGTGAAAAGAATAATGGCGCATTAACTACAATGAGAACTGATCAAGAAGCCAACAGC
ATCGTTCAACTGTTAAGATCTGCTAATGAAAGCAAGAAAACGGATTTCTGGATAGGACTT
CGCATAAAATCCAAGCAGTGCTTCCATGAAGACAAACCCCTGCGTGGTTACTTTTGGAAG
CCTGGGGATGAACAATCAGATATAAGTATTTGGCTTAAAGAACCCCCAAAGACTTGTTTG
GCTGATCGTTGCGTTTTGCTAAAAAAGCAACTAAACGAGTTATGGGGGTGGGAGGGAAAG
AAGTGTACAACAAAACACGCATACATTTGTAAATATCAA
>Lepisosteus_oculatus_28
TGTAAACGGGATGTTTGCTATGTTCTGCACACTAGCAAGGCCAGCTTTGAAACCTCATCC
CACTCCTGTGGGAACAGCAGCTTTCTGACAGATTTGGCCACCGAGGAAGACAATGAATAT
GTCCTTAAACTCTTCTCCAGCTCTTCTTCACATTTGAATGGAAACTTTGTTTTCTGGATA
GGTCTGAAGAGAAACAAACTGAGCTGCACACAGGAACACGTAAATCTCCGTGGATTCAAC
TGGATCGCATGGCATGAAGACAGGTCAGAAGTAAGTAAATGGAGGAAAGAACCAGAACAC
ACATGCATGACCACACGCTGTGGAGTGTTTGCAGTTGACTTTAGTGAGGGTCATTTATTA
AACTGGGGCTGGGAGGAGGCACAGTGTTCAAAGGAATACGGCTTTATTTGCAAACTCAGT
>Manis_pentadactyla_29
TCGGCCTCGGGGGCCTGCTACAGCCTGCACCACGCTACCATCAAGCGGCTGGCGGCCGAG
GAGGCCTGTACCCTGCGCGGCGGCGCGCTCAGCACGGTGCGCGGGGGCGCCGAGCTCCGC
GCGGTACTCGCGCTCCTGCGGGCAGGCCCGGGACCCGGAGGGGGCTCCAAAGACCTTCTG
TTCTGGGTGGCGCTGGAGCGCCGGCCATCCGACTGCACCCTGGAGAACGAGCCGTTGCGG
GGTTTCTCCTGGTTGTCCCGCGACGTCAGCGGGTCGGAAAGCGACACGCTGCCGTGGGTG
AAGGAGCCCCAACGCTCCTGCACGTCTCGGAGTTGCGCGGGACTCCAGGCCACCGGGGGA
GTTGAGCCCAGAGGCTGGAAGGAAATGCGATGCCGCCTGAGAGCCAACGGCTACCTGTGC
AAGTACCAGTTT
>Maylandia_zebra_30
TCTGCCCAGTCTTCACAATACACCCTGAACCACAACAAACTCAGCTTCAACAATGCCGCT
AAGAAGTGTCCCGGCAGCAGTGTCCTCACCACTATTGCCACCCAACAGGAAGTGGATGAA
ATCCTCAAGCTCATCTTCAAATCAGAGCCGTTTCAAAACGAGTTCACCTTCTGGGTCGGG
CTGAGAATCACCAGCTCAGAGTGTATAGACAGGTCCAAGCCACTGAGGGGATTCAAGTGG
TTAGAGAACAACAGCGAGGAGTCAGAGGTGAGCCAATGGGCGGAGGACCCAGAACATACC
TGTACCACAGACCGGTGTGCGGCGCTGAAGGGACAGTTTGATGGGTCGAATGTGACCTGG
GGTCTGATTCCTTTAAACTGCCATAAGGACAAAAACGCTTTTATCTGCAAA
>Megalops_cyprinoides_31
TGTTTGCCTAGCTTGCCTTACACTCTTCATCAAGAGAAGGTTAGCTTTGATGATGCCCTG
AACACCTGTCGACAAGAAGGGTTTCTGACAGATATGGCAGCCAAAGAGGAGATGGACAAG
ATCATTTCAGTTACATCAGAAATTATGCACTCAGCGGGTACTTTTGAGTTCTGGGTGGGC
CTGAGGAAATCCCAATCAGACTGTGTTTTTGAGGATCCTCCATTGATGGGTTTCAAGTGG
ACAGCAAACAACAGCAGCCATTCGGAGGTCAACAAGTGGCTGGAAAAGCCAGCTAAAACC
TGTACATCTGTGCTGTGTGGACTGCTCATTGTGGAATACAGTGGAGAGAGGATAACTAAC
TGGGGCTGGAAAGGGACCACCTGC
>Melopsittacus_undulatus_32
GCCACCGGTACCTGCTTCAGCGCCCATCTCGTCAACGCCTCGTACACTGATGCCCGCGCC
GCCTGCGGCGGGCGGCGGGGCAGCCTGGCCTGGCTCAGCAACGAGCTGGAGCTACGCCTG
CTGCTGGGGTTGCTGGCGGATGCGGCGGCGGGGTCCGCGCCCTCGCTCTTCTGGGTCGGG
CTCAAGAGGGGCGCCTCCGCCTGCACCGACGCAGGGCAGCCGCTCCGTGGCTTCTCCTGG
GAGGGCACAGGCGGCGAGGCGGCCCCGCAGGAGGTGCCGGCGGCGCTCGGACGGTGGGTG
AAGGAGCCCGTGCGGTCCTGCCTCGCTGTCCGTTGCGCCGGGCTGCACCTAGCGGCGGCT
GCCCCCGACGGCGGCCCGAGCTGGGGATGGAAGGAGCGGTTCTGCCAGCGGGAGAGCCAG
GGCTACGTCTGCAAGTACCTGTAC
>Microcaecilia_unicolor_33
TGCTACAGTATCCACTCCAAGACCACAAGCTTCAAGATTGCAGAGACGTCCTGCCAACCT
GTGGGATTCCTGACCACTATGAAAGATGAGGGCGAGAAGCTGGACATCTTGAAGCTTTTA
AATGGGTTCCTTGGAAGCAGTCGTGCCAGCCCAACTTTTTGGATTGGTCTCTCCAAAAAT
TCTAGGCAGTGCGTCCATGAGGACAAGCCCCTCAGGGGATTCTTTTGGGCTTCTGGAAAG
GAGGATTCAAGTATCAGCAAATGGATCAAAGAACCAGCAAAATCCTGCACGAGTGTTCGA
TGTGTTGGACTACAGGCCATGGAAGCCAGTCCTGATCGGGAGCCATGGGGATGGAAAGAT
CTAAACTGCAATTCTAAGAATGGTTATATTTGTAAGTATGAATAT
>Monopterus_albus_34
TACACTGTCCACGACGCCCAGGTCAACTTTGACCAGGCCACAAAGGACTGTTCCCCGGGT
GTCCTCACCACCCTCGCCACTGTGCAGGAATACGATCACGTCCTCAAGCTTGTGTCCGAG
GTGGTGTCATCTGGGAGCAATGTCACCTTCTGGGTTGGGCTGAAGAAACCCAAGAACATG
TGCGTTGTCTCCACGCTGCCGCTGAGAGGGTTCAAGTGGACAGAGGACGGCAGCGACGCC
TCACAGCAGGTCAACTGGGCAGAGGAGCCGCAGAAGACCTGCACGAATGTTCGCTGTGCT
GCACTA
>Mus_musculus_35
TCGGCCTCGGGGGCTTGCTACAGCCTTCACCACGCTACCTTCAAGAGAAGGGCGGCGGAG
GAGGCCTGCAGCCTAAGGGGCGGGACTCTCAGCACCGTGCACTCAGGCTCGGAGTTTCAA
GCTGTGCTCCTGCTCTTGCGTGCAGGTCCCGGGCCTGGCGGAGGCTCCAAAGATCTTCTG
TTCTGGGTGGCTCTGGAACGCAGCATCTCACAGTGCACTCAGGAGAAAGAGCCTTTAAGG
GGTTTCTCCTGGTTGCACCCGGACTCAGAAGACTCAGAGGACAGCCCACTACCGTGGGTG
GAAGAGCCACAACGTTCCTGTACAGTGAGAAAGTGCGCTGCGCTCCAGGCCACCAGGGGA
GTGGAGCCTGCTGGTTGGAAGGAGATGCGCTGTCATCTGCGCACCGATGGCTACCTATGC
AAGTACCAGTTT
>Mustela_putorius_furo_36
TCGGCCTCGGGGGCCTGCTACAGCCTGCACCACGCTACCATCCAGAGGCTGGCGGCCGAG
GAGGCCTGCAGTCTGCGCGGCGGGGCGCTCAGCACAGTGCGCGGGGGCGCAGAGCTCCGC
GCGGTGCTTGCACTCCTGCGGGCAGGCCCGGGGCCCGGAGGGGGCTCGAAAGACCTTCTG
TTCTGGGTAGCGCTGGAACGCGGGCGATCCCACTGCACCCTGGAGAACGAGCCGCTGCGG
GGTTTCTCCTGGCTGTCCCCCGACGTCAGTGAGTCCGAAAGCGACACGCTGCAATGGGTG
GAGGAACCCCAACGCTCCTGCACCTCTCGGAGTTGCGCGGGACTCCAGGCCACCCGGGGG
GTCGAGCCCGCAGGCTGGAAGGAGATGCGATGCCACTCGCGCGCCAATGGCTACCTGTGC
AAGTACAAGTTT
>Myripristis_murdjan_37
TACACCGTCCACTTGGAGCCGGCCAGCTTCGACAGGGCTCTGCAGAAATGTTCCCCAGGC
GTCCTGACCACACTGAGCACGGCGCAGGAGGCCGCCGACATCCTGCAGCTGGTCTCAGGC
GTTCTGCCCAACTACTATAACAACTTCACCTTCTGGGTGGGGCTGAGGAAGTCCAAGAAT
GAGTGCGTGGTCCCAGAACGTCCTCTGAAGGGCTTCAAGTGGACGACGAACGGCAGCCAG
GAGTCAGAGGTGGACCGTTGGAGGATGGAGCCGGAGGCCACATGCACTGCGCTGCGCTGC
GCGGTGCTGTCGGGAGAGTTTGATGGGTCGACTGTGACCAGCTGGGGTTTCATCTCCGGA
ACCTGCAAGGTCAGCTACCCTTTCATCTGCAAG
>Nothoprocta_perdicaria_38
GGCGCCTGCTTTAGCGCCCACCGGGCCAACGACTCGTACGCCGGGGCGCGCGTCGCCTGC
GCCCGTCGGCGCGGAGCGCTCGCCTGGCTGGACGGCGAGGCCGAGCTGCGGCTCGTGGCG
GCGCTGCTGGCGGCCGTGGCCGGCGGGCCCGGCGCCTCGCTCTTCTGGCTCGGCCTCAGG
CGCAACGCCTCGGCCTGCACGGACGCGGCCGCGCCGCTGCGCGGCTTCTCGTGGGAGGCG
GGCGGCGCCGCGGCCCCGCGCCACGTCCCGGCCGCGCTGGGCCGCTGGGCCAAGGAGCCG
GCGCGCTCGTGCCTCACGGCGCGCTGCGCGGGGCTGCTGCTGGCGCCCGGCGCCGCCTGG
GGCTGGAAGGAGCGGCCGTGCCAGCGGCAGAGCCAAGGCTACGTCTGTAAGTACCAGTAC
>Numida_meleagris_39
GGCGCCTGCTTCAGCGCCCACCTGGCCAACGTCTCGTACGACGAGGCCCGCAGCGACTGC
AGCCAACGGGGTGGCGGCCTGGCCTGGGTGGGCGCCGAGTCGGAGCTGCGGGTGTTACTA
GCGCTGCTGGTCGAGGTGGCCGCGGGGCCCGCGCTCTTCTTGGTCGGGCTGAAGAGGAAC
GCCTCCGCCTGCACCGACGCGGGACAGCCGCTCCGGGGCTTCTCTTGGGAGGAGCGCGGC
GGGACGACCCCGCGGGAGGTGCCGGCGGCGCTCGGCCGCTGGGCGAAGGAGCCCGTGCGG
ACTTGCACCACCGCCCGCTGCGCCGGGCTGCACCTGGCGGGCGCCGACGGCCCCCGGTGG
GGCTGGCGGGAGCTGCCCTGCCAGCGGCACGGCCGGGGCTACGCCTGCCGCTAC
>Oncorhynchus_mykiss_40
TATTACCTTCATCATCATCCTCTCAACTTTGACAAAGCTTCAGAAGCCTGTCAGCCTGGC
AGTTTCCTAACTAAAGTGGCCAGTATGGAGGAAGCCTCGAAGATTTTGAAAGAAATCTCG
GAAACACTATCCAAAGAACGTACATTTCAGTTCTGGGTTGGCTTGATGAAAGGAAAGGGG
TCTTGCGTGAAACATGACGCACCTCTGAATGGTTTCAAGTGGACGGTGGATAACAGCAGC
GACACAGAACTGGATCAGTGGAAGTATTTGCCCAAACCAACCTGCACGGGTATATACTGT
GTATTTCTCTCTGGTGAGTTTAATGGAACTGAGATTGTGAACTGGGGATTTGTTTCCAGT
ACCTGTAAGACAGAGTATCCATTCATTTGTAAA
>Orycteropus_afer_afer_41
TCGGGGGCCTGCTACAGTCTGCATCACGCTACCATTCAACGTCCGGCGGCCGAGGAGGCC
TGCAGCCTGCGCGGCGGGGCGCTCAGCACCTTGCACAGAGGTCCCGAGCTGAGCGCTGTG
CTCGCCCTCCTGAGGGCAGGCCCGGGGCCTGGAGGGGGCTCCAAAGACCTTTTATTCTGG
GTCGCGCTAGAGCGCAAGAAGTCCCACTGCACCCAGAAAAACCAGCCGCTGCGGGGTTTC
TCCTGGCTGTCCCCCGACGGCGGCGGGTCGGAAAGCGAGACGCTGCAGTGGGTTAAGGAG
CCCCAACTCTCCTGCACAGCGCGGAGTTGCGCAGGCCTTCAGGCCACCAGGGGAGTCGAG
CCCGCAGGCTGGAAGGAGATGCGCTGTCACCAGCGCGCCGACGGCTACTTATGCAAGTAC
CAGTTC
>Oryctolagus_cuniculus_42
TCGGCCTCAGGGGCCTGCTACAGCCTGCACCACGCTACCATCAAGCGAGAGGCGGCAGAG
GAGGCCTGCAACCTACGCGGCGGGGCGCTCAGCTCGGTGCGAGGGGACGCCGAGTTGCGC
GCTGTGCTCGCGCTCCTGCGGGCAGGTCCAGGGCCCGGAGGGGGTTCCAAAGACCTTCTG
TTTTGGGTGGCGCTGGAGCGCAGGCGTTCCCACTGCACCCTGGAGAACGAGCCGTTGCGA
GGTTTCTCCTGGCTGTCCCCCGACGCCAGTGGAGTCGAAAACGACACGCTGCCGTGGGTG
GAGGAGCCCCAGCGCTCCTGCACGGCGCGCAGATGCGCAGGACTCCAGGCCACCGGGGGA
GTTGAGCCCGCAGGCTGGAAGGAGATGCGATGCCACCAGCGTGCCAACGGCTACCTGTGC
AAGTACCAGTTT
>Oryzias_melastigma_43
TCGGGCGCACAGTTTACCCTCAGCAGCTTCCAAGCTTCCTTCGACCAGGCCGTAGAGGCG
TGCTCCCCTGGCGTCCTGGCCAGCCTCACCAACAAGCAGGACGTCCAGCGAATCACAGAG
CTCCTCAAAAGTTCAGCTGAGAAGACGTTCTGGATCGGGTTGAAGAAGAATAAAAACGAT
TGTGTTACTCAGACGCACGCCCTGCGAGGATTCCGGTGGGTGGAGGACAACAGTCAGGTC
ACACAGGTGAGGAGGTGGGTGAAAGAGCCGAAGCTGACCTGCATCGAGGCCCGCTGCGGC
GCCCTCACCCATGAGTTTGTGCGGTCTGATGTGCAGCTGGGTCTGCTTTCTGACTCCTGC
AAAGCCAAGAACCACTTCATCTGCAAG
>Pangasianodon_hypophthalmus_44
TTTGAAGCTGCTCAGACTTTATGTGCATCTGATGGGTCTCTGGCTAACATGCCCGACAGT
GAAGAAACTTCAAAGATTCTGAAAGTCATTCAGGGCAAAGGAGACAACACCTCTACTTCA
TTCTGGATTGGCCTGAAAAAAGACAAGAAAAAGTGTGTTCAGAAAGATTTTCCACTTAAG
GGTTTCCACTGGATTGTAGATAACAGCACTAAATCTGATCTTGAATGGAAAGAAGAACCA
AGTGGTACTTGCACAAGTGCACTTTGTGGAATACTTTCTGTGGAGTACAGAGGCTCTACA
ATAGCCAACTGGGGATTAGCTGCTAAGTCCTGCACCAAGAAATTTCCCTTTATTTGCAAA
>Paralichthys_olivaceus_45
TACACCATCCACAGCAACAAGGTCAAGTTTGATCAGGCCATGGAGGACTGTTCCCCCGGG
GTCCTCACCACCCTCGCCACTGAGCAGGAAGTCACCAATGTCCTCGGGCTCATCTCCAAG
TTGGTGTTGCCTCAGAGTAATTTCACATTTTGGGTCGGACTAAAGAAAGCCAAAGACAAA
TGTGTTGTCCCTACGTTGCCGCTGAGAGGATTCAGCTGGATCGAGGATGACAGTGAGGAC
TCACAGGGGAATCACTGGGCGAAGGAGCCACAGGACTCATGTACGTCGGTTCGCTGTGTG
GTGCTACAG
>Paramormyrops_kingsleyae_46
TACTTTGTTCACAATGAAAAAGCCAATTTCAACGATGCTATTACAATGTGTCAAGACTCC
GGGTTTCTGACAGACATGAGTAGCATGGAAGAAGTTAACAGCGGCATTCTTCCAGCTGTG
TCTCACGCACTGCATTCAAAGGGGAATTTCAGTTTCTGGATTGGTCTGAAGAAATTCAAA
GAGCAATGTTTTGAAAAAGGACAGCCTTTGTTTGGATTTGTGTGGACGGTAAACAACAGT
TCCCTGTCAGATGTTAAAAAATGGAGGTACCACCCTAGAGAAACCTGCTTAAACATATTG
TGTGGATCACTGTCTGTGGAGTACAGTGGAAGCATCATTACTGACTGGGGGTTTGAGGAG
AAAAAATGTAACGCGAAACAAAAGTTTATTTGTAAG
>Petromyzon_marinus_47
TGCTCGGGCGACGCCTGCTACAGCGTGCACGCGGGCGCCAACATCAGTTTCGAGGCCTCG
CAGCGGCGGTGCCGGGCGAACGGAGGCCACCTGACCACGGTGCAGAGCGAGGGCGAGGCT
GCGCTGCTCGAGCGGCTGGTGAGCAGCGTGCGCGGGGTGGCGCACGCCAACGTGTGGATC
GGCCTGAGGAAGAAGAGGAAGCAGTGCTCCGATGTCAAGCTGCCGCAGCGTGCCTTCGCG
TGGGAGAGCGGCGATCAGGCCACGGGGTTCAGCAACTGGTTCAAGTTGGACAGGCATTCG
TGCGTGCAGGAGCTGTGCGTGTACGCGGCCGACGGCCTCAAGTGGAAGGTGAGGGAATGC
GCCAGCCACCGGAACGTCGGCTACGCGTGCAAGTACCGCTAC
>Pteropus_alecto_48
TCCGCCTCGGGGGCCTGCTATAGTCTGCACCATGCGACCATCACAAGCGGCTGGGCCGAA
GAGGCCTGCAACCTGCGCGGCGGGGCGCTCAGCACCGTGCGCGGGGGCGCGGAGCTCCGC
GCTGTGCTCGCGCTCCTGCGGGCAGGCCCGGGGCCCGGAGGGGGCTCCAAAGACCTATTG
TTCTGGGTGGCGCTGGAGCGCGGGCGAGCCCACTGCACCCTGGACAACGAGCCGTTGCGG
GGTTTCTCCTGGTTGTCCCCCGACGTCGGCGGGTCGGAAAGCGACACGCTGCCGTGGGTG
CAGGAGCCCCAACGCTCCTGCACTGTGCGAAGTTGCGCGGGACTCCAAGCCACCGGGGGA
GTCGAGCCCGCAGGCTGGAAAGAGATGCGCTGCCACTTGCGCGCCAACGGCTACCTGTGC
AAATACCAGTTT
>Scyliorhinus_canicula_49
TGCAAGGCTGGAATGTGTTACAGTTTGCACTGGGAGGGAGATTCCTTTCCCCGGGCAAAG
AAACTATGCGAGGACAGGAAGGGAGTGCTGACCACGATGGAAAGCCAAGTCGAGGCAGAG
AACATTCGGCAGCTTCTGGCAAAGGCCGCGGGAGGCAGGGCGCAGCTGATCCACCTGTGG
ATAGGACTCCAGAGAAAGGCCAAGCGATGTTACATGCAGGACAGACCCTTACGCGGATTC
TCCTGGGTGAGTGGGACTGACCATTCCACGTACAGCGCCTGGGTGAAGGAACCTCTGCGG
ACCTGCACCCACGAGAGGTGTGTGCAACTGCAGGTGGATTTCACAAAGCCAACCAGACTG
GTGTGGACGACTTGTCACTGTAACAAAAGAAGCGATGGCTTCATTTGCAAGTACGCA
>Sorex_araneus_50
TCGGCCTCGGGGGCCTGCTACAGCCTGCACCACGCGACCATCAAGCGGGCGGCGGCCCAG
GAGGCCTGCAACTTGCGCGGCGGGGCGCTGAGCACGGTGCGCGGGGGCGCCGAGCTGCGC
GCGGTGCTCGAGCTGCTGCGGGCGGGCCCCGGGCCTGGAGGGGGCTCCAAAGACTTGCTG
TTTTGGGTGGCCCTGGAGCGCGGGCGCTCCAACTGCACCCTGGACCAGGAGCCTCTGCGG
GGCTTCTCCTGGTTGTCGTCGGACGTCGGCGACTCCGAGGGCGACACGCTGCGGTGGGTG
GAGGAGCCCCAGCGCTCCTGCACGGCGCGCAAGTGTGCCGGGCTTCAGGCCACCCGGGGG
GTGGAAGCCGCCGGCTGGAAGGAGATGCGGTGCCACCTGCGCGCCGATGGCTACCTGTGC
AAGTACCAGTTT
>Sparus_aurata_51
TACACCCTCCATGACACCAAGGTCAGCTTCGACCGCGCCATGGAGATCTGCTACCCTGGA
GTCCTCACCACCATCACCACCGAGCAGGAGGCCGCCAAGATCCTCCAGGTCGTGTCCAGG
TCATCTCACAGTGAGAATCAGTCCACCTTCTGGGTCGGACTGAGGAAGACCAAGAAAGAG
TGTGTGGTTCCTACGCTGCCACTGAGAGGCTTCAAGTGGACCGAGGACGGCAGCGAGGAA
ACGCAGGTGAGCCGTTGGACCGAGGAGCCCGAACCCACCTGCACCAACGCACGCTGTGCC
GCGCTGAGGGTGGAGTCTGGCGGGTTGACAGAGACCAAGTGG
>Sphaeramia_orbicularis_52
TACACCATCCACCGCACCAAGCTCAGCTTCAACGAAGCCAAGGACAGATGTTCCCCAGCC
GTCCTCACAACCCTTGCCACCCAGGAGGAGGTTAGCAAAGTCCTCAAGTCCATCTCCACC
TCACTCTCACCTGTCCAGCATCAATTTACCTTGTGGGTTGGGTTAAGGAAGCTGAAGAAT
GAGTGTGTCATTCCCACACTGTCGCTGCGAGGATTCAAGTGGACTGACAACAGTGGCGAG
GAGGCGCAGGTGAGTCGCTGGAGGGAGGAGCCAGAGGAAACCTGTACAACAGTTCGCTGT
GCAGCAATAACCGGCGAATTGACAGGGTTGTCCGTGACTGACTGGGGTCTGATACCTGTC
AGCTGTACCAACAGGTACCAGTTCATCTGCAAA
>Trachemys_scripta_elegans_53
GGCTCTGGCGCCTGCTACAGTGTCCACCTTGCCCAAGTGCCCTTCAGCAGAGCCCAGAAG
GCCTGCGCTGTGCGCGGGGGAGCGCTGAGCACGGCCAGCGGGGAGGCAGAGGTGCGGGCC
ATCCTCGCCCTGCTGAGAGTGGTGGCAGCCGAGCCCGGCTCCTGGATGTTCTGGCTCTGG
CTGGTCAGGGGAGTGCAGCAATGCACCCAGATGGATTGGCCGCTGCGGGGCTTCTCATGG
CTGGCGGGCCCCCAGCAGGCGCCCCAGGGAGAGCCCAAGGAGCTGGACAAGTGGGTGAAA
GAGCCGAGCAGGTCGTGCATCACCCGGCGGTGCGCGGGGCTGCAGGTCACTGCGGGGCGC
CAGGACCTGGAGCCCTGGGGTTGGAAGGAGCTGGCCTGCAGGGACACCACCACCCAAGGC
TATGTGTGTAAGTACCAGTAC
>Trichechus_manatus_latirostris_54
TCGGCCTCGGGGGCCTGCTACAGCCTGCACCACGCTACCATCCAACGACTGGCGGCGGAG
GAGGCCTGCAGCCTGCGCGGCGGGGCGCTCAGCACTGTGCGCGGAGGCCCGGAGCTCCGC
GCCGTGCTCGCGCTCCTGCGGGCCGGCCCGGGGCCTGGAGGGGGCTCCAAAGACCTTCAC
TTCTGGGTCGCGCTGGAGCGCAAGAAGTCCCACTGCACCCAGGCGAACGAGCCGCTGCGG
GGTTTCTCCTGGCTGTCCCCCGACGGCGGGGGCTCGGAAAGCGAGACGCTGCAGTGGGTT
GAGGAGCCCCAACGCTCCTGCACTGCGCGGAGATGCGCAGGCCTTCAGGCCACCGGGGGA
GTCGAGCCGGCAGGCTGGAAGGAGATGCGATGCCACCTGCGCGCCGACGGCTACTTATGC
AAATACCAGTTT
>Tupaia_chinensis_55
TCTACCTCGGGGGCCTGCTCCAGCTTGCACCACTCTACCATCAAGCGGCTGGCTGCGGAG
GAGGCCTGTATTCTGCGTGGCGGGGTGCTCAGCACCGTGCACGGGGGCGCAGAGCTGCGC
ATTGTACTAGCGCTCCTGCGGGCAGGCCCCGCGCCCGCCGAAGGCTCCAAAAAGTTTCTG
TTCTGGGTCGCGCTGGAGCGCGGGCGTTCCCATTGCACCCTGGGGAACGAGCCATTGCGG
GGTTTCTCCTGGCTGTCCCCCGACGCCGGCGGGTCCGAAAGCGACACGCTGCAGTGGGTG
GAAGAGCCTCAACCCTCCTGCACTGTGAGGAGGTGTGCGGGACTCCAGGCCACTGGGGGC
GTCGAGCCTGCAGGCTGGAAGGAGACGCGATGCCACTTGCGCGCCAATGGCTACCTATGC
AAATACCAGTAT
>Xenopus_tropicalis_56
CACTCTGGCAATTGCTATAGGATCCTCACCAAGCAGCAGAAGTTTCAGGATGCAATCTCT
TCATGTGGATCTAAAGGGATACTGGCTTCTATGAAGGATAAACAAGAAGAATGGGAAATT
TTGCAACTCCTGAGTCCTTCTAATGGCATTCAAGATACATATTTCTTCTGGATTGGTCTT
TCCAAGCCTACAGGGGAATGTGTAGTAGAACAAAAGATACTCAAGGGCTTTGTCTGGCTT
TCAGGAGGAGAGAACTCATCTCTGGAGCACTGGGAAAGCATGCCTAAAAAGTCATGCACT
AGTAAACGTTGTGTTGCTTTAAAGGTCGGGAATCACAGCTTGGTTTGGAAGGACTATCCT
TGT
