# Supplementary material for: A glimpse into the past: phylogenesis and protein domain analysis of the group XIV of C-type lectins in vertebrates
Source: BMC Genomics. 2022 Jun 4;23:420. doi: 10.1186/s12864-022-08659-6 (PMC9167495; doi:10.1186/s12864-022-08659-6)
Supplement: Supplementary file 9 — Additional file 9: Supplementary file 2. CDS of one representative species per vertebrate order of Clec14A extracellular domain. [file 12864_2022_8659_MOESM9_ESM.zip › Supplementary file 2_Clec14A/EGF_1_Clec14A.fasta]

>Aquila_chrysaetos_chrysaetos_EGF_10_Clec14A_0
TGCGGCTACCGCAGCCCCGGCACCGGGCGGTGCGCCCAGGCCGCCGGGTGCCGCGATGCC
GCCGGCGGCTTCGCCTGTGCCTGCGCGCCGGGAGGGCGGGACGGGACGCCTTGCGCG
>Calypte_anna_EGF_10_Clec14A_1
TGCAGCAACCGCAGCCCCGGCAGCGGACGCTGTGCCGAGGCCGCCGGGTGCCGAGATGTG
GCCGGCGGCGTCGCCTGTGCCTGCACCCCGGGCGGGCAGGACGGGTCGCCCTGCGCG
>Corvus_moneduloides_EGF_10_Clec14A_2
TGCCCCTTCGGCCGCAGGAGCCCCGACAGCGGGCGGTGCGCCGAGGCCGCCGGGTGCCGC
GATGCCGCCGGCGGCGTCGCCTGTGCCTGCACACCGGACGGCCCGGGTGGCCCGGACGGG
ACTCCCTGCCCG
>Cygnus_atratus_EGF_10_Clec14A_3
TGCCCCTTCGGCTACCTGCGGCCCGGCACCGGGCAGTGCGCCCCGGCCGCCGAGTGCCGC
GATGCCAGCGGCGCCCTCGCCTGTGACTGCGCCCCGGGCGGGCGGGACGGGGCGCCCTGC
GCG
>Melopsittacus_undulatus_EGF_10_Clec14A_4
TGCCCTATCCATCACCGGCGCCCCGCTACTGGGCAATGCTCCCAGACCGCCGGGTGCCGC
GATGCTGCCGGCGGCTTCTCCTGTGCCTGTACCACGGGCGGGCTGGAAGGAACGCTTTGT
GCG
>Nothoprocta_perdicaria_EGF_10_Clec14A_5
TGTCCCTTCGGCTACGTGCGCCCCGAGAGCGGCCGCTGCGCCGACGCCGCCGAGTGCCGC
GACGCCGACGGCGCCTTCGCCTGCGTGTGCGCCCCGGACGGGCGGGACGGCGGCCCCTGC
GCG
