# Supplementary material for: A glimpse into the past: phylogenesis and protein domain analysis of the group XIV of C-type lectins in vertebrates
Source: BMC Genomics. 2022 Jun 4;23:420. doi: 10.1186/s12864-022-08659-6 (PMC9167495; doi:10.1186/s12864-022-08659-6)
Supplement: Supplementary file 9 — Additional file 9: Supplementary file 2. CDS of one representative species per vertebrate order of Clec14A extracellular domain. [file 12864_2022_8659_MOESM9_ESM.zip › Supplementary file 2_Clec14A/cbEGF_2_Clec14A.fasta]

>Acipenser_ruthenus_cbEGF_20_Clec14A_0
GACATTGATGAATGCAAAAAAAACCCATGCGAGTTTAAATGTGTCAACACTGTTGGCAGC
TTTGCTTGTGAGTGTGATAAAAGCAAAGGGTATGCTCTTGGAGAAGACAAAAAGTCATGC
ATC
>Anguilla_anguilla_cbEGF_20_Clec14A_1
GACCTTGATGAATGTGCAGAGAAGCCATGTAAACTGCCATCCCGCTGCATCAACACACAT
GGTTCATACGTCTGTGAATGTGACGCGGCCATGGGCTACGTGCCCACTGAAGACTCAAAG
TCATGCGAG
>Betta_splendens_cbEGF_20_Clec14A_2
GACGTGGACGAGTGCAGCAGCGGCCACGCCCGCTGCAAACACACCTGTCTGAACACCGAG
GGCTCCTACAGATGCATCTGTGCTGACGGGACCGGGAAGCAGCACCAGGAGGACTCGCCG
GCCTGC
>Chanos_chanos_cbEGF_20_Clec14A_3
GATATTGATGAATGCCAACAGGGCAAGCCATGTAAACACAGCTGTGTAAACACAGTGGGT
TCATATAAGTGCGAATGCCCGGACGATGACGCGGACGCATGC
>Cyprinodon_variegatus_cbEGF_20_Clec14A_4
GACATAGACGAGTGCAGCACTGGGAGCCCCTGCCAGCACACCTGCCTAAACACCCAGGGC
TCCTACACGTGTGTCTGCGGGGCGGACCAGGACTCTCCGTGT
>Echeneis_naucrates_cbEGF_20_Clec14A_5
GACGTTGATGAATGTAGCCCTGGTAACTCCTGCAGGTTCACCTGTCTGAATACCCTGGGC
TCCTATAGGTGTGTCTGCTCTGATGAGAATGGAAAGCACTACGATGAAGGCTCAGCGGCC
TGC
>Electrophorus_electricus_cbEGF_20_Clec14A_6
GACATCAATGAGTGTGAACAACACCAGATATGTGAACACGACTGCATAAATACAGTGGGT
TCATATGAGTGTGTATGTCGGAATGACCTGTGC
>Esox_lucius_cbEGF_20_Clec14A_7
GACATTAACGAATGCTTAGATAAGCCCTGCAAATTTGAATGTGTCAACACAGAGGGCTCA
CACCGCTGTAAATGCTATGATAAAGATGGAAACCTATATGATGACTCGGTGGAATGT
>Gouania_willdenowi_cbEGF_20_Clec14A_8
GACGTTGACGAGTGCGTCAGCGGCCCCTGTGAAAATAGAACCTGCCTCAACACACACGGA
ACCTTCCGCTGTGTCTGTGACGGTCGCCATGACGACGGGTCCTGTGAC
>Hippocampus_comes_cbEGF_20_Clec14A_9
GACGTGGACGAGTGCTCGGAGCCGCACGGGTGCCGCCACGAGTGCGTCAACACGGCGGGC
TCCTACACGTGCGTGTGCGCCCAGAACGGGACGCTGTGCGAG
>Labrus_bergylta_cbEGF_20_Clec14A_10
GACATTGACGAGTGCAGCACCACCGCCACCTGCAGGCACACCTGTCTAAACTCTCAGGGC
TCCTTCAGTTGCGTCTGCTCTGATGAGGACGGGAAACACCATGACGAGGACTCGCTGGCC
TGC
>Latimeria_chalumnae_cbEGF_20_Clec14A_11
GAAATCGATGAATGCCAACAACCAAGAGCTTGTGAGTTTAAATGCGTTAACACAGGGGCT
AGTTTCTATTGTGCGTGCGATGAGAAGCATGGATTTATTCTAGCTAAAGACAAGAAATCA
TGCATT
>Megalops_cyprinoides_cbEGF_20_Clec14A_12
GACTTTGATGAATGCACAGACAAACAGCTGTGTACGTTCGGCTGTAGAAACACAGAGGGC
TCCTACATATGTATCTGTGATACTGCCAGTGGATATGTGCAGGATGAAAACGCTACCTCA
TGT
>Microcaecilia_unicolor_cbEGF_20_Clec14A_13
GACATAGATGAATGTCAGCAGAATAGATGCATGTCTAAATGCATTAACACTCTGGGAAGC
TTTTATTGTAATTGTACAGTGGGATATGTCATTGGAGAGGATGGAACGTCATGT
>Monopterus_albus_cbEGF_20_Clec14A_14
GACATCAATGAGTGCAGTGCTGCAGGTGGTAGCACCCTCTGCAGGCATACCTGTCTGAAC
ACCGAGGGCTCCTACAGGTGCATCTGCTTAGACGAAAATGGGAAACACCACGAGGAGGGC
TCGTCGGCATGT
>Myripristis_murdjan_cbEGF_20_Clec14A_15
GATGTGGACGAGTGTGGCAACAGCCCCTGCAGGCACAGCTGTGTGAACACGCCGGGCTCG
TACCTCTGCGTCTGCTACGACCGTGACGGGAATAACCACAGCGAGAGCTCCGCTGTCTGC
>Oncorhynchus_mykiss_cbEGF_20_Clec14A_16
GACATTGACGAATGCAGAGATCGGCCCTGTAAAGACCAGTGTGTCAACACTGAGGGTTCT
TTCCTCTGTAAATGCTATGATAAAAATAAAAATCTTCAAGATGAGGGCTCAATGGCATGC
>Oryzias_melastigma_cbEGF_20_Clec14A_17
GACATCGACGAGTGCGGCGTCGGCGCGCCATGCCAACACACGTGCATCAACACGCCGGGC
TCGTACAGGTGCGTCTGTGCCAACGGCACCCAAGCGGATGGCGCCACATGT
>Paralichthys_olivaceus_cbEGF_20_Clec14A_18
GACCTCGACGAGTGCACCAGCGCCCCCTGCAGACACACCTGTCTGAACACAGAGGGCTCA
TACAGGTGTGTCTGCTCCGACGAGGACGGGAAACATCACGACGAGGACTCACCGACCTGC
>Sphaeramia_orbicularis_cbEGF_20_Clec14A_19
GATGTGGATGAATGTGTTGTTGGCTCCTCCCCCTGCAGACACACCTGTCTGAACACCGAG
GGCTCGTTCAGGTGTATCTGCACCGACAGCGATGGAAAACCACACCAGGAGGGATCAGCG
GAGTGC
