# Supplementary material for: A glimpse into the past: phylogenesis and protein domain analysis of the group XIV of C-type lectins in vertebrates
Source: BMC Genomics. 2022 Jun 4;23:420. doi: 10.1186/s12864-022-08659-6 (PMC9167495; doi:10.1186/s12864-022-08659-6)
Supplement: Supplementary file 9 — Additional file 9: Supplementary file 2. CDS of one representative species per vertebrate order of Clec14A extracellular domain. [file 12864_2022_8659_MOESM9_ESM.zip › Supplementary file 2_Clec14A/EGF_2_Clec14A.fasta]

>Alligator_mississippiensis_EGF_20_Clec14A_0
TGTCCCTCTGGGTACCTAAACAGCAGCACCAGGAACTGTGTGGACCCCCATGACTGCTTC
AGTGCCCAAGGCACCTTCCTTTGCATGTGTGCACAGGGCTTCCAGCTTGGCAAGGATGCA
AAGTCCTGCACA
>Amblyraja_radiata_EGF_20_Clec14A_1
TGCAACAACTGTCTGGAAGTTACAAGTAATGGTTCTTGTCGATTTGGATGCTTTCAGTCG
CCCCGAGACTCCTTCTGTTTGTGCGACAAGGGTTTTTCAGTCAACCTCCAGCAGAACCAA
TGCGTT
>Camelus_ferus_EGF_20_Clec14A_2
CCCTGTCCCGGGAGATACCTCCGTGCTGGCAGATGCGCGGAGCTCCCTGACTGCCTAGAT
GACTTGGGAGGCTTTGCTTGTGAATGTGCTGTGGGCTTTGTGCTGGGGAAAGACGGACGC
TCTTGT
>Carcharodon_carcharias_EGF_20_Clec14A_3
TGCAGCAGCTGTTGGAATAAAACGAACGACGGCCCTTGTCAAAATGGCTGTTTTAAGGTC
GCTGAAGACTACTTCTGCTATTGTGACAAGGGTTACTTAGTGGACCATCAGCAAAGCAAA
TGCATT
>Dasypus_novemcinctus_EGF_20_Clec14A_4
CCCTGCCCTGGCAGGTACCTCCGTGCTGGCAAATGCACTGAGCTCCCTACCTGCCTGGAC
GACTTGGGAAGCTTTGTCTGTGAATGTGTGGTGGGTTTTGAGCTTGGGAAGGACGGACGT
TCTTGT
>Echinops_telfairi_EGF_20_Clec14A_5
CCTTGCCCGGGAAGGTACCTTCTTGCTGGCAGATGCGCCCAGCTCGCCAACTGCCTAGAC
GACTCCGGAGGTTTTACCTGCGAGTGTGCCGCCGGCTTCGAATTGAGTCAAGACGGCCAC
TCCTGT
>Elephantulus_edwardii_EGF_20_Clec14A_6
CCCTGCGCTGAGAGGTACCTCCATATGGGGAAGTGCACAGAGCTTGCTAATTGCCTAGAT
GACTTGGGAAACTTTATCTGTGAGTGTGCTGAGGGTTTTGAACTGAGTAAGGAAGGCCGC
TCTTGC
>Equus_caballus_EGF_20_Clec14A_7
CCCTGCCCTGGGAGGTACCTCCGTGCTGGCAAATGCGCGGAGCTTCCTAACTGCCTCGAC
GACTCGGGAGGCTTCGCCTGCGAGTGTGCTCCGGGCTTCGTGCTGGGGAAAGACGGACGC
TCTTGT
>Galeopterus_variegatus_EGF_20_Clec14A_8
CCCTGCCCCGGGAGGTACCTCCGTGCTGGCAAATGCGCGGAGCTGCCTAACTGCCTAGAC
GACTCGGGAGGCTTTGCCTGCGAATGTGCTGTGGGCTTCGAGTTGGGGGAGGACGGACGC
TCCTGT
>Homo_sapiens_EGF_20_Clec14A_9
CCCTGCCCCGGGAGGTACCTCCGTGCTGGCAAATGCGCAGAGCTCCCTAACTGCCTAGAC
GACTTGGGAGGCTTTGCCTGCGAATGTGCTACGGGCTTCGAGCTGGGGAAGGACGGCCGC
TCTTGT
>Lacerta_agilis_EGF_20_Clec14A_10
TGCCCCAGCGGCTACTGGAACCCGAGCGAGGGAGCGTGCGTCGAGCTCGCCGACTGCTTC
AGCGCCCGGGGCGCCTTCCTGTGCCTGTGCGCCTGGGGCGCTCGCTTGGCGGCCGACGAA
AAGGCCTGCGTG
>Manis_pentadactyla_EGF_20_Clec14A_11
CCCTGCCCCGGGAGGTATCTCCGTGCTGGCAAATGTGCAGAGTTCCCTGACTGCCTAGAC
GAATTCGGAGGCTTTGCCTGCGAGTGTGCTGAGGGCTTCGTGCTGGGGAATGACAGACGC
TCTTGT
>Mus_musculus_EGF_20_Clec14A_12
CCCTGTTCCGGGAGGTACCTCCTTGCTGGCAAGTGTGTGGAGCTCCCTGACTGTCTAGAT
CACTTGGGAGACTTCACCTGCGAATGTGCAGTGGGCTTTGAGCTGGGGAAGGACGGACGT
TCTTGT
>Mustela_putorius_furo_EGF_20_Clec14A_13
CCCTGTCCCGGGAGGTACCTCCGTGCTGGCAAATGCGCGGAGCTCCCTAACTGCCTAGAC
GACTTGGGAGGCTTTGCCTGCGAGTGCGCCGCGGGCTTCGTGCTGGGGAAAGACCGACGC
TCTTGT
>Orycteropus_afer_afer_EGF_20_Clec14A_14
CCTTGCCAGGGGAGGTACCTCCGTGCTGGCAAATGCGCTGAGCTCCCTAACTGCCTAGAT
GACCTGGGAGGCTTTACTTGTGAATGTGCTGAGGGTTTTGAATTGAGTAAGGACGGCCGC
TCTTGT
>Oryctolagus_cuniculus_EGF_20_Clec14A_15
GCCTGCCCAGGGCGGTACCTCCGCGGCGGCGAATGCGTGGAGCTCTCCAACTGCCTAGAC
GACTCTGGAGCCTTTGCCTGCGAATGTGCTGCGGGCTTCGAGCTGGGGAGAGACGGACGC
TCTTGC
>Pteropus_alecto_EGF_20_Clec14A_16
CCCTGCCCGGGTAGGTACCTCCGTGAGGGCAAATGCGCGGAGCTCCCTAATTGCCTAGAC
GACTTGGAAGGCTTTGCTTGCGAGTGTGCGGCGGGCTTCGTGCTGGGGAAAGACGGACGC
TCTTGT
>Scyliorhinus_canicula_EGF_20_Clec14A_17
TGTACTGGCTGCTGGAAGGGACCGAGTGATGGGCCTTGTCCAACTGGCTGCTTTTCCTTC
GCCCCAGGCCTTTTCTGTTACTGTGACAAGGGGTTTATAGTGGACCATCAGCAACACAAG
TGTATT
>Sorex_araneus_EGF_20_Clec14A_18
CCCTGCCCCGGGCCCTACCGACGAGCCGGCAAATGCGCGCAGCTCGCAGATTGTCTAGAC
GACTCGGGACGCTTCAGCTGCGAGTGTGCCGAGGGCTTCGCGCTGGGAAAAGACGGACGC
TCTTGT
>Sparus_aurata_EGF_20_Clec14A_19
TGTGGCCCCTGCAGGCACACCTGTGTGACCGTGGAGGGTTCCTACAGGTGTATCTGCACC
GACAAGGATGGGAAACACCACGACGCGGACTCGCCGGAGTGCGTG
>Trachemys_scripta_elegans_EGF_20_Clec14A_20
TGCCCCTCCGGGTACCAGAGCCCCAGCACTGGAGCCTGCATGGAGCCCAGAGACTGCACC
AGCGCCCAGGGCGCTTTCCTCTGCGTGTGCGCCCGGGGCTTCCTCCTGGGGGCCGACAAG
AAATCCTGTGTG
>Trichechus_manatus_latirostris_EGF_20_Clec14A_21
CCCTGCCCCGGAAGGTACCTCCGTGCTGGCAAATGCGCTGAGCTCCCTAACTGCCTAGAC
GATTTAGGAGGCTTTACCTGCGAGTGTGCTGCGGGTTTCGAATTGAGTAAGGACGGCCGC
TCTTGT
>Tupaia_chinensis_EGF_20_Clec14A_22
CCTTGCCCCGGGAGGTACCTTCGCGCTGGCAAATGCGCGGAGCTCCCTAACTGCCTAGAG
GACTTGGGAGGCTTTGCCTGCGAATGCGCTGAGGGCTTCAAGCTGGGGAAGGACGGACGC
TCTTGT
