# Supplementary material for: A glimpse into the past: phylogenesis and protein domain analysis of the group XIV of C-type lectins in vertebrates
Source: BMC Genomics. 2022 Jun 4;23:420. doi: 10.1186/s12864-022-08659-6 (PMC9167495; doi:10.1186/s12864-022-08659-6)
Supplement: Supplementary file 10 — Additional file 10: Supplementary file 3. CDS of one representative species per vertebrate order of CD248 extracellular domain. [file 12864_2022_8659_MOESM10_ESM.zip]

Archive with 5 entries (5 files):
- Supplementary file 3_CD248/cbEGF_2_CD248.fasta
- Supplementary file 3_CD248/Mucin_Like_Domain_CD248.fasta
- Supplementary file 3_CD248/EGF_2_CD248.fasta
- Supplementary file 3_CD248/CTLD_CD248.fasta
- Supplementary file 3_CD248/Sushi_CD248.fasta
