# Supplementary material for: A glimpse into the past: phylogenesis and protein domain analysis of the group XIV of C-type lectins in vertebrates
Source: BMC Genomics. 2022 Jun 4;23:420. doi: 10.1186/s12864-022-08659-6 (PMC9167495; doi:10.1186/s12864-022-08659-6)
Supplement: Supplementary file 10 — Additional file 10: Supplementary file 3. CDS of one representative species per vertebrate order of CD248 extracellular domain. [file 12864_2022_8659_MOESM10_ESM.zip › Supplementary file 3_CD248/cbEGF_2_CD248.fasta]

>Acipenser_ruthenus_cbEGF_20_CD248_0
GACGTGGACGAATGCCTCCAGAGCCCGTGCGAGCAGCTCTGCATCAACGCGCCGGGGACT
TTTGAGTGCCGCTGCCAGGAAGGGTACCTGCTTGAGGGAGGCAGCCAGTGCCAG
>Acipenser_ruthenus_cbEGF_21_CD248_1
GATATTGATGAGTGCCAGGAAAATCCTTGTGAGCATGCTTGTGAGAACACTCCAGGATCG
TACACCTGTCATTGCCACCTTGGATATTCACCCTCTCCTGAAGACCACAGCCAGTGCCTG
>Acipenser_ruthenus_cbEGF_22_CD248_2
GACACAGATGAATGCCAAATCCCAGGCACATGTGAGCAAATGTGTGTTAACTACATTGGG
GGTTTTGAGTGCCACTGCGAGGAGGGTTACCTGCTGAACCCTGACGGCTTTACTTGT
>Alligator_mississippiensis_cbEGF_20_CD248_3
GACGTGGATGAGTGTGCTGAGGCAGGCGGGGCCCCATGTGAGCAGCTGTGTGAGAATGCA
CCAGGCGGGTACCGGTGCCGCTGCCGTCTGGGCTACGCTGGCGATGGGGCAGGGGGCTGC
GGC
>Alligator_mississippiensis_cbEGF_21_CD248_4
GATGTGGACGAGTGTGAGTTGCCCGGCGTCTGCCACCAGATGTGTGTCAACTACGAGGGT
GGCTTCGAGTGCTTCTGCGCTGAAGGCTATGAGCTGCAGGCCGATGGTGTTAGCTGT
>Anguilla_anguilla_cbEGF_20_CD248_5
GACAGGGACGAGTGCCTGGACGACCCCTGCGAGCAGGCCTGCGAAAACAGCCCCGGGTCC
TACGTGTGCCACTGCCACCTGGGCTTCTTCCCCTTGCCCGAGGACCCCGCCCGCTGCCAG
>Anguilla_anguilla_cbEGF_21_CD248_6
GACGTCGACGAGTGCCAGATCCCGGGCTCCTGCGAACACATGTGCGTCAACTACGTCGGC
GGCTTCCAGTGTCACTGTCGGGAGGGCTACGAGCTGCAGCTGGACTACTCCTCCTGC
>Betta_splendens_cbEGF_20_CD248_7
GATGTTGATGAGTGTCTCCAGAGTCCTTGCGAACAGGTTTGTGTGAACGCCCCGGGAACG
TTTGAATGCGAGTGTCTGGAGGGTTACCAAGCTGAGGATGGCGCGTGTGAG
>Betta_splendens_cbEGF_21_CD248_8
GATATGGACGAGTGTATGGATGACCCGTGTGAGCACGCCTGTGAGAACACACCAGGCTCC
TATGTCTGCCACTGCCATCTGGACTACTCCCCAGTGCCTGAGGACCTCACCCGATGCCAA
>Betta_splendens_cbEGF_22_CD248_9
GACACTGATGAATGCCAGATCCCCGAGATCTGTGAGCAGATGTGCGTGAATTTTGAAGGT
GGATATGACTGCCACTGCAAGGAAGGCTACGAACTCATGGATGATCTTTACTCGTGT
>Boleophthalmus_pectinirostris_cbEGF_20_CD248_10
GATGTTGATGAATGCCAACAAGAGCCGTGCCAGCAACTTTGCGTCAACATCCCCGGGACC
TTCCATTGCTCGTGCCATCCAGGATACCAACAAGATGACGAGGGTGAATGTGTT
>Boleophthalmus_pectinirostris_cbEGF_21_CD248_11
GATGTAGATGAGTGCTTAGATGAGAATAGTTGTGAAGGATCTTGTGAAAATACAGTTGGG
TCATTTAGCTGTCAGTGCACACCTGGTTATGAGTTAAGTAGTGATGGAGAGTGTTCC
>Boleophthalmus_pectinirostris_cbEGF_22_CD248_12
GATATTGACGAGTGCAAGGAAGAATCCCCTTGCCAACAGCAGTGCCTAAACTTCTTGGGA
GGCTACCAGTGTTTCTGTGATGAAGGTTTTGATCTCGAATCTGATGGTCTCACTTGCACC
>Camelus_ferus_cbEGF_20_CD248_13
GACACAGATGAGTGCCAGATCGCAGGCGTGTGCCAGCAGATGTGTGTCAACTACGTCGGT
GGCTTTGAGTGCTACTGCAGTGAGGGCCACGAGCTTGAGGCCGATGGCATCAGCTGC
>Carcharodon_carcharias_cbEGF_20_CD248_14
GACGCAGACGAGTGCCTCTCGGGGCCCTGCGCCGCGGGGGAGTGCGTCAACACCGAGGGC
TCCTACCTCTGCCGCTGCCCCGAGGGTTACCGGCCGGAGGGGTCCGAGTGCCTG
>Carcharodon_carcharias_cbEGF_21_CD248_15
GATGTGGACGAGTGCCTGGGCACACCTTGCGACCAGCTCTGCGCCAACACCGAGGGCTCC
TACCAGTGCTACTGCCAGGTGGGCTTCACCCTGTCCGAGGAGGACGCGGTCAGCTGCTCG
>Carcharodon_carcharias_cbEGF_22_CD248_16
GACGTGGACGAGTGCCAGTACCAGGGCACCTGTCAGCAGATGTGCGTCAACTACCTCGGC
CGCTACGAGTGCCACTGCGAGGAGGGCTACGTCCTGGACCCCGACGGCTTCTCCTGC
>Chanos_chanos_cbEGF_20_CD248_17
GACATTGATGAGTGCTTGCAGAAACCGTGTCCGCAGCTTTGCCTCAACGCACCTGGGACC
TTTGAGTGTCGTTGCAGTGAAGGCTACCAGGCCACTGAGGATGGCCAGTGTGAG
>Chanos_chanos_cbEGF_21_CD248_18
GACATTGATGAATGCGAAGAGCACAGTTGTGAGCATGCATGTGAGAACTTGCCTGGCTCC
TATTCATGCCACTGTCATGATGGCTATTCTCCTCTAGACGAGGATCCAAGCCAGTGCCAG
>Chanos_chanos_cbEGF_22_CD248_19
GATGTTGACGAGTGTCTAATTCCTGGGGTATGTGAACATATTTGCCAAAACTATATGGGG
GGATTTGAGTGTCATTGTGAAGAAGGCTATGAGTTGGAGGATGACTTGTACTCCTGC
>Clupea_harengus_cbEGF_20_CD248_20
GACTTAGACGAATGCCAGCAGATGCCCTGCGAGCACCAGTGCATCAACTCGCCCGGCTCC
TACGAGTGCAGCTGCCTGGACGGCTACCGGCTGGAGGGCGGCGAGTGCGAG
>Clupea_harengus_cbEGF_21_CD248_21
GACGTGGACGAGTGCACCGGGGACCCGTGCGAGCACGCCTGCGAGAACACGCCCGGCTCG
CACGTGTGCCACTGCCACCTGGGCTTCGGGCCAACACCTGAGGACTCCAGCCGCTGCCAG
>Clupea_harengus_cbEGF_22_CD248_22
GACATAGACGAGTGCCAGATCGAGGACACCTGCGATCACATGTGCATCAACTATGAGGGC
GGCTTTGAGTGCTACTGCCAAGAGGGCTACGAGCTGCAGGCCGACCACTACTCCTGT
>Cottoperca_gobio_cbEGF_20_CD248_23
GATGTAGATGAATGTCTGCAGGACCCGTGCCCGCAACAGTGTGTCAACATCCCAGGCACC
TTCCTCTGCACCTGCCACTCCGGGTACCAGACAGATGATGAGGGGGAGTGTGAG
>Cottoperca_gobio_cbEGF_21_CD248_24
GACATCGATGAGTGCCTGGATGAGGGCAGCTGTGAAGGCACTTGTGATAACACAGTGGGG
TCCTTCACGTGTCTGTGTAACCCCGGGTACACATCGGGCAGTGAAGGAGAGTGTGTA
>Cottoperca_gobio_cbEGF_22_CD248_25
GATGTAGATGAGTGTGTGGGGGAGTCGCCCTGCCAGCAGCAGTGTCTCAACTACAGGGGA
GCGTACCAGTGTTACTGTGACAATGGCTACGACCTGCAGTCTGATGGGCTCAGCTGCCAG
>Cyprinodon_variegatus_cbEGF_20_CD248_26
GATGTGGATGAATGCCGACAAGGGCCGTGTCCCCAACTCTGTGTCAACACTCCAGGAACG
TTTCACTGCACATGTTTTCCAGGATACCAGCCAGACAGTTCAGACGAATGTGTT
>Cyprinodon_variegatus_cbEGF_21_CD248_27
GACATAGACGAGTGCCGCGATGAAGGCACCTGTGAGTTCGCCTGTGAAAACGTTGAGGGC
TCCTACCTCTGTCTTTGTAATCCAGGATTTGAGTCAAATAGCAATGGCGAATGTATA
>Cyprinodon_variegatus_cbEGF_22_CD248_28
GATTTAGATGAATGTCAGCATTCAACCTGTGACCAACATTGCATTAACTTGCATGGTTCC
TTCAAATGCGACTGTGACAGTGGCTTTGAGCTGAAGGAAGACGGAATTACCTGCCAA
>Danio_rerio_cbEGF_20_CD248_29
GATGTCGATGAATGCCTACAGAGTCCTTGTGAGCATATCTGTGTAAATTCACCTGGAACT
TTTGAATGTCGCTGCCGGGATGGGTACCAACAGGATGAAGATGGTGCTTGTGAG
>Danio_rerio_cbEGF_21_CD248_30
GATGTGGACGAATGTATAAACAACCCGTGCGAACATGCTTGTGAAAACACAATGGGCTCC
CATATTTGCCATTGCCATTATGGTTTCGCCCCATTGCAGGAGGACCAGAGTCACTGTCAT
>Danio_rerio_cbEGF_22_CD248_31
GACGTTGACGAATGTCAAATTGAAGGCACATGTGAACAGATGTGCATCAATTATGATGGA
GGCTTTGAGTGCTACTGTGAAGAAGGCTATAATCTCCAACCTGACCATTATTCCTGC
>Dasypus_novemcinctus_cbEGF_20_CD248_32
GACACAGATGAGTGCCAGATCGCCGGCGTGTGCCAGCAGATGTGCGTCAACTACGTCGGT
GGCTTCGAGTGCTACTGCAGCGAGGGCCACGAGCTGGAGGCAGACGGCATCAGCTGC
>Echeneis_naucrates_cbEGF_20_CD248_33
GATGTAGATGAATGTCAACAGCAACCATGTCCACAACTTTGTGTCAACATCCCAGGAACT
TTCCATTGTACCTGCCACTCCGGGTACCAGCCAGACGATGAGGGCGAGTGTGTG
>Echeneis_naucrates_cbEGF_21_CD248_34
GACATTGATGAGTGCCTGGATGAAGACAGCTGTGAAGGCACCTGTGAAAACACAGTGGGT
TCTTTCACATGCCAGTGTAACCCTGGGTACAAGTTTGGAAGTGAAGGGCAGTGTGTG
>Echeneis_naucrates_cbEGF_22_CD248_35
GACATTGATGAGTGTGTTGGGGAGTCGCCCTGCCAACAGCAGTGTCTGAATTACATGGGC
GGATACCAATGCTACTGTGACAATGGCTATGACCTGCAGTCAGATGGACTTAGCTGC
>Echinops_telfairi_cbEGF_20_CD248_36
GACACGGACGAGTGCCTGACTGTAGGGGTGTGCCAGGAGATGTGTGTCAACCACTTAGGG
GGCTTCGCGTGCTACTGCAGCGAGGGCCACCAGCTGGGGGTAGACAGGATCAGCTGCAGC
>Electrophorus_electricus_cbEGF_20_CD248_37
GACATTGACGAGTGCTCCCAAAATCCATGTCCCCAGATCTGCATCAATGCACCAGGAACA
TTTGAGTGTCGCTGCAATGAGGGCTATCAGCTGTCTGAGTTTGGAGAGTGTTTG
>Electrophorus_electricus_cbEGF_21_CD248_38
GATGTGGATGAATGCAAAGAAGACAGCTGTGAGCACTCTTGTGAGAACTCCCCTGGGTCC
TACACATGCCTGTGTCATGATGGATTCTCACCTGTAATGGAGGATTTAGCTCGTTGTGAA
>Electrophorus_electricus_cbEGF_22_CD248_39
GATACTGATGAATGCCAAATTCCTGGCACTTGTGAGCAGATATGTGAAAATTACATTGGT
GGATTTGAGTGTCACTGTCATACAGGCTATGAGTTGCAGCAGGACCAGTATTCATGT
>Elephantulus_edwardii_cbEGF_20_CD248_40
GACACGGATGAGTGCCAGATTGCCGGAGTGTGTCAGCAGATGTGTGTCAACTACGTGGGC
GGCTTTGAGTGCTACTGCAGTGAGGGCCATGAGCTCGAGGCCGATGGGATTAGCTGC
>Equus_caballus_cbEGF_20_CD248_41
GACACAGATGAGTGCCAGATCGCTGGCGTGTGCCAGCAGATGTGCGTCAACTACATTGGT
GGCTTCGAGTGCTACTGCAGTGAGGGCCACGAGCTAGAGGCTGATGGCATCAGCTGC
>Esox_lucius_cbEGF_20_CD248_42
GATGTCGATGAGTGTCTCCAGACGCCGTGCCCCCACATATGTGTCAACGTTCCAGGCACT
TTCGAGTGCCGCTGCAACGAGGGCTATGAGCCGGATGAAGACGGCGAGTGTGTG
>Esox_lucius_cbEGF_21_CD248_43
GACATCGACGAATGCAAAGAATCCAGCAGCTGTGAACATCAGTGTGAAAACACAGCTGGC
TCCTTCACCTGCCGCTGCCGCCAGGGCTTCGCTAAGCTGCCCGGTGATTCGGACCTCTGC
CAG
>Esox_lucius_cbEGF_22_CD248_44
GACATAGATGAATGCCAGATCTCCACAAGCTGCGAACAGTTGTGTCTCAACTATGTAGGT
GGTTTTGAATGCGTTTGTGAGGCAGGGTTTGAGCTGCAGGCAGACCAACGGTCTTGT
>Galeopterus_variegatus_cbEGF_20_CD248_45
GACACAGATGAGTGCCAGATTGCCGGTGTGTGCCAGCAGATGTGTGTCAACTACGTTGGT
GGCTTCGAATGCTATTGCAGCGAGGGGCACGAGCTTGAGGCTGATGGCATCAGCTGC
>Gouania_willdenowi_cbEGF_20_CD248_46
GATGTTGACGAATGTCATCAGAAGCCTTGCTCGCAGGACTGCTTCAACATCCCGGGCACC
TTCCACTGCACGTGTTTCCCTGGGTACCAGCCAGACGATGAGGGGGAGTGCGTG
>Gouania_willdenowi_cbEGF_21_CD248_47
GACGTGGACGAGTGCCTGGATGAAGGAAGCTGTGAAGGATCCTGTGAGAACACCATGGGG
TCCTTCACTTGTCTCTGCAGTCCTGGCTATGAGTTGGGCAGTGGTGGAGAGTGTGTG
>Gouania_willdenowi_cbEGF_22_CD248_48
GATGTTGATGAGTGTGTGGGGGATTCCCCCTGCGGGCAACAGTGCCTCAACTTTATGGGA
GGGTATCAGTGTTACTGTGACAATGGCTTTGACCTGCAGTCAGATGGACTGACATGTGTG
>Hippocampus_comes_cbEGF_20_CD248_49
GACGTGGACGAGTGCCTCCAGAGTCCCTGCGAGCACAGTTGCGTCAACTCTCCCGGGAGC
TTTGAATGTCGCTGTCAGGAGGGTTACCTCCTCAACGATGAGGGGATCTGCGAG
>Hippocampus_comes_cbEGF_21_CD248_50
GATCTGGACGAATGTCAAAGTCATCCGTGCGAACACTCCTGCGAGAACACGGAGGGCTCC
TTCCTTTGCCACTGCCATTACGGGTTCTCGCCGCAGCCCGAGGACCGCAGTCGGTGCCAA
>Hippocampus_comes_cbEGF_22_CD248_51
GACACGGACGAGTGCCAGATACCAGGAACCTGCGAGCACATGTGTTTCAACTACGAGGGC
GGCTTCGAGTGCTATTGTAAGGAAGGCTACCAACTCGTCATGTCTGACTCGTCTTCGTGT
>Homo_sapiens_cbEGF_20_CD248_52
GACACAGATGAGTGCCAGATTGCCGGTGTGTGCCAGCAGATGTGTGTCAACTACGTTGGT
GGCTTCGAGTGTTATTGTAGCGAGGGACATGAGCTGGAGGCTGATGGCATCAGCTGC
>Labrus_bergylta_cbEGF_20_CD248_53
GATGTGGACGAGTGTCTGCAGAGTCCGTGTGAGCAGCTCTGTGTGAACGCTCAGGGGTCG
TTTGTGTGTCGATGTTGGGATGGGTACGCCCTGGAGGACACAGGGATCTGTGAG
>Labrus_bergylta_cbEGF_21_CD248_54
GACGTAGACGAGTGTTTGAATGAACCATGTGAACACGCCTGTGAGAACACAGTTGGCTCT
CATGTCTGTCACTGCCATCTGGGTTACTCCCCATTGCTGGAAGACCGCAGTAGGTGTCAG
>Labrus_bergylta_cbEGF_22_CD248_55
GACGATGATGAGTGCCTGATCCCTGGGACCTGTGAGCAGATGTGTGTGAACAATGTGGGG
GGATTTGAGTGTTATTGCGTGGAAGGATACGAGCTCAGGGCAGATCACTCCTCCTGT
>Lacerta_agilis_cbEGF_20_CD248_56
GACCTGGACGAGTGCGCGGAGGCGCCTTGCGAGCACCAGTGCGAGAACACCGATGGCTCC
TTCGTGTGCCGCTGCCACCTGGGCTTCAGCCCGTCGGAGGAGGAGCCCGGCCGCTGCGCC
>Lacerta_agilis_cbEGF_21_CD248_57
GATACCGACGAGTGCCAGATCCCCGGCGTGTGCCAGCAGATGTGCGTCAACTACGTCGGG
GGCTTCGAGTGCTACTGCACCGAGGGCTACGACTTGGAGCCCGACGGCATCACCTGC
>Latimeria_chalumnae_cbEGF_20_CD248_58
GACATCGATGAATGCACCCAGAAGACCTGCGAGCAGCTCTGTGTCAACACGCCAGGCAGC
TTTGAGTGTCAGTGCCAGGAGGGCTACCAGATCGAGGAGGGGCAGTGCCGG
>Latimeria_chalumnae_cbEGF_21_CD248_59
GACCAGGACGAGTGCATGGAGGACCGCTGCGAGCACGCCTGCGAGAACACCGAGGGCTCC
TACAGGTGCCACTGCCACCTAGGTTACAGCCCCGCCGAAGACGACCCGCACCAGTGCGCG
>Latimeria_chalumnae_cbEGF_22_CD248_60
GACACGGACGAGTGCCGCATCCCTGGCACCTGCCACCAGATGTGCGTCAACTACATCGGA
GGCTTCGAATGCCACTGCAATGTCGGATACGAGTTGCAAGCTGATGGATTCTCCTGC
>Manis_pentadactyla_cbEGF_20_CD248_61
GACACAGACGAGTGCCAGATTGCTGGCGTGTGCCAGCAGATGTGTGTCAACTACGTCGGT
GGCTTCGAGTGCTACTGCAGTGAGGGCCATGAGCTTGAGGCTGACGGCATCAGCTGC
>Maylandia_zebra_cbEGF_20_CD248_62
GATGTAGATGAATGTCAGCAAGGACCGTGTCCCCAGCTCTGTGTCAACATCCCAGGTACC
TTCCACTGCACCTGCCTTTCAGGGTATCAGCCAGACGACGAGGGCGAGTGTGTG
>Maylandia_zebra_cbEGF_21_CD248_63
GATGTGGATGAATGCCTCGATGATGGCAGCTGTGAGGGTGTGTGTGAAAACACAGTGGGG
TCCTTCAGGTGCGTGTGTGGTGCTGGCTATGAGGTGGGCAGCGAAGGAGAGTGTGTA
>Maylandia_zebra_cbEGF_22_CD248_64
GATATAGATGAGTGTGCAAGGGGGTCGTCCTGCCAACAGCACTGTCTCAACCTCATCGGA
GATTACGAGTGTTTCTGCGACAATGGCTACGACCTGCAGTTAGACAGACACACCTGCCAG
>Megalops_cyprinoides_cbEGF_20_CD248_65
GACGTGGACGAGTGTGAGCAGAGCCCGTGCCCGCAGCTGTGCGTCAACGCGCCCGGCACC
TTCGAGTGCCGCTGCCACCACGGCTACCAGCCCGACGACCAGGGCCAGTGCGCC
>Megalops_cyprinoides_cbEGF_21_CD248_66
GACGTGGACGAGTGCCGGGGCCGCCCCTGCGAGCAGGCCTGCGAGAACACTGCCGGCTCC
TACGCCTGCCACTGCCACCTGGGCTTCAGCCCCGCCCCCGAGGACCCCGCCCGATGCCAG
>Megalops_cyprinoides_cbEGF_22_CD248_67
GACACCGACGAGTGCCAGATCCCGGGCTCCTGCGAGCACATGTGTGTCAACTACGTGGGC
GGCTTCCAGTGCCACTGCAGGGAGGGCTATGAGCTGCAGCAGGACTACTCCTCCTGC
>Microcaecilia_unicolor_cbEGF_20_CD248_68
GATGTGGATGAATGCACCCAGAGCACATGTGAACAGCTCTGCCTGAACTTTGCCGGTGGC
TACGAGTGTCAGTGCCACCTGGGCTACCAGCTGGAGGACGGGCAGTGCCAG
>Microcaecilia_unicolor_cbEGF_21_CD248_69
GACATTGACGAGTGTGCTGATATCCCCTGTGAGCAAGACTGTGAGAACACGCCAGGCTCA
TATACCTGCCACTGCTCCCTAGGCTTCAGTCCAGCTGAGGATGATCCTCATCGCTGCACC
>Microcaecilia_unicolor_cbEGF_22_CD248_70
GATACAGATGAGTGCCAGATTCGTGATGTCTGCCAGCAGATGTGTGTCAACTATATTGGT
GGCTTTGAGTGCTACTGTAATGAGGGCTTTGAGGTGGCCGCTGATGGCATCCACTGC
>Micropterus_salmoides_cbEGF_20_CD248_71
GATGTAGACGAGTGCCTCCAAAGTCCTTGTGAGCAGCTATGTTTGAATGCTCCGGGGTCA
TTTGAATGTCGATGTCGGGAGGGTTACCATCCGGACGATGAGGGTAGGTGTGAG
>Micropterus_salmoides_cbEGF_21_CD248_72
GATATAGATGAGTGTATAGATGACCCATGTGAACACGCCTGTGAGAACACTCAAGGCTCT
CATATCTGCCACTGCCATCTGGGTTTTTCCCCAGTGCCTGAAGACTCCAGCCACTGTCAA
>Micropterus_salmoides_cbEGF_22_CD248_73
GACACTGATGAGTGCCAGATCCCTGGGACCTGTGAGCAGATGTGTGTGAATTATGAGGGT
GGATTTCAGTGCTACTGCGACGAAGGCTATGAGCTTATGTCTGATCAATACTCATGT
>Monodelphis_domestica_cbEGF_20_CD248_74
GACACGGACGAGTGCCAGATCCCCGGCGTGTGCCAGCAGATGTGCGTCAACTACGTCGGG
GGCTTCGAGTGCTACTGCAGCGAAGGGCACGAGCTGGAGCCCGACGGCATCAGCTGC
>Monopterus_albus_cbEGF_20_CD248_75
GATGTAGATGAATGTCTACAGCAACCATGTCCACAACTCTGTGTCAATATCCCGGGCACC
TTCCATTGCACCTGCCACCCTGGGTACCAGCCAGATGATGAGGGTGAGTGTGTG
>Monopterus_albus_cbEGF_21_CD248_76
GACATTGACGAGTGCCTCGATGAGGGCAGCTGTGAAGACATGTGTGAGAACACTGTGGGG
TCTTTCAATTGCCTGTGTTACCCCGGGTACGAGTTGGGCAGCAGAGGAGAGTGTGTA
>Monopterus_albus_cbEGF_22_CD248_77
GATGTAGATGAGTGTGTGGGGGAGTCACCCTGCCAGCAGCAATGTCTCAATTATATGGGA
GGGTACCAGTGTTACTGTGACAATGGCTATGACCTGCAGTCAGATGGACTTACCTGCCAG
>Mus_musculus_cbEGF_20_CD248_78
GACACGGATGAGTGCCAGATTGCTGGTGTGTGCCAGCAGATGTGTGTCAACTATGTTGGT
GGCTTTGAGTGTTACTGCAGCGAGGGTCACGAGCTTGAGGCAGATGGTATCAGCTGT
>Mustela_putorius_furo_cbEGF_20_CD248_79
GACACAGATGAGTGCCAGATTGCTGGCGTGTGCCAGCAAATGTGTGTCAACTACGTCGGT
GGTTTTGAGTGCTACTGCAGGGAGGGCCACGAGCTCGAGGCTGACGGCATCAGCTGC
>Myripristis_murdjan_cbEGF_20_CD248_80
GACGTAGATGAGTGTCGCCAACAACCATGCCCGCAGCTCTGCGTCAACACCGCAGGGACT
TTCCACTGCGCCTGTCACCCCGGGTACCAACCTGACGACGAGGGCGAGGGCGAATGCGTG
>Myripristis_murdjan_cbEGF_21_CD248_81
GATGTGGATGAGTGCCTCGACGCGGCCACCTGCGAGGGCATCTGCGAAAACACAGTGGGG
TCTTTCACCTGCCTGTGTGCTCCTGGTTATGAACGTGGGAGCGGCGGGGAGTGTGTG
>Myripristis_murdjan_cbEGF_22_CD248_82
GATATCGACGAGTGTGTAGGGGAGTCGCCCTGTCAGCAGCAGTGTCTCAACTACATGGGA
GGGTACCAGTGTTACTGTGACAACGGATATGACCTGCAATCAGATGGACTGTCCTGTCAG
>Oncorhynchus_mykiss_cbEGF_20_CD248_83
GATGTGGATGAGTGTCTCCGGGCCCCCTGCCTTCATATATGCGCCAATGCTCCTGGGACA
TTCGAGTGCCACTGTAACCAGGGCTACGAGCCCGATGAAGATGGCGAGTGTGTG
>Oncorhynchus_mykiss_cbEGF_21_CD248_84
GATGTTGACGAATGCAACGATTCCAGTCGCTGTGAACACCGATGTGAGAACGCACCCGGT
TCCTTTGCCTGCCACTGCCGCCAAGGCTACACTGAGCTGCCCGACGATCCAGGCTTCTGC
CAG
>Oncorhynchus_mykiss_cbEGF_22_CD248_85
GACGTGGATGAGTGCCAGACCTCCGCCAGCTGCCACCAGAAGTGTCTCAACTATTTGGGT
GGGTTTGAGTGCTATTGTGAGGCAGGGTATGAGCTGCAGTCAGACCAGACCTGCATG
>Ornithorhynchus_anatinus_cbEGF_20_CD248_86
GACATCGACGAGTGCCGGATCGCCGGCGTCTGCCAGCAGATGTGCGTTAACTACGTGGGC
GGCTTCGAGTGCTACTGCCGCGAGGGACACGAGCTGGAGGCCGACGGCGTCAGCTGC
>Orycteropus_afer_afer_cbEGF_20_CD248_87
GACACGGATGAGTGCCAGATTGCTGGAGTGTGCCAGCAGATGTGTGTCAACTACGTTGGT
GGCTTTGAGTGCTACTGCAGTGAGGGCCACGAACTGGAGGCCGACGGGATCAGCTGC
>Oryctolagus_cuniculus_cbEGF_20_CD248_88
GACACGGACGAGTGCCAGATCGCCGGGGTGTGCCAGCAGATGTGCGTCAACTACGTCGGT
GGCTTCGAGTGCTATTGCAGCGAGGGTCATGAGCTGGAGGCGGACGGTATCAGCTGC
>Oryzias_melastigma_cbEGF_20_CD248_89
GATGTAGATGAATGCTTACAGCAGCCGTGTTCACAACTTTGCGTCAACATTCCCGCCACC
TTTCACTGCACCTGCCACCAGGGGTACCAGCAGGACGATGACGGCGAGTGCGTA
>Oryzias_melastigma_cbEGF_21_CD248_90
GATATTGATGAGTGTCTTGATGAGAGCACCTGTGATTTCAAGTGTGAAAACACTATCGGG
TCTTTCCAGTGCCACTGTCGCCCTGGTTATGAGCTGAATAGTATAGGGGAGTGTGAA
>Oryzias_melastigma_cbEGF_22_CD248_91
GACGTGGACGAGTGCAAACAGGGCTCACCATGCCAACACACTTGCTTCAACGTTGTAGGG
GGGTACAGCTGTGACTGTCACGCCGGCTTTTCCCTACAGTCAGATGGAATCTCATGC
>Pangasianodon_hypophthalmus_cbEGF_20_CD248_92
GATGTCGATGAGTGCTTGCAGAGTCCATGTGAACAAATCTGTGTAAATGCACCAGGCAGC
TTTGAGTGTCACTGTCGTGATGGCTATAAACTTGATGAGGAGGGAACTTGTGAG
>Pangasianodon_hypophthalmus_cbEGF_21_CD248_93
GACATAGATGAGTGTGCGGAGTCTCCATGTGAACATGATTGTGAGAATATAATAGGTTCT
TATGTATGTCATTGTCACTATGGCTTTGCTTCCCATCCAGGGAATCCAAATCAATGCTAT
>Pangasianodon_hypophthalmus_cbEGF_22_CD248_94
GATGTCGATGAATGTCAAATTGAGGGAACCTGTGAGCAAATGTGTTTAAATTCCTTTGGG
GGATTTGAATGCTTCTGTGAAGAGGGTTATGATCTCCAGACTGACCTCTATTCATGC
>Paralichthys_olivaceus_cbEGF_20_CD248_95
GATGTAGACGAGTGCCTCCAGAGTCCTTGTGAACAAATTTGTGAGAATGCTCCAGGGACA
TTTGAATGTCGATGTCGGGAAGGTTACCATCCAGATGATGAGGGTGGATGTGAG
>Paralichthys_olivaceus_cbEGF_21_CD248_96
GATATAGATGAGTGTATAAATGACCCATGTGAACATGCTTGTGAGAACACTCAAGGCTCT
CATATCTGCCACTGCCATCTGGGGTTCTCCCCAGTACCCGAAGACACAAAACGATGCCAG
>Paramormyrops_kingsleyae_cbEGF_20_CD248_97
GACATAGACGAATGTCTCCAGAGCCCGTGTCCCCAGCTGTGCATCAACGCACCGGGGACC
TTTGAGTGCCGCTGCGGCGAAGGATACCAGGCAGACGCGGGGGGGGACTGCCAG
>Paramormyrops_kingsleyae_cbEGF_21_CD248_98
GATGTGGACGAGTGCCTGGAGGACCGCTGCGCGCACAGCTGTGAGAACTTGCCCGGTTCC
TTCAGCTGCCACTGCCGCCTGGGGTACTCCCCCGTGCCTGAGGATCCCAGCCGCTGCCAG
>Paramormyrops_kingsleyae_cbEGF_22_CD248_99
GACACAGACGAGTGCCAGATCCCCGGTACCTGTCATCAGATGTGCGTCAACTACGAGGGT
GGCTTTGAATGCCATTGTGAGGAGGGCCGCGAGCTCCAGCCTGATGGCTATTCCTGC
>Pteropus_alecto_cbEGF_20_CD248_100
GACACAGATGAGTGTCAGATCGCTGGTGTGTGCCAGCAGATGTGCGTCAACTACGTCGGT
GGCTTTGAGTGCTACTGCAGTGAGGGCCACGAGCTCGAGGCTGATGGCATCAGCTGC
>Sorex_araneus_cbEGF_20_CD248_101
GACACGGACGAGTGCCAGATCCCCGGCGTGTGCCAGCAGATGTGCGTCAACTACATCGGC
GGCTTCGAGTGCTACTGCGGCGACGGCCTGGAGCTCATGGACGACGGCGTCAGCTGC
>Sparus_aurata_cbEGF_20_CD248_102
GACGTAGACGAGTGTCAACAGCAACCTTGTCCGCAACAGTGCGTCAACATCCCAGGCACC
TTCCACTGCACCTGCTTCCCCGGGTACCAGCAGGATGACGAGGGTGAGTGTGCG
>Sparus_aurata_cbEGF_21_CD248_103
GACGTGGACGAGTGCCTCGATGAAGGCACTTGTGAAGGCACTTGTGAGAACACAGTGGGG
TCCTACGCGTGTCTGTGTAACCCCGGGTACCAGCCGGGCACTGAGGGGGAGTGTCTG
>Sparus_aurata_cbEGF_22_CD248_104
GATGTGGACGAGTGTGTGGGGGAGTCGCCCTGCCAGCAGCAGTGTCTCAACTACATGGGA
GGATACCAGTGTTACTGCGACAACGGCTACGACCTGCAGTCAGACGGACTCTCCTGCCAG
>Sphaeramia_orbicularis_cbEGF_20_CD248_105
GATGTAGATGAGTGCCAACAGCATCCGTGCCCACAAGCTTGTGTCAACATCCCAGGCACC
TTTCACTGCACCTGCCATTCTGGGTACCAGCAGGATGACGAGGGTGAATGTGTG
>Sphaeramia_orbicularis_cbEGF_21_CD248_106
GATGTGGATGAGTGCCTCGACGAGGGCAGCTGCGAGGGTACCTGTGAAAACACAATCGGT
TCTTTTAAGTGCCAGTGTAACCCAGGTTATGAGTTAGGAGCCAACGGAGAGTGTGTG
>Sphaeramia_orbicularis_cbEGF_22_CD248_107
GATGTGGATGAGTGCACAGGCGAGTCGCCCTGTCAGCAGCAGTGCCTCAATTACATGGGA
GGTTACCAGTGTTACTGTGACCATGGTTACGACCTGCAGTCAGATGGTCTTAACTGTCAA
>Thalassophryne_amazonica_cbEGF_20_CD248_108
GATGTAGACGAGTGCCTCCAAAGTCCTTGTGAGCAGCTCTGCGTGAACACACTCGGGAGT
TTTCAATGCCAGTGCAGGCAGGGTTATCAGCTAGACGAGGACGGCGTATGTGAG
>Thalassophryne_amazonica_cbEGF_21_CD248_109
GATGTTGATGAATGTGCTAAGGACCCGTGTGAACACGCCTGTGAGAACATGCTAGGTTCT
TACATCTGCCACTGCCATCTGGGTTTTTCACTTGTGCCTGATGACCCCAGCCGATGCCAA
>Thalassophryne_amazonica_cbEGF_22_CD248_110
GACACGGATGAGTGCCAGATGCTTGGCACCTGTGAGCAGATGTGTGTCAACTACGAAGGT
GGGTTTGAGTGTTACTGCGGTGAAGGCTATGAACTCATGTCAGATCACTACTCCTGT
>Trachemys_scripta_elegans_cbEGF_20_CD248_111
GACACGGATGAGTGTGCCACGGGCCCGTGCGAGCAGCTGTGTGACAACTTCCCTGGCGGC
TTCCAATGCCGCTGCCAGCTGGGCTACGAGGACGACGGGGCCGGGGGCTGCGCC
>Trachemys_scripta_elegans_cbEGF_21_CD248_112
GACCTGGATGAATGCAACACCGCCCCGTGCGAGCACCAGTGCGAGAACACCGAGGGCTCC
TACCTGTGCCTGTGCCACCTGGGCTTCAGCCCGGCCGAGGAGGCGCCGCAGCACTGTGTC
>Trachemys_scripta_elegans_cbEGF_22_CD248_113
GACAACGACGAGTGCCAGATCCCCGGCGTCTGCCAGCAGATGTGCGTCAACTACGTGGGC
GGCTTTGAGTGCTACTGCACCGAGGGCTACGAGCTGGAGGCTGACCGCATCAGCTGT
>Trichechus_manatus_latirostris_cbEGF_20_CD248_114
GACACCGATGAGTGCCAGATCGCCGGAGTGTGCCAGCAGATGTGCGTCAACTATGTCGGT
GGCTTTGAGTGCTACTGCAGCGAGGGCCACGAGCTTGAAGCCGATGGGATCAGCTGC
>Trichosurus_vulpecula_cbEGF_20_CD248_115
GACACAGACGAGTGCCAAATCCCCGGTGTGTGCCAGCAGATGTGCGTCAACTACGTTGGA
GGTTTTGAATGCTATTGCAGTGAAGGGCACGAGCTAGAACCTGACGGCATCAGCTGC
>Tupaia_chinensis_cbEGF_20_CD248_116
GACACAGATGAGTGCCAGATCGCCGGTGTGTGCCAGCAGATGTGTGTCAACTATGTTGGC
GGCTTTGAGTGCTATTGCAGTGAAGGCCACGAGCTGGAGGCTGATGGCATCAGCTGC
>Xenopus_tropicalis_cbEGF_20_CD248_117
GATATAGATGAGTGTGAAGAAGGTGATGAAGGACCTTGCGAGCATTCTTGTCAGAATACC
CCTGGTTCATATGTCTGCTCATGTGACCTTGGATTTTCTGTCTTAGAAGATGATCCTAGT
CGCTGTGTG
>Xenopus_tropicalis_cbEGF_21_CD248_118
GATGTAGATGAATGTCAGATTGCCAGGGTATGCCAACAGATGTGTGTTAACTATGTGGGT
GGCTTTGAATGTTTCTGTAGTGAGGGCTATGAGCTGGATGCAGATGGAGTGACTTGTAAG
