# Supplementary material for: A glimpse into the past: phylogenesis and protein domain analysis of the group XIV of C-type lectins in vertebrates
Source: BMC Genomics. 2022 Jun 4;23:420. doi: 10.1186/s12864-022-08659-6 (PMC9167495; doi:10.1186/s12864-022-08659-6)
Supplement: Supplementary file 10 — Additional file 10: Supplementary file 3. CDS of one representative species per vertebrate order of CD248 extracellular domain. [file 12864_2022_8659_MOESM10_ESM.zip › Supplementary file 3_CD248/Mucin_Like_Domain_CD248.fasta]

>Acipenser_ruthenus_0
GATGCAGAGGAAGCTGACTGGCCATCCACCTCTCCTGCCACTGATTTACTGACCACTGCA
CCCAATCTCCTCGAATGGCTGACCGATGATCCCAGTTACCAGTGGATAACTGATACCCCG
CCTGCTTTTTACGCCCCGGATTGGGGGAGCTCCTCTGAACTTGTCTCTGAACCAACTCAA
GATTTGTGGGTTGCTCAACCTACTCCTGATTTAACAGACACTGCCCCACCAACCCCTGAT
TGGTCAGGGGTGGCAGAACCTACTTCTAACTGGCTGACGGAGACACCACAAGTCCAGGAT
TGGGCCCCTGCTTCTACCACAATGAATTTCTGGAGCGGGCTGATCAGCACAACCCCTACA
GCTGCCTCTGAAGAGAGCATCAGACACGCAGGCACTATACAGGCCAGTCCAGGTGATATT
GGACCGGAAAGAGCTTCCGGGGCAGAATCTAGAACTGGGGAAAAACTGGAGGAAAGGGAA
ACAGAAGGATATCCCAAGCCAGGTTCTGTCCAAACTGACTTGGTCCCAGTGGATCCAGTC
CCTACATCCACGGAGGTTGCTCAAAAAGTTCGCGATGGGGGTGTGGTGGAAGGATCAATT
CCAGACAGCGAGGAGGACAAGGAGACCAGACCATTAGAGGAGGGTGGAGGGGTCCGTGCC
ACTCAGGACCGGCACCAGCCCTCTTCCTCCCCTGCTGCCCCCCTGTCCCTCAGCACCGAG
GGGAGCATGATAAGTGGGACCCGGAGAAAGCAGGACAATAACTGGCTC
>Alligator_mississippiensis_1
GCCCCACTTGGTGCTGCCCCAGGGCCTCCCTTCGCCTGGCCCCGGCCCCCAGAAGAGGAG
GAAGAGGAGGAGGAGGAGGAGGAGGAGGAAGACCTGGCCTACAGCTGGACCCCCGGTGGG
ACACCCCAGGCCCGGCCTGGCACAGCTAGAGCCCCCCGA
>Anguilla_anguilla_2
AGGCCCGTTCCCAACGCCGACGAGTCCCCAACCGCCACCCCCTCCTTCCCATGGCTTAGC
AGCCTTCCGGAAAATTCCCGGTCTCCACAGACTCCCGACTTCCCTGACCAGCCGCCTCAG
CTGCCTGAGGGGGACTGGCCAACGGAGGCCATACCTCAGGACTGGCTGACTGATCAGCCC
CGTCTGGAGGGGCAACCCACCGACCTCACGCGGCCCACAGACGTGCCTGTGGAAGAGCAC
AGGGGGCAGGTCAAAGAGGATGAGCAGGAGCAGCACAGCTGGCTAGCTAAGCAGGAGGAA
CAGGATAGACAGGACGAGCAGTATGGACAGGAGGAGCAGGATAGGCAGGATGAACATCAC
AGACAGGAGGAACAGGACAGACAAGAGGAACAGTACAGACAGGAGGAACAGGACAGACAG
GAGGAACAGGATAGACAGGATGAACATCACAGACAGGAGGAACAGGATAGACAGGAGGAA
CAGGAC
>Betta_splendens_3
CGTAAGACTGAGGAAGGAGACGACCAGTCTTTTGCCACCCCTCTTTTTCCTTGGGTCACT
CACCAGCCTAGACGTATGTGGGACCCTATGAATTATGATTGGAACCCGCAACTAAGCCCC
ACCGACTGGCCTCAGGTGGAAGATCAGTGGTTCACGGATCCTCCCAGAGTGATAAATAGG
AAGGTTATATGGGTCACTAGCGACTCACAAGACCCTGACCGTCCAACAGCAGGGGCTCCA
CATGAAGAGGAAGACATCAACATCAGTACCACACCTCCACTCCCCACCAGCTCCAGCACT
ACTCCAGACCTGTATGAAGATGCTGAGGAGGAGACCACAAGAGCTCTTCCTTTCATCTCC
ACCTCTACCCTCTCTGAAGGAGCCTGGAATCAGTGGTCAGAGCTCACAACCCAGAAACCA
GATCAAACGGTTTCAACCCTCATGTCTAAGGATCCCACCAACCGCAGGGAGGTAGAGAAA
ATTGCTGCTATTCCTGTGGAGGATTTGAGAGTGAAGGAAAATCACTTTATGGTCATCACA
CTGCCCCAGGCCTCAGGCTCTCCCAGCCAGCCCACCGCGTCCCCATCGCCTCTAAGCGGG
GATGGAGGTAGCGTTAACGTGGTGGGTCCTGTGCCGCATGACAGAGAGCAAAAACCGACC
AGCACCTGG
>Boleophthalmus_pectinirostris_4
CCTTCAAAAGATGATGAAGAATACTCAAGTCTGACTCCAGATCCAATTGATTCAGTTCAT
GAAGAAGACCTTGACCCAAATGCTGACTTACCGTGGTCCACCTCATTCACTCCAGATGTA
AATTTCGAAGTTGATACAAATTTTGGTTGGTTCACAGAAAGCCCAGACCACCTATTCCCA
AATCAGGGCTCGGACAATGACTTGAATCAGCTAGATGTCCCTGCACCATATCACACTGTC
CAGCCCCCAACACAAAAATATGCCACGGGTAATGAAATTGGCAATGAAAGTAAACCGAAA
GCTAACACACATGAGACTGGGGCTAAAGATGCCTCAGTTATTGGGAAGGGGGATAGTGCA
CAAATAGACACTCCAGGAGATGTCTATGGTACAGCAGCATCTGAATCAACTCAAGGCAGA
CAGAAGCAGGATAAGAGTTGG
>Camelus_ferus_5
AGCCCTGCTGGGGCCATGGGTGCCCGGGCTTCTCAGGACCTTGGGGATGAGTTGCTGGAT
GACGGGGAGGATGAAGAGGATGAAGATGAGTCCTGGGAGGCCTTTGATGGTGGCTGGACA
GAGATGCCTGGGATCCCGTGGATGGAAGCCACGCAGTCGTCTGACTTTGGCCTGGCCTAT
AGACCTAGCTTCCCAGAGGATGGAGAGCCACGGATGCCCTACCTGGATCCCACGTGGCCA
CCCCCGCTTAGTGCTCCCAGGGTCCCCTACCTCTCCTCAGTGCTCTCTATCACCCGGCCT
GTGGTAGTCTCTGCCACACGCCCCACACTGCCTTCAGCCCACCAACCCCCTATTATCTCT
GCCACACGCCCACCCCTGGCCCCTGCCCCTCAGCCCCCTTTGATCCCTGCCATGCATCCA
TCTTTGCCCTCTGACCACCAGTTCCCCATGATTTCGGCCAAATATCCAGATCTGCCTTCA
GCCCACCAACCTCCTGTTATCTCTGCCACATACCCAGGACCAACCCCTGCCCACCAGCCC
CCAATTATCTCAGCCAAATATCCCGAACTGCCCCCTGCTCACCAGTCCCCCATGTTTCCA
GATACCCAGGCCATTGATACCCAGACCACCACTCATTTGCCTCGAATCCCAGCTAACCAC
ACCCTTCTGATCACCACCTCCAGTCCCCATCCACCCAGTGTGACTCCAGATGTCCCAGTC
CTCAAAGCCAAGGCCCCCCACCTTCCCATTACTTCTACTGTCCAGCCTTTTCTGACCACT
ACCTCCAAGTCCCCTGTACTCCCTGCCCATCAAGTCCCTGTGCCTGCTGCCACCCAGGCC
CCAGCCTTCCACACTTCTCTGCCTGGTCAGAGCCCCACTAACCAGACCTCACTCACCAGC
CCTACACACCCCCATTCCAAAGCCCCACAAGTCCCAAGGGAAGGGGCCCCTGACCCTAGT
CTGACACCATGGCTGCCCTCAGCAGCTCCCACAGCTGCCCCGACAGCCCTGGGGGAGGCC
AGTCTAGGAGGCCGCAGTCGGAGTGATGATCGGTGG
>Carcharodon_carcharias_6
CACCCCCACCCGCTCCCCGAGCGGCCGCCCACCCGGGGCTCAGGGCCCACCTCCCCAGCG
ACGGAGGGGGTGGGCGACAGGACCAGGGGGGTCACGCCCACCCCGAGCGGGGAGCCGGGA
GGGAGACCCCTCCCCGTCACGGAGGCTGGCCCCGGCGAGCGGCTGGAGGGGGACCGGGCG
CCCTCCGCCCCCCCGGAGGAGACCCGCCGAGCGGTCAGCGCCGGAGAGCCGGGACCCCCA
GACCGGGGCCTGGGGCAGCCGGTCTGGAGGTCGAGGGAGCTCCCCGGCCGAGAGTGGACG
TCCACCACCACCACCACCACCGACAAGGCCGCCGGCGCCGGATCCAGCCCGGCGCCCACC
GCAGGGGGCATCGAGACGGGACCCCCAGACCGGGGCCTGGGGCAGCCGGTCTGGAGGTCG
AGGGAGCTCCCCGGGCGAGAGTGGACGTCCACCACCACCACCGACAAGGCCGCCGGCGCT
GGATCCAGCCCGGCGCCCACCGCAGGGGGCATCGAGCCGGGACCCCCAGACCAGGGCCTG
GGGCAGCCGGTCTGGAGGTCGAGGGAGCTCCCCGGGCGAGAGTGGACGTCCACCACCACC
ACCGACAAGGCCGCCGGCGCCGGATCCAGCCCGGCGCCCACCGCAGGGGGCATCGGGGCG
CCCGCTCCGGTCCCGACTGCCCCTCCCCCGGACACCCAGCTGACCACCAACGCCTCGGGG
GGCCCGAACGCTCACCGCCATTCCCGGCAGCGCAGGGATGACCGCTGGCTC
>Chanos_chanos_7
ACGCCCTATACTGAGGAGGAAAAGTACACGACAACGGAGATGTCATCCAGTCCAACATCT
CCCTCAGGGTTTCCACATATACCTGGCTTTCCCTGGTTAACCAAATTTACGGATTGGATG
ACAGATGCGCCAAGCCTAGAGTGGATTACCACAGATCTGGGTTGGTTTACTGCAGCGCCA
CAGGAAGGCTCTGCAACCACACACAAATTTGATTGGCCGGTTTCTGTTTCCTCCAGTTCA
CCCACCTCTGATTGGATGATGGATGCAACAACCCCAAATATCCCAGATGATTCAGTGCAG
ATAGACAATAAAGGCAGAAGTGCAGTGAGCACATCTCCCAATGCTTCTTCATATCTGCCA
AATCCTAGGTCTAGCGAGGTTGTAAAACTCTTACCTAAAGAGAAGGGGGGTATGGAGAGG
CCCACTCCTGCCTCACCAGAAGATACACTCTCATCTGCTGCAGGCTCTGAGCAGCATCCA
GAGGGTGGTAAGCAAAGACATGACAAAAGCTGG
>Clupea_harengus_8
AGTCTGATCACCCAGAGCCACGGGGACCCCACCGCCACCCCGGCTTACCCCTGGGCTACC
ATGCTGCCTGACTCCATGTGGAACCTCCCCTGGGGGCCTCCTCCAAGCGTGGATTACAAC
CCAGACCCGACGGACTACGGGGGGAACACCAACTGGATGACCGATCGCCCAGATGCAGAG
GAGAAGAGTGACCAATGGACCTATCAGGAACCGTTGGTGCCGTCGCCGAGCCCGGAACAA
TCCAGCTACGATCCTCAGTTGGACCCCACCCCCACCCCAGACATGACAACCCCAACCCCC
TCCCCCGCCACCCACGAGTCCACTACACCGGACTATTACGATGACGAGGACGAGGACGAC
CCCACGGCAACCACTGCCGTTCCCACGACAACTTTCATCGAGGGTGCATGGAACTGGCTC
TGGCTCACCTCAACCGACGTGCCTCTCCAAGCAGGGGGGGTTGAATTAGGAACAGACAAC
TGTGTGATTTCAAGCACGACCACGAACAGTCCAGAGGTCTTCTCCTCCGAGTCCTACTCC
TCCTCTCGGACCCCAGAAACAGTCGGCGTCTACGGGGAGGAAATGGACGGAGACTACGAG
GGGGAGAAGACGGTGGGAGAGGGAGTGCAGGAGAAGGAGGAGGAGGAGGAAGAGGAGGAG
GGGGGCAGCTGG
>Cottoperca_gobio_9
CCTTCTCTTGAAGATGAAGAATATTCTACTCTTACCCCTGACCCCAGTGACTCCGCTCAC
ATATCTGACTTAGACCCTGACCTTGATATTCCCTGGTCCACCTCATTCACTCCTGACCCA
AACTTTGAAGCTGACACTAACTTTGACGTTGACTGGCTGACAGAAGCCCCAGAAGTGCTC
GCCCCAGACATGGCTCATGGGTCAGACAATCACCTTAACCAATGGGATGCCCTATCACCA
AAGCGATATCAGACAGCCCCGTCCCCAACGCAAAAAGACAACACAGGCAATGAAATTGAT
AATAAGGCTGAAACTAAGACAGAAGGTGATGGAACTGCAAACGGGTCAGCCACTGGGAAG
GGATCTGACGTGGATAGTATAGAGGACGTCAGTGGCACAGCGGAGGCTCCAGGTAAACGG
AAGCATGACAAGAGCTGG
>Cyprinodon_variegatus_10
CCTTCCAGTTACGATGGAGAATATTCTACTATGACCCCTGACCCAAGTCTCTATGATGAT
CCAGATTTTTACTGGGCCACTCAGGATCCATATTTTAAAGGTGATGGCAACTTTAACATT
GATTCATTGACAGATGCCCCTCAAGTACTCACCCCTGATATGGCTCATCAGTCAGATAAC
CACCTCAGCCAATGGGAGGAGTCTTTACCAGAACAATATCAGACAGTTCCATCCCCAACC
CAAATAACGAGAACAGGAAACCATATTGATGATGATGTTCACCCTGGAGGTGGCGAAAAC
AACAACCGGATGACACCTAAAAAGGCCGATATTTCACCCAGTGAGACTGAAGAGGCTGAG
ACACCTAAGATAGAGAGTACAGATCAAACAAACACGACAGCGGATAGCTCCTCTGGTGGG
AAACGCAAACATGACAAGAGTTGG
>Danio_rerio_11
TGGCAGACTAAGCTGCCCAAGGTGGAGACTGTTTCAACAGACTCACTTTTGACATCTGAA
GAGGAACCTGAAACAACTACACTGACTGAAAGCTTCCCTGAGGTCACTAATATTGATGGT
TACCTTCATCCAGAAGAGCCGCGTCATAATGCATTTTTTCCACCAACTACTCCAAAGCCC
ACACCAGACTATTATGAGGATGAGAGCACCACAGTTCCCACAGAACTCCCTTCCTCCACA
ACTTTAGGCGGGGCTTGGAACTGGCTTTGGTTCAGCTCTACCCAAACAAAGCCTGAGATA
CAGGAAACTGCAAATAACCCTCTTGACTTCCCTGGAGACTACGACCCTTATGACCCTGAC
CATTTTAATGACCAGTTTGATAATGAATACACCACCTATGGGCCAGAGCAGCAAACTTCC
ACCTTGTTCCCAATGCAGTCACGAGGAGTAGGGGAAAATGATATTCTTAATGAAGACAGC
AGCAGCGAGAAGAGCCACGGGACCAGCTGG
>Dasypus_novemcinctus_12
AGCCCTGCCGGGGCCGTGGGCGCCCAGGCTTCCCAGGACCTGGACGACGAGCTGCTGGAT
GACGAGGAGGAGGATGAGGAGGACGAAGATGAGGCCTGGGAGGCATTCGAGGGTGACTGG
ACAGAGGCCCCTGGGAGCCTGTGGCTGGAACCCACGCAGCTGCCTGGCTTTGGCCTGGCC
TACGGACCCCACTTCCCAGCGGCCCGGGAGCCACGGAGGCCTTACCCGGAGCCCACGTGG
CCGCCCCCGCTCAGTGCCCCCAGGGCCCCCTACCACTCTGCGGTCCTTTCTGTCACGCGG
CCCGTGGTGGTCTCTGCCACGCGCCCCACACTGCCCTCTGCGCACCAGCCCCCCACAGCC
CCTGCCGTGCCCCCAGCTCTGTCCCCTGACCACCGGTTCTCCAGGATCTCAGCCAACTAT
CCCGATGAGCCCTCTGCCCACCAGCCCCCCGTTATCCCTGCCACTCGCCCAGCCCAGCTC
ACTACCCATCAGCCCCCCATCATCTCAGCCAAATATCCGGAGCTGGCCCCTGCCCGCCAG
CCCCCCAGAGCCCGGGACACCCAGGTCGTTGCTGAGAACCGGATCACTACTCATTTGCCT
CGGATCCCAGCTACCCAGGCCCCACTGGCCACCACCCCCAGGGCCCCTCAAATCTCTCTG
ACCCCAGATGTCCTGGTCCTCAGAACCCAGGCCACCCCGCTTCCCATGGCCCCGACTGGC
CAGCCCCCTCTGCCCATCACCGCCAGGCTCCCTGTGTCCTCTGCCCACCAAGTGCCCAGG
CCTGCTGCCACCCTGCCCCCACTCCTCCCCACTCTCCTGCGCCCTCAGAGCCCCTCGAAC
GCGACCTCAGCAGCCAGTCCTACACACGCCCATTCCGAAGCCCCTCAAGGCCCAAGGGAA
GTCGCCTCTGACCCCCAGCTGGCCCCACGGCTGCCTTCGGTGGCCCCCACAGCAGCCCCC
ACTGCCCTGGGGGAGGCTGGACTGGTGGGCCACAGCCGGAGGGATGACCGATGG
>Echeneis_naucrates_13
TTGCCTTCGGCGGATGATGAAGAATACTCCACCCTGACCCCTGACCCCAGTGACTCTGCT
CATGTACCTGTTGTGGATCCAAACCACGACATTCCTTGGTCCACCTCGTTCACCCCTGAC
CCAAACTTTGAACCCGATACTAATTTTGACATTGACTGGCGTACAGAAGTCCCTGAGGGA
CTCTCTCCTGACATGACTCAGGGGCAGGACAATTATCTCAACCACTGGGATGACATATCA
CCAAAGCGACATCAGACAGCCCCGTCGCCAACACAGAAATATAACACAGGCAATGAAATT
GACAATGAGGCTAAGTCGGGGGCGAGAGAAGTTAGTGATGAAATGGAAGTTGAGACTGAA
AATGGGTCAGCCAGTGCTGGTGAAGGAAAGGCATCGAAGACGGATAGTGAAAAAGATGTC
AGTGGCACAGCGGAGGCAGGAGATGGATCTTCTGAGGGCAAACGGAAACACGACAGGAGC
TGG
>Echinops_telfairi_14
CCTGTGGGTGCCATGGGAACCCAGGCTTCTCCAGAGCTTGGGGAGGAGCTGCTGGATGAA
GTCGAGGAGGAGGAGGACGAGAACAGAGATGAAGCTGGGGAGGCCTTTTATGGGGCCTGG
ACCGCCATGCCAGACATGCCATGGATGGAGCCCACGGGACTGAATGGCTTCCACCCGGAT
GACAGACCCAGTTTCCCAGGGGCACCTGAACCACAGAGGCCCCAGCCAGAGCCCAGCTGG
ACGCCCCCACTCAGTGCCCCCCGAATCTCCTTCCACCCTGCTGTGCTCCCTGTCACTCAG
CCGCTGGTGATCTCTGCCACACGCCCCGCACTGCCTTCCGCCCATCAGCCCCCCAGGACC
CCTACCATACACCCAGCTTTGTCCACTGACCACCAACTCCCTGGAATCTCAGCCAGCTAT
CCAGATCTGCTCCCTGCCCGCCAGATCCCCATTAGCTCTGCCACTCACTCAGCACAGCCC
CCTGCACCCCAGCACCCCATTATCTCTGCCAAACATCCAGAACTGTCTCCTGCCCACCAA
TTCCCTGTGGCCCAAGACAGCAAGGTCACTGAAACCCAGACCACTACACATTTGCCTCCA
AGTCCCAATAACCAGGCCCCTCTGGTCATCACCCCCAGTGCCCATCAACCCCCTCAAACT
CCTGATCTTCTGGTGGTCAGAGCCCAGACCACCCAGCTTGCTGTTGCTCCAGCTGCTCAG
TCCCCTCTGGTCACCACTCCCAGGCCCCCAGTGCCCTCTGTGTCTGCTGCTACCCAACCC
CCAGCCCTCTCCACCTCCCTACCCCCTCAAAGCTCCACTAACCTAACCTCATCCACTAGC
CCGTCACACCCCCATTCCAAAGCCCACCATATCCCAAGAGAAGGTACCTCTGACCCCAAG
CTGGCCTTCCAGCTGCCCACAGCAGCTCCTACAGACCTGGAGGAGGCCAGTCTGGCCGGT
CACAACCTAAGGGATGACCGGTGG
>Electrophorus_electricus_15
CTTACCGATCCCCCACATGTGGAATGGCTCCCCACAGATTTGGTCTGGTTTCCAGACATT
CCACAGGAGAACTACTTTACCTCTCAAGAACCCGATGGGGCAGAGCGGACCTCTAGTTCT
CCAATCCAAGATTGGCTAATGGATGCTACAACCTCAAATATACCTGCTGACACACACAGT
GAGGTTGAACCAGACCAGTGGCTGGATGATAGCAGGATATCAGCAGCAATTAATGAGCTA
GCACAAGGTGAAGGTGGAAATTATGGCATACCATTGACTGCGTCATCCCTTCCACCAAAG
GGAATGGGATATTCCGACAGGGCAACTCCATCAACATCTCAAATGCTTGAGGGACGATTG
TCACCATCCTTCAGTCCAGAGCATCATGGCAAGAAGAAGCATGATAGAAGCTGG
>Elephantulus_edwardii_16
AGCCCCTCGGGAGCCCCGGGCCCCAGCATCTCCCAGGACCTTGGACACGAGTTTCTGGAC
GGCAGGGAGGATGCAGAGGCCTGGGAGACCATCCACGGTGGATGGACCGAGGTGCCGCCG
ATGCCGTGGATGGAGCCCACGCAGATAATGGACTTCGACCTGGCCTATGGACCCAACTTC
CCAGAGGCTCAAGAGCCAAGGAGGTCCTATCCAGAGGCCACCTGGCCCCCTCCGCTCAGT
GCTCCTCGAGTCCCCCATCACTCCGCGGTGCTGTCTATCACCAGGCCCATGGTGATCTCT
GCCACACGCCCTACAGTGCCCTCTGCCCACCAGCCCCCCTTTATAATCCCTGCCATTCAC
CCAGCTTTGCCTCCTGACCATCAGTTCCCAGGAATCTCATCCAGCTATCCAGATCTGTCC
CTTGCCCGCCAGCCCCCCATTGTCTCTGCCCCTCGCCCAGCACAGCCTCCCACCCACAAG
CTCCCTGTTATCTCTGCCACTCGCCCAGCACAACCCCCCGTGCTTCAACCCCCCATGGCT
CAAGATAGCCAGGTCACTGGCACCCAGACCACCACACATTTGCCTCAAATTCCAGCTAAC
CATGCCCCAAGAGTTACTATCCCAAGTGCCCATCACACCCCTCAAGCCCCAGATGTCCCG
GTGCTCAGAGCCCAGACTACCCAGCTTCCCAATACACCAACTGTCCTGCCCCCTCTGACC
ACCACCACCAGGTCCCCTCTGTCCTCTGCCCGTCAAGTCCCTGTGCCTGCTGCCACCCAG
CCCTCAGCCCTTCCCAGTCCCCTACCCCCTCACCAACTGAACCCCACTAACCAGACCTCA
CTCACCAGCCCTAAAGACCCCCAATCCAAAGCCCCTCATATCCCAAGGGAAGATCCGTCC
AACCCTAAGCAAGCCCAATGGCAACCCTCAGTAACCCCCACAGCCGTCCCCACGGTGCAG
GGGGAGGCCAGCCTGGCAGGTCGAAGTCCAAGGGATGACCGGTGG
>Equus_caballus_17
AGTCCTGCTGGGGCCATGGGTGCTCGGGCTTCCCAGGACCTTGGGGACAAGTTGCTGGAT
ATGGAGGAGGATGAAGAGGATGAAGATGAGGCCTGGGAGGCCTTCAATGGTGGCTGGACA
GAGATGCCTGAGATCCCATGGATGGAGGCCACGCATCTGCCTGACTTTGGCCTGGCCTAC
AGACCCAGCTTCCCAGAGGATGGAGAGCCGCCGATGCCCTACCTGGACCCCACCTGGCCA
CCCCCGCTTAGTGCCCCCAGGGTCCCCTACCACTCTTCAGTGCTCTCTGTCACCCGGCCC
GTGGTGGTCTCTGCCACGCGCCCCACACTGCCCTCTGCCCACCAACCCCCTATTATCTCT
GTCACACGCCCACCCCTGGCCCCTGCCCCTCAGCCCCCCATGATCCCTGCCGTGCACCCA
GCTCTGCCCCGTGACCATCAGTTCTCCATGATCTCAGCCAGCTATCCAGACTTGCCCTCT
GCCCACAAACCCCCCATCATCTCTGCCACTCACCCAGCACGGCCCCCTGCCCACCAGCTC
CCCATTAGCTCAGCCAGATATCCTGAACTCTCCCCTGCCCACCAGCCCCCCAGGCTTCCA
GTCACCCAGGTCCCTGATACCCAGACCACCACTCATTTGCCTCGAATCCCAGCTAAGCAC
ACCCCTCTGGTCACCACCTCCAGTGCCCATCAAGCCCCTGTGACCCAAGATGTCCCAGTC
CTCAAAGCCCAGGCCACCCACCTTCCCATTACCTCAGCTGTCCAGCCCCCTCTGACCACT
ACCTCCAGGTCCCGTGTGCCCCCTGCCCATCAAGTCCCTGTGCCTGCTGCCACCCTGCCC
CCAGCCCCCCACATTCCCCTGCCCTCTCAGAGCCCCACTAACCAGACCTCCCTCACCAGC
CCTACACACCCCCATTCCAAAGCCCCACAAGTCCCAAGGGAAGGTGCCCCTGACCTCAAG
CTGGCCCCATGGCTGCCCTCAGTGGCCCCCACAGCAGCCCCCACAGCCCTGGGAGAGGGC
AGTCTGGCAGGGCACAGCCGGAGGGATGACCGGTGG
>Esox_lucius_18
GAGCAGACCATCACTGAGAGGCTTCCAACTGACCTGGGCTGGTTTACAGAAGCCCCTCAG
GAGGAGACAATTTCTACAGCGATTCCTAACAGGCCATCAGAGGACCATAACTTACCGTGG
GATGTTCTCACACGGAAAAAGCCCGCTCAGGACCCTGTCACACCCTCAGCCAGCTCCTCC
AAGGAAGATGACAACACAAATAGCCAAGCAGGTGATCCTGCTGTGGTGCTGAGGGTTAGC
GACGGCCAGCGCCCAGCAGTCAAGAATGACAAGGGAGTTGGGAGTGTGGTAGAAACCCTT
GACAGTGACCCAGGGGTCAAGGCCACCCCTACCAGATTCAGTGTCCCACCTCAAGCCCAA
ACAACGACATTTGCACCAGAGGACGAGCAGTCTGAAAGTAGGGGGAAAAAGAAGCATGAC
AAGAGCTGGCTA
>Galeopterus_variegatus_19
AGCCCTGCAGGGGCCATGGGTGCCCGGGCTTCCCATGATCTGGGAGATGAGTTGCTGGAT
GACGGGGAGGATGAGGAGGATGAAGACGAGGCCTGGGAGGCCTTCGATGGTGGCTGGACA
GAGGGGCCTGGGATCCTGTGGATGGAGCCTACACAGCTGCCTGACTTTGGCCCGGCCTAT
AGACCCAGCTTCCCAGAGGACGGAGAGTCGCAGATACCCCACCCAGAGCCCACCTGGCCT
CCCCCGCTCAGTGCCCCCAGGGTCCCCTACCACTCCTCAGTGTTCTCTGCCACTCGGCCT
GTGGTGGTCTCGGCCACGCGGCCCATACTGCCTTCTGCCCACCAGCCCTCTATTATCTCT
GCCACACACCCAGCTTTGCCCCCTGACCACCAGATCCCTGTGATCGCAGCCCACTATCCA
GATCTGCCCTCTGCCCACCAACCCCACATTATCTCTGTCACTCACCCAGCACAGCCCCCT
GCCTACCAGCCCCCCATGATCTCAACCAAGTATCCTGAACTGCTCCCTGCCCCCAAGTCC
CCTCTGTTTCCAGACACTCAAGTCACTGATGCCCAGACCACCACTCATTTGCCTCGAATC
TCAGCTAACCACGCCCCTCTGGCCCCCACCCCCAGTGCCCATCAACCTTCTCTGGCCCCT
GATGTCCCGGTCCTCAGAACCCAGACCACCCAGCTTCCCATTATTCCCACTGTCCAGCCC
TCTCTGACCACCCCTCCAAAGTCCCCAGTGCCCCCTGCCCATCAAGTCCCCATGCCTGCT
GTCACCCAGCCCCCAGCTCTCCCCACTCCCCGCCGTCCTCAGAGCCCCACTAACCAGATC
TCACCCATCAGCCCTACACATCCTCATTCCAAAGCCCCCCAAGTCCCAAGGGAAGGTGGC
CCCAGTCCCAAGTTGGCCCCATGGCGGCCCTCAGAGGCCCCCACAGCAGCCCCCACAGCC
CTTGGAGAGGCCGGTCTGACAGGCCACAGCCGGAGGGATGACCGGTGG
>Gouania_willdenowi_20
CCTTCGCCCGACGATGAGGAGTATTCCACTCTGACCCCTGACCCCAGTGACTCCTCTCTT
GTGGAGGACTTGGACCCCAGCATTGACACTCCCTGGTCCACGTCCTTCACCCCTGATCCA
GAGTTTGAACCGGACACTAACATTGAAGTTGACTGGCTGACAGAAGCACCTCATGAAGTT
TCCCCTGATATGCCTCATGGTTCAGACAATGACCTGAACAAGTGGGATGCCTTATCACCA
GTACATTACCACACAACCCCATCACCAGGGCAAAAACACAGTACGGGTAATGAAATTGAT
CATCAGGCTGGAGCAAAAACCAGAGGGGAAGAAGTCAGAGTTATTGTAGCAGGTAATAAT
CCACATGAGTCTGATGCTGGGACAGGGGAAGCAGAGGAGCCAAAGATTAACAGTGTTGAA
GATGCACAAGGCATAGAAGACAGATCTAGCGATGGTAAACCCAAACAAGACAAGAGCTGG
>Hippocampus_comes_21
CAGAAGATTGGTGACCAATCCGCCGTCACGCCGCCGTTTCCGTGGGTCACACCACAGCCC
GGACCCGAATGGGATCCTATGGACTACAATTGGCCCCCACAGCCAGGGCAAACCGTTTGG
GAACCAGAGGGGGATCAGACGCTTGACTGGTTGACTGACCCTCCCAAAGTTTGGGGATCT
GATGTCATATGGGTGACCAGCGCGCCTCAGGAGGACTTTGTTCATCCAGCGCCAGAGACT
GTGACCGAGGCGGTCAATGTTGATGGCCGCGCTGACCTTTTGCCAACTGCTATCACGACC
ACACCTGCCCTGACGCACCCGCCCACCGTCTCCAGCACCTCTCTTTACTTGTATGAAGAT
GAGGATGAGGAAGAAGAGCAGGAGACCACTCCTTTCCCCTTTTCTTCTACCTCTACCCTC
TCAGAGGGAGCTGGGAATTGGTGGGCGGGGTTCTCAACGGTGCTCCAGAACCAAGGAAAT
CCAGAGGATAAAGTCACAGTGTCTGACATGCTGACTGATTCCGCTTACCGCAATCCGTCA
GAGAAAGAAAAACAATCCCCAGAGGAAGAAAAGAAAGAGAAGGACGCGAACGATGCGGCG
ACCACCACCGAAGATGCGCCCGCTTGGATCATTCCCACTCAGCCGCCCACGATCAACCAC
TCGGATTCTGTTCAGGAGGGCAGGGGGCCGAGTCAGAGTAGCACCTGG
>Homo_sapiens_22
AGCCCTGCAGGGGCCATGGGTGCCCAGGCTTCCCAGGACCTCGGAGATGAGTTGCTGGAT
GACGGGGAGGATGAGGAAGATGAAGACGAGGCCTGGAAGGCCTTCAACGGTGGCTGGACG
GAGATGCCTGGGATCCTGTGGATGGAGCCTACGCAGCCGCCTGACTTTGCCCTGGCCTAT
AGACCGAGCTTCCCAGAGGACAGAGAGCCACAGATACCCTACCCGGAGCCCACCTGGCCA
CCCCCGCTCAGTGCCCCCAGGGTCCCCTACCACTCCTCAGTGCTCTCCGTCACCCGGCCT
GTGGTGGTCTCTGCCACGCATCCCACACTGCCTTCTGCCCACCAGCCTCCTGTGATCCCT
GCCACACACCCAGCTTTGTCCCGTGACCACCAGATCCCCGTGATCGCAGCCAACTATCCA
GATCTGCCTTCTGCCTACCAACCCGGTATTCTCTCTGTCTCTCATTCAGCACAGCCTCCT
GCCCACCAGCCCCCTATGATCTCAACCAAATATCCGGAGCTCTTCCCTGCCCACCAGTCC
CCCATGTTTCCAGACACCCGGGTCGCTGGCACCCAGACCACCACTCATTTGCCTGGAATC
CCACCTAACCATGCCCCTCTGGTCACCACCCTCGGTGCCCAGCTACCCCCTCAAGCCCCA
GATGCCCTTGTCCTCAGAACCCAGGCCACCCAGCTTCCCATTATCCCAACTGCCCAGCCC
TCTCTGACCACCACCTCCAGGTCCCCTGTGTCTCCTGCCCATCAAATCTCTGTGCCTGCT
GCCACCCAGCCCGCAGCCCTCCCCACCCTCCTGCCCTCTCAGAGCCCCACTAACCAGACC
TCACCCATCAGCCCTACACATCCCCATTCCAAAGCCCCCCAAATCCCAAGGGAAGATGGC
CCCAGTCCCAAGTTGGCCCTGTGGCTGCCCTCACCAGCTCCCACAGCAGCCCCAACAGCC
CTGGGGGAGGCTGGTCTTGCCGAGCACAGCCAGAGGGATGACCGGTGG
>Labrus_bergylta_23
CCAGAGGAGGAGCCGTCTCTGGACTGGCTTACTGACCCGCCCAGGGTTCAGGACTCTGAT
GTGATTTGGGTCACTAGCTCCCCTTTTGATTTAGCACCTGACCCTCCAGCAGAGGAGGAG
AAGGACACTGGAGCAACGTACCTGTTGGAAATTGGGCAGAGATCTGAGCAGGAGGTGTTA
CCAACAACTAACCACCCCACTCCTCCACCCACCACGGAATCCATCTCCACCCACGACTGG
TACGAGGAGGATGAAGAGGATGAAGAGAGAACGACCACAGCCCCCCCCCTCCTCTCCACC
TCTACCATCTCAGGGGGGGCCTGGAATTGGTGGGCAGTAATAATCACATCCAGCCAGGAA
CCAGGAAATCTAGATGATCCAGTCAGAGACCTCGACATGCAAACAGATTCAAGCAACCAC
GGTGTAGAGGACCATTACGCCCTCAGGGAAAACACAGAGCTCCCAGAGGAGGAACTGGGG
AAGGAAGCAGAGGAGATCACACGCTCCCAAGACCCTGCTGTTCCCACCCAGCTCACCCCC
TCCCAACCTCCCGCGAGTGAGAGCGGGGGGAGCAGGACCATGGTGGATGCGGAGGAGGCG
GGGCTGGGGCAGAAGCAGAGCAGCACCTGG
>Lacerta_agilis_24
AGCCCCGCGGCCCACCCACCCCCGATGGCCACTGCCCAGAGCCACCAAGGAGCCGGCTTC
CTACACCACATCGACAGCGGGCCGGGCTGGGAGATAGAGGGCGAGCTCGAGGACGGCGTC
GAGGAAGAGGAGGACAGCGATCACAGTCTGGCCCTTTCCGAGCACCTCTCCGTTTTCCAA
GACGCCAGAGTCGCCTCTCCGTTCTTCCCCGCAGACCCCCGCCTGGTTCCCCGCATGCTG
CCGGCCACGGAACCCCCAAACCAGAAGTCGACCGCGCCCCTTTTAGACGCCAGCCCCTCC
TCCCGACGTTCTCGCATGCCCACCAACTCCACCCCCACCGCTGCTTGGGGCCTCCCCACT
GCCTCCCCGTTCCCCGTAACGGACGCCCCCCAAGACACCCCGAGTCCCCCTGCGCTGCTG
GCGGATCCCACATCCCCGACGGTCCCGCTCGCTCCGACGATCCCTCCGCCTCCCCTCCAC
CGCCCTCCCGTCTCGACTGATTCGCCTGGTGAGGAGGAGGGTCCCGCGGTGGTCGGGGGA
GTCCGAGCAGCGCCCCCCACTTCTGCTCCCCCCGCCACTCCAACCCCCGACGGGGCGCCC
GGGCGGCAGCGGAGGGATGACCGGTGG
>Latimeria_chalumnae_25
AAGCCGACCCCCGAGGCAGAGGACGCTTACAGATGGATGCCGACTTTTCCCATCCCCACT
ACAGGCTACATGGATGTCATGGAAGCATGGAGGCCATTTTGGGATGAAGACACAACAACA
ATTGTAATGATGACTCAGCAACCTACGGAGTCCTCTACCACCGAAGATAGCTATGAAGCA
CAAGTTGAGACAACCACTCTAAAATGGAGGTCAACCACACAGCATGAAGCTACGACAGAG
GTGGTGAGTGAAGTAGAAGCCTCCAAGACAGACAGGCCAATGGATTTTGTAACGGAGCTC
CTAGACTTGGAAGACTCCCATACTCCCTCACTCCCTGCCTCCACTGTTACAAAGAGGGAC
TTCCTTTCGACAGAGCCTAGTGAAGCTAGGCAAAGGGCCACCAGCGGAACTGTAACGGTG
GCGAGCTCAGTCTCAGAGAAGCAGCCAACGACCATGGCGCAGCACGTTACCTTCAGCAGG
AAGGGTGGCGAGGGCTCAGCCCGCATGCCCGCCCCCTTCACCACCACCTTCTCGTCAGCC
CCAGATGAAGCTAGCACGCCCCAAAGCGAGCTGGGGGCCAAACCCAAAGCCAGGCAGAAG
CGAGACGACCGCTGG
>Lepisosteus_oculatus_26
GGGCCGGCGGACGCCTGCCGGGGGGACCCCTGCGAGTTCGAGTGCCACGCCGCCGGCGGG
GGCTTCCTCTGCGCCTGCCCCGAGGGGTACCTTTTCGGCTGGGCCCCCGAGCTCCCCGGC
TGGCCCACGGACACCCCACCTCTGGACTGGCCCACAGACACCCCACCTCCTGAGTGGCCC
ACTGACACCCCGCACCCTGACCTGCCCACAGACACCCCACTTCTGGACTGGCCCACAGAC
ACCCCACCTCTGGACTGGCCCACAGACACCCCGCACCCCGACCTGCCCACTGACACCCCA
CTTCTGGACTGGCCCACAGACACCCCACCCCCCCACTGGCCCACAGACACCCCACACCCC
GACCTGCCCACTGACACCCCACTTCTGGACTGGCCCACAGACACCCCAGCTCTGGACTGG
CCCACAGACACCCCACACCCCGACCGGCCCACAGACACCCCACCCCCCCACTGGCCCACA
GACACCCCACCTCTGGACTGGCCCACAGACACCCCAGCTCTGGACTGGCTGACCTACCAG
CCCGGCCTGGTGTGGGTACCCCCTGATTTCGGCTGGGAGACCGACACGCCCCCCGAGGGG
CTGACCACGACCCACCCGGAGAATCGGGGTCGCCCCACCTCCGGACGGGCGGCCCCCCCT
GACCCCACGCCCGACCGGTGGCGAACGGGAAGGATAGGGGAGGTCCCGCCCTCCACGCCC
CCCGCGGCCGCCTCCGAGCACCAGGGCGCCCCCTCTCCAGGCACCCCAGGGGCCACGGCG
GCGGCGGCGGGTTCGGGGGGCAGAGCCTCACCCGAAGACGAAGAGGGGGGCACCTCCGGC
TGGCACAGCCCTCCCTCCCCCCCTTCGACAGCCGGCCCCCCCGGCACCCCTACACCCCCC
GCGCCGGGCAGCGAGGCGCCCCCCGGCGGCACCTCCAGGCAGCGCCGGGACAACAGCTGG
>Manis_pentadactyla_27
AGCCCTGCTGGGGCCGTGGGTGCCCGGGCTTCTCAGGACCTTGGGGATGAGCTGCTGGAT
GCTGGGGAGGATGAAGAGGATGAAGATGAGGCCTGGGAGGCCTTTGATGGTGGCTGGACA
GAGATGCCTGGGATCCCGTGGATGGAGGCCACCCAGTCATCTGACTTTGGCCTGGCCTAC
AGACCTAGCTTCCCAGAGGAAGGAGAGCCACAGATGCCCTACCTGGACCCCACCTGGCCA
CCCCCTCTTAGTGCCCCCAGGGTCCCCTACCATTCCTCAGTGCTCTCTGTCACCCGGCCC
CTCGTGGTCTCTGCCACGCGCCCCACACTGCCTTCTGCCCACCAACCTCCTATTATCCCT
GCCATGCGCCCACCCCTGGATTCTGCCCCTCATGCCCCCATGATTCCTGCCATGCACCCT
GTTTTGCCCCCTGACCCCCAGTTCTCCATGATCTCACCCAACTATCCAGATCTTCCCTCT
GCCCACCAACCTCACATTATCTCTGCCACTCACCCAGCACGAACCCCTGCCCACCAGCCC
CCAGTTATCTCAGCCAAATATCCTGAACTGTTCCCTGCCCACCAGTCCCCCATGTTTCCA
GACACCCGAGTGGCTGATACCCAGACCACCACTTATTTGCCTCCAATCTCAGCTCACCAA
TCCCCTCTGGTCACCACCTCCAGTGCCCATCAACCCCCTGTGACTCAAGATGTTCCAGTC
CTCAAAACCCAGGCCACCCACCTTCCCATTACCTCAACTGTCCAGCCCCCTCTGACCTCT
ACCTCCAAGTCCCCTGTGCCCCCTGCCCTTCAAGTTCCTGTGCCTACTGCCACCCAACCC
CTGGCTCCCCCCACTCCCCTGCCCTCTCAGAGACCCACTAACCAGACCTCACTCACTAGC
CCTTCACACCCCCATTCCAAAGCCCCACAAGTCCCAAGAGAAGGTGCCCCTGACCCCAAG
CTGGCCCCATGGCTGCCCTCAGCAGCCCCAACATCCCTGGGGGAGGCCAGTCTGGCA
>Maylandia_zebra_28
CCTTCGCTTGAAGACGAAGAGTATTCTACTCTGACCCCCGACCCGGGTAACTCTGTTCAT
GTAGCCATCTTTGACCATGATATTCCCTGGTCCTCTTCATTCACTCCTGACCCAAACTTT
GAAGTTGACACCAACTTTGATGCTGACTGGGTGACAGAGGCCCCTGAAGGACTTCCCCCC
GATGGGTCTCACAGGTCAGGAAATCACCTAAACCAGTGGGACACCCTGTCACCCAGGGGA
TATCAGACATCCCCGTCCCCGACGCAAAAAGGCAACATAGACAATGAAATTAATAATGGC
GTGGATGCTGATGCAGGAAGTAGAGACTCTGGTCCAGGTGTGGCAGAGGACACTGCAAAT
GGTTCAAATTCAGAGGAAGCTAACATGGAAGGTGCAGAAGAAGCTAGCGTCAAAGCTACG
GTAGAAGCAGAGTCTGCTGAAGGTCAACGGAAGCACGACAAGAGCTGG
>Megalops_cyprinoides_29
AGACCCGTCCCCAGCCATGACGAGTCTACCACCGCTGCCCCCTCTTTCCCATGGTTCACC
AGCCTTCCGGAAAGCTCCTGGCTCCCCGAGGCTCCCGGCTTCCCTGACTGGCCTCCCCAG
CTGCCCGAAGGTGACTGGCCAGAGAGCACTTCACCTTTGACCTGGCTGACCGACCCTCCC
AGCCTGGAGGGGCTGCCCACCGACCTGACCTGGCTCACCGACGTGACGCAGGAAGATCCT
GATAGGCCGGAAGTGGAGACCGAGCCCATCTGGGCTGAACCGGATTGGACGGAGGCGGTG
GAACCCACCTTCACGCCCTCGCCAAGCCCCGCCTCCACCGCCGCCCCGGATTGGCTAGAA
GAGGAGACCACTCCCAGTCCTCCCGCTACCCTCACCCCGACACCCGAAGGAGGGGCGTGG
AACTTTTGGCGCATCTCGACTTCCTCCACGGCCCCCGAGGAAAGTGTCGAGAGAGGAGGG
GTGGCGCCGCCCTCCGGCGAGGACGCCCCCTCCGAATTCGGAGACGGCAGCCCAGTCTCC
TGGCCCCAGCCCACCCCGAAGGCGGAACCGGACTTCGTCCCAGAGGAGGTCGACGGGGCG
GCGGTCGACACCGACCCCCTCACCCCCCCGGCGGGCACGGGTGCCCCGCCCGGCGGCAGT
GACAGCAGTCAGCAGCAGAGCAGCAGCTGG
>Microcaecilia_unicolor_30
CGGCCGGTGCAAGAGGAGTCACCACACCTCCCTGATAATGCTGACTTCCTCACTCCCACA
GACTCTGCTGAATGGGCCTCTGAGGAAGAAACCATGACAGTGGAAGATGAGGACGAAACA
GGAAAACTGCCAGCACAACTTGGGCTGACAACTGTGATCACAATGCCAGTTGAAGATGAG
TCCCTGGCACAATTTGAGCTGACAGCCACACAAAAAGAGGAAGAGGAAGGCACACAGCCA
GTGCGACTCAGGCCAATGATAGTAGTTGCCATGACAACAACAGAACTGGCACAGGTCACT
ACTGCTGCGGAGTTCACAGTGACAGCGGGATTACCGGACTCTGCTATCTGGCTCCCGAAG
GCATCAGCTAGTGGCATTCTTCCAAAGTCCTTTCTGGTGCCAACCATGAGCCACACCACT
GCTTCTGTGACCCCTACAGATGGCCGAGATCCTCCAGTGAGATCAACTAGTCTGGATATA
CAGTCACCCCACAGCACATCTCCATCCCGTGGTAATTTGGTCTCAGGGAATGAGGTTTCC
CATTGGTTTCAAGGTATGGCTGCTGGGGTCAGGCCTACTTTGTCCCTGGAAGTGTCCACT
CCTGGGGACTTTAACTCCAGCCAGCAGGTCCTGCAGAGGCGAGATGACCGTTGGCTCCTG
>Micropterus_salmoides_31
ACAGAGGAGGAGCCGACTCTAGACTGGCTGACTGACCCACCCAGAGTTTTGGATTCTGAT
GTCATTTGGGTCACCAGTGCCCCTCAGGAGGAAGTGTCCTCTAATTTAGCACTAGGCCCT
CTAACACAGGAGGCTGAGGAAGACAAAGACAATGGAGAAGCTGGCTACACCACACCTCCA
CCCACCACCAATTCCAACACTACCCCAGACTGGTACGAGGATGAGGAGGAGGAGGAGGAG
GAAGAGGAGACCACCACAGCTCTTCACTTTCTTTCCACCTCTACAATCTCCGAGGGAGCT
TGGAATTGGTGGCCAGGGCTCACCACTTCCAGCCAGAAACCAGGAAATCCAGAGGATTCA
GTCATGGAACACAACATACCTACAGATTCTAGCTACCCAAATGAAGCAGAAGAACAGTAC
CCCCTTAGGGAAAACTCTCAGTTCCCAGAGGAGGGCTATGTGGAGATCACACACTCCCAA
CTCCCAGCTGTTCCCACCCAGCTTACTCCTTCCCAGCCACCTCTGAGCAAGGGTGGAGAG
AGCAGTGACATTCCGGATTCTGTCCAGAAAGACAGGGACCAGAAGCAGAGCAGCACCTGG
>Monodelphis_domestica_32
AGCCCCCTGGGAGCCGGGCAGGGCGCGCTGGTCGGGGAGACGCAGGAGGAGGACGAGGAC
GAGGACGAGGACGAGGACGAGGAGGCCTGGGACAGCTTCGAGGGCGGCTGGACCGAGTCC
GCCGGGCCCCTCTGGCTGGACCCCACAAGCCAGGCGCTCGCTTTTGAGCCGCCCTCCAGA
CCCCTGCTCCCCCACGGAACTCCCTCCAGGCCGCCCCTCTTCGTTCCCCCGAGGTCTCCC
TACCGACCCCCGCTCCTCTCAGTCACCCGGCCCCCTGCCCACTGGCTCCCCGTGATCCCC
GCCACCCGCCCACCTCTGCCCCCAGCCTACAAACTCCCCGTCTTTTCTGCCACCCTCGCC
CCTGCGCACAGGCTTCCTCCCACCCTCGTGTCCCGGCCCCCTTTGCCTCCCCGGGGGCCC
AGCACCCACCTTCCGCAGCCCCCTAGCCTTCCTAGCAAGCCGCCCCTCCTGGTCCCTGGC
GCCCAGCACCCTCTGCCCTCCCTCCAGCAGCCCCCCCTGCATTCTGGCACCCGTTCTCCT
CTCCCTGCCCCGGTCACTGCCCCCCACAGGCCTGGGCCCCCAGCCCCCTCACCCCCCGGG
CTGGCCACCCCACAGCCCTCCCTTCCTCCCACCCTCCCTCTCCCTCATCCCACCACTCCG
GCCCCTCCGCCCCTCACCGCCAGATGGAGCTCACCTGCCCCCTCTTCTTCTTGTTCCGAG
GGAGCCCCCCGCCTTCACTGCAACAATGCCTTTGTTTTAAGATGTTTCGTGCTCTTTTCT
CACTATGACCTCCTTCAGGACCCTGGCCAGGTCCGGAGACGGGCAGGGATGTGGCGC
>Monopterus_albus_33
CCTTCACCAGATGATGGAGAATACTCCACTCTGACCCCTGGCCCCAATGACTCCACTCAC
CCACCTGATGTGGACTCTAACCATCATAATCCCTGGTTGACCTTGTTTACCCCTGATCCA
AATTTTGAAACAGATTCTAACTTTGATGCTGACTGGCTGACAGAAGCCCCTGAAAGACTC
TCTCCTGACATTGCTCATGGGTCAGACAACCACCTGAACCACTGGGATGCCCTATCACCT
AAGCAATACCAGACAGCTCCATCCCCAACGCAAAAATACAACACAGGTAATGAAATTGAT
AATGAGGCTAAGACGGGAGGTAGGGAAGCTAGTGACGGAGTGGGAACTGAGACTACAAAT
GAGCCAGCTACTGGGAATAGGGAGAAGGAGAAATCCAAGTTGGACAGTACTGAGGATGTC
AGTGGCACAGCAGAGGTAGGAGCTGGATCTGCTGAAGGTAAACAGAAACATGACAAAAGC
TGG
>Mus_musculus_34
AGCCCTGCAGGAGCCATGGGTGCCCAGGCTTCCCAGGATCTCAGAGATGAGTTGCTGGAT
GATGGAGAAGAAGGGGAGGATGAAGAGGAGCCCTGGGAGGACTTTGATGGCACCTGGACA
GAGGAACAGGGGATCCTATGGCTGGCACCTACACATCCACCTGACTTTGGCCTGCCCTAT
AGGCCCAACTTCCCACAGGATGGAGAGCCTCAGAGATTGCACCTGGAGCCTACCTGGCCA
CCCCCACTTAGTGCCCCCAGGGGCCCCTACCACTCCTCAGTGGTGTCTGCCACACGGCCC
ATGGTGATCTCTGCCACTCGACCCACACTACCTTCTGCCCACAAGACCTCTGTTATTTCA
GCTACACGCCCACCCCTGAGCCCTGTCCACCCACCTGCCATGGCCCCTGCCACACCTCCA
GCTGTGTTCTCTGAGCACCAGATCCCCAAAATCAAGGCCAATTATCCAGACCTGCCTTTT
GGCCACAAGCCTGGGATAACCTCGGCCACTCACCCAGCACGGTCTCCTCCGTACCAGCCC
CCCATTATCTCAACCAACTATCCCCAAGTCTTCCCTCCCCACCAGGCCCCTATGTCTCCA
GATACCCACACTATCACTTATTTGCCTCCAGTCCCCCCTCACCTTGATCCTGGGGATACC
ACTTCTAAAGCCCATCAACACCCTTTGCTCCCAGATGCTCCAGGTATCAGAACCCAGGCC
CCCCAGCTTTCTGTCTCAGCTCTCCAGCCCCCTCTTCCTACCAACTCCAGGTCTTCTGTC
CATGAAACTCCTGTGCCTGCTGCCAACCAGCCCCCAGCCTTCCCTTCTTCTCCCCTCCCC
CCTCAGAGGCCCACTAACCAGACCTCATCTATCAGCCCTACACATTCCTATTCCAGAGCC
CCTCTAGTCCCAAGGGAAGGAGTTCCCAGTCCCAAATCAGTGCCACAGCTGCCCTCGGTG
CCCTCCACAGCAGCTCCAACAGCCCTGGCAGAGTCAGGTCTTGCAGGCCAAAGCCAAAGG
GATGACCGCTGG
>Mustela_putorius_furo_35
AGCCCGGCTGGAGCCATGGGAGCCCACACTGCCCAGGACCTAGGGGACGAGCTGCTTGAC
GATGGGGAGGACGAAGAGGATGAACATGAGGCCTGGGCTACCTTTGATGGCAGCTGGACG
GAGGTGCCTGGGGTGCCGTGGATGGAGGCCACGCAGCCGCCTGACTTTGGCCTGGCCTAC
AGACCTAGTTTCCCGGAGGAGGGAGATCATCCGATGCCCTACCTGGACCCCACCTGGCCA
CCCCCGCTTAGTGCTCCCAGGGTCCCCTACCACTCCTCGGTGCTCTCTGTCACCCGACCC
GTGGTGGTCTCTGCCACACGCCCCACACTGCCTTCTGCCCACCGGCCCCCTATCATCTCT
GCCACACGCCCACCCTGGGCCCCTGCCCCCGAGCCCCCCATGATCCCTGCTAGGCATCCA
GTTTTGCCTCCTAACCACCAGTTCCCCATGATCTCAGCCAACCATCCAGATTTGCCCTCT
GCCTACCAACCCCCCATTATCTCTGCCACTCGCCCAGCACAGGCCCCGGCTCACCAGCCC
CCAATTATCTCAGCCAAATATCCTGAACTGTCCTCTGTGTTTCCAGACACCCGGGTCACT
GATACCCAGACCACCGCTCATGTGCTTCAGATCCCTGCTAACCACACTCCTCTGGGCACC
ACTTCTGGGGGCCGTCAATCCCTTGTCACCCCAGATGTCCCGGTCCTCCAAGCCCAGGCC
ACCCACCTTCCCATTACCTCGACTGTCCAGCCCCCTCTGACCACTACCTCCAGATCCCCT
GTGCTCCCTGCCCATCAAGTTCCTGGGTCTCCTGCCCCCCAGCCGCCAGCCCCCCACACT
ACCCTCATCTCAGAGCCCCCCCAGAGCCCCACTAACCAGACCTCATTCACCAGCCCTACA
CACCCCCATTCCAAGCCCCCACAAGTCCCAAGGGAGAGTGCCTGGGATGCTAAGGTGGCC
CCATGGCTGCCCTCAGCAGCCCCCACAGCAGCCCCGACAGCCCTGGGAGACTCCAGTCCG
GCAGGCCACAGCCGGAGGGATGACCGGTGG
>Myripristis_murdjan_36
CCTTCACCTGAGGATGAAGAATATTCCACGTTGACCCCTGACCCCACTGATACCATCCGC
CACCCTAATTTTGACTCCAACCTTAACCACGACCTCCCCTGGTCCACCTCATACACCCCT
GACCCAAACTTTGAAAATGACCCTGACTTTGACTCTGACTGGCTGACAAAGACTCCCAAT
GAGCTGACCCCTGATGTGGCTCCACCGCCTCCTGCCTCAGATGACCACCTGAACCAAATG
GACACCCTCGCCCCCAGACAGTATCACACCGTCCCACCCCCGACGCAAAAAGACAGCACC
GGCAACCAGCTGGATAATGAGGCGGAAGCCAATAAGGCAGGGAAACGAAAGCATGACAAA
AGCTGG
>Oncorhynchus_mykiss_37
GCTATTCCAGAAGGCCATGAACAGTATTTATCAACAACCACCTCGTCCTACCAAACCTGG
GTTACATACCAAGACTGGGTTACAGACCCCACACGTTTGGAGTGGCTGACAGAGCAGACA
ATCCTTGAGAGGCTTCCGACTGACCTGGGCTGGTTTACAGAGGCCCCGCAGGAGGAGACA
ACATCTACACCGGTTCCTCGCAGGCCGTCGGGTGGCCATAACTCAAACTGGGGTGTTCTC
GCACGGAGAAAGCCCGCTCGGAACACTGTCACACCCTCGCCCAGCTCCTCCTCGCAAGAA
AATGATGACACTCAAAGCCAAGCAGGTGATCCCTCAGTGGTGTCCAGGGTTAGTGACAGA
CACCGGCCAGCAGTCCAGAATGACAAGGGAGCTGGGAGAGTGGTAGAAACCCCAGACATA
GACTCTGACGCTAAGGCCACCACCACCCCGCTCAGAGTCCCACCTCCAGCCCAAACAGTG
TTTGCATCAGGGGCCCAGTGGCCTGAGAGTAAAGGCAAACGGAAGCATGACAAGAGCTGG
CTA
>Ornithorhynchus_anatinus_38
CGACCCTTAGGANNCTCCCCTCCGGAGGAGGAGAAGGAGGAGGAGGAGGAGGAGGAGCCC
TCGCCGCCGCCCCCCACCGCCCTGGGGGTGGACGGGCCGCCGGGCCGGAGCCGCAGAGAT
GACCGCTGG
>Orycteropus_afer_afer_39
AGCCCCGCGGGGGCCCTGGGCGCCAGGGCTTCCCAGGACCTTGCAGACGAGTTGCTGGAT
GAAGAGGAGGAGGAGGAGGATGAAGACTGGGAGGCCTTCGATGGCGGCTGGACCGAGGTA
CCAGGGATGCCCTGGATGGAGCCCACGCAGCTGACTGACTTCGGCCTGGCCTACAGGCCC
AGCTTCCCGGAGGCCCAAGAGCCACAGAGGCCCTACCCGGAGCCGACCTGGCCGCCCCCA
CTCAGTGTCCCCCGCGTCCCCCACCACTCCACAGTGCTCTCCGTCACCCGGCCCATGGTG
ATCTCTGCCACGCGCCCCACACTGCCTTCTGCCCACCAGCCCCCCATTAATTCCGCCACA
GGTCCACGCCTGGTTCCCTCCCATCGGCTCCCCGTGATCCCTGCCACGAAGTCAGCTTTG
CCCCCTGACTATCAGTTCCCTGGATTCTCAGCCAACTATCCAGACCTGCCCTCTGTCCGC
CAGCCCCCCGTTATTTCTGCCACTCACCCAGCATGGCCCCCAGCCCCCCAACCCCCAGTT
ATCTCAGCCGAACATCCTGAACTAGTCTCTGCCCACCAGTACCCCATGGCCCACGACACC
CAGCTCACTGAGGCCCCGACCACCACTCATCTGACAGGCATTCCAGCTAACCACGCCCCA
CTGGTCACCACCCCCAGTGCCGATCAACCCCCTCAAGCCCCAGATATCCTCCCAGCCCAG
ACCACCCAGCGTCCCATTGTCCCAGCTGCCCCGCCCCCTCTGACTACCACTCCTGGGTCC
TCTAGGCCCCCTTTCCATCCAGTCCCTGCTGCCACCACCCAGCATCCAGCTCTCCTTCCT
CCTCTCTCCCCTCAAAGCCGCACTAACCAGACCTCACCCACCAGCCCTACACACTCCCAT
TCCAGAGTCCCCCAAGTCCCAAGGGATGGCGCCCCTGACCCCAAGCCGGCCCCATGGCAG
CCCTCAGTGGCCCCCACAGCAGCCCCAACAGCCCTGGAGGAGGCCAGTCTGGCAGGTCAA
AGCCCAAGGGATGACCGGTGG
>Oryctolagus_cuniculus_40
AGCCCCGCGGGGGCCATGGGCGCCCGGAATTCCCAAGACCTGGAAGACGAGCTGCTGGAG
GACGGGGAGGAGGAGGAGGAGGAGGAGGACGAGGAGGAGGACGAGGACGAGGAGGCCTGG
GAGGGCTTCGACAGCACCTGGACGGAGGGGCCCGGGTTGCTGTGGATGGAGGCGACGCAG
CTGCCCGACTTTGGCCTGGCCTACGGGCCCGGCTTCTCGGAGGACGGCGGGCCACCGAGG
CACTACCCGGAGCCCACCTGGCCCCCCCCGCTCAGTGCCCCCAGGGCCCCCTACCACTCC
GCAGTGCTCTCTGTCACCCGGCCCGGGGGGGTCTCTGTCATACGCCCCACACTACCTTCC
GCCCGCCGGCCCCCACCTATCTCGGCCACACACCCACCCTCGAGCCCTGCCCGTCAGCCC
CCTGTGCCCCCTCCCCAGCAGACCCCTGTGATCTCAGCCGACTCTCCAGACCTGCCCCCC
GCCCACCAGCCCCCGGTTATCGCCATCACGCACTCAGCACAGCCCCCTGCCCCCCGGCCC
CCCCTCGTCTCAGCCAGATCCCCCAAACTCCCCCCTGCCCACCAAGCCCCTGTGTTTCCA
GACACTCACACCACCACTCACCTGCCCCGAGTGCCCGCTAATCCCGCCCCCCGGGTCACC
TCCCCTGGTGCCCATCAACCCCCTCTGATCCCAGACGTCCCAGTCCTCAGGCCCCAGGCC
ACCCAGCTCCCCACCAGTCCCACCGCCCAGTCCTCCCTGCCCCTCATCCCCAGGTCCCCT
GGGGCCCCCAACCATCCGGTCCCTGTGCCTGGTGCCACCCAGCCCCCAGCCCTCTCCACC
ACCCTGCCCCCTCACAGCCCCGCTAACCAGACCTCACCCATCAGCCCTACGCAGCCCCAT
CCCAGAGCCCCCCAAGTCCCCAAGGGAGGCGGCCCTAGTCCCACTGCAGCCCCAACAGCC
CTACTGGAGGCCGGGCTGGTGGGCCAGCACCAGAGAGATGACCGGTGG
>Oryzias_melastigma_41
CATCCTTTCAGTTCCGATGGGGAATATTCCACCATGACCCCTGACCCCAGTGATCCGGAT
TTTGCTTGGTCTACCGTGTTCCCCCTTGACTCCAACTTTGAAGCCGACAGCAACTTTGAA
GTTGATTGGCTGACAGAACCACCGAAAGTCCCGTCACCTGGTATTGTTCACGGGTCAGAT
AATGATCTAAGTCAATGGAATGATCTCTCACCTGGTGAATATCCAACATCGCCATCGCCG
ACACAAAGAGACAACAGAGACAATGAAATTGGGCATGATGCCAACAGAGAAAGTAAAGAA
TCTGATGATGTGCTGACAGTTAAAACTGGAAAAGGTTCACCTGATGGGACAGGGGAGGTT
GAAGACAATACAAATGGCACCGCAGGTTTTGGAGCTGAATCTTCTGCAGGCAAACGGAAA
CATGACAAGGGTTGG
>Pangasianodon_hypophthalmus_42
CTGGAATGGCTTACTGAGCTTCCTAATGTGGAGATGGTTCCCACTGACCTGATGTGGCTC
ACTAGTGCTACCCAGGAGGTAACTGAAACCACTTCACCAACTGAAAGCCCTACTATCATC
GTTAACATGGAATTGGATAACTTAGACCAACAAACAGTTGCTGTGGATGCCTTTTTATCT
TCCACCACTTCAACTCCACTGTCAGAATATTATGAGGATGAGAGTACCACAGAATTCACA
GTGCCCCCCACCACTACTGTAGCAGGCGGTGCTTGGAAATGGATGTGGTTCAGTCCTAGC
CCAAATGAGCTTGACAAAGAGGGAACTGCACAAAGTTCTTTCACTACTGACACAGAATAT
GAAACTCATGGGACCGATCTTGATAATGGCAGCCATGATTATGAATCTACAACCTCTTAC
ACTGAATTACAAACCCTTACACAGGCCCTCCTATCTGCTCAGGGAGCTAAGAATGGCAGC
AGCAATGAGCAGACTCAGGGCAGCAGCTGG
>Paralichthys_olivaceus_43
CAGAAGAGCGGTGAAGGAGATGACCATTCTCCTTCACTCTCCTCTCCTTTTCCTTGGGTC
ACCCACCAACCTGAGCCTGTATGGGACCTCATGGAATATGACTGGAATCTGCCGCAGAGC
CACACTGACTGGCCCCCAGAGGAGGAGCAATCTCTGAACTGGCTGACTGATCCACCCACA
GTTTTGAAATCTGATGTCATTTGGGTCACCAGCGCTCCACATGAGGAACTGCCCTTTTAT
TCTTCAGTGGACTCTTTGACACTGGGGGATGAGAATGATGAGAAAGCCACACACATTAAT
GGAGATGATTGGTTAGAGTGGGGGCAGAAACCTCAGCCTGACCTGGAAGTTTTTCAAAGC
ACCATCTCGACCACACCTCCACCAGACACCAGCTCTAGCACTGAACCAGACTCATATGAA
GATGACAAGGAGACCACCACAGCTCTTCCCTCCCTTTCCAGCTCTACAATCTCTGAGGGA
GCTTGGAATTGGTGGTCCAGCCTCACGACTTCAAGCCATAAACCAGGAAATCCAGAGGAT
TTAGTCACAAACCACAACATGACTAAGGATTCCAGCTACCGCAACAAGGGAGACGAAGAA
CAGTTCCCAGAGGAGTTGGGGGAGGAGAAAAATGACGAACCAACAGTTCTCACAGAGCTT
ACCTCTTCCCAGCCAACCTCGAGCGGGGCTGTACAGAGCAGAGACACCATGGATTCTGAT
CAGGAAAACAGTGGGCATAAACACAGCAGCACTTGGCTTCTG
>Paramormyrops_kingsleyae_44
ATGCCCGTCCAAGACGTTACAGAGTTACCCGCTGCTACCATTTCATATCTAAGTATGACC
AGCTTACCAGGAGCCCCCTGGGTACCCCAGATCCCTGACTTTTGGGTACCTCCGCTGCCA
GACTGGCTGACTGACAGTACCTCCCTCAACTGGCTGACAGAGGCTACCAGCCTTGAGCAG
CTACCGACTGACCAAACACAACTGACGGATACACCATCAGCAAGGCCCACAGATGGACGT
AACAATGGACGCGCTGTTCCTGATTGGACGGGAAAGACCAGAATAGCCTCCTTAGCACCG
ACAGCCACACCTGATTGGTCCGAGGAAGAAAGTACCACAAGTTCACCTGACACACCAGAC
TGGATCGAGGAGGAGAGCACAGCAATGCCATCAGTGGCCTCTACATCACCATCGGGATGG
AGTGCGTGGCAATGGTGGTGGCAGAGCTCAACTTCAGGAGCCTCAGAAGATTACGTTGGA
CAGGAGGGTGATGGGCACCTGAGATCCAGAGGAGCTGAATCTGAGAAAAGGGCTACAACA
CCTTCTGGTGTCTCCACGACTTCCCCCAAGTCCAAAGCAGGAGTCACCATAGAGCGACAC
ACGCCTCCCCTTTTCCTCACTCCCCACACCCCCTCCACCCCAGCGCCGGGGCAGTCGGGG
AGCGAGGGCAAGCAGCGGCAGGACAGGAGCTGG
>Petromyzon_marinus_45
TGGCCACGGAGAGCGCGGACTACGACCAGATGCTCAAAGACTTGGGCAAACTCTACGAGG
ACCGTTCGGAGGCGGCGGTCGTCGGAGGCGCCGCGACCTCCGCGCCGGGGTCGCTTCCAA
CGACGTGGGGCGACGAGCGACCGCGCTCCGTCGCGAGCCAGGACACCGCCTCCTCGGTGC
CGCCGCCAACAACTTCCCGCTCGCGTCTGGACGTCCTGGGGCAGAGAGAAGAGGGCGACG
CGTCGAGCGGGCACGGCGTCGCGGACAGCACGTGGCTGA
>Pteropus_alecto_46
AGGCCCGCTGGGGCCATGGATGCTCGGGCTTCCCAGGACCTTGAAGACGAGTTGCTGGAT
GACGGGGAGGATGAAGAGGATGAAGAGGACGCCTGGGAGGACTTCGATGGTGGCTGGACA
GAGATGCCCGGAATCCCGTGGATGGAGGCCACACAGCCACCTGACTTTGGCCTGGCCTAT
AGACCTAGCTTCCCAGAGGACAGAGAGCCTCAGAGGCCCTACCTGGACCCTACCTGGCCA
CCCCCGCTCAGTGCCCCTAGGATCCCTTACCACTCTTCAGTGCTCTCTGTCACCCGACCC
TTGGTGGTTTCTGCCACACGCCCTACACTGCCTTCTGCCCACCAGCCCCCTATTATTTCT
GCCACACGCCCGCCCCTGGCCCCTGCCCCGCAGCCCCCCAGGATCCCTGCCATGCATCCA
GCTTTGCCCCCTGACCACCAGCTCCCCATGATCTCAGCCAATTATCCAGATCTGCCCTCT
GTCCACCAACCCCCCATTATCTCTGCCACTCACCCAGCACAGTCCCCTTCCCATCAGCCC
CCATATATCCCAGCCAAATACCCTGAACCGCCCCCTGCCCACCAGTCCCCTATGTTTCCA
GACAGCCAGGTCGCTGATACCCAGACAACCACTAATTTGCCTCAAATCCCAGCTAACCAC
ACCCCTCTGGTCACCACCTCAAGTGCCCACCACTCCCCTGTGACCCCAGATGTCCCAGTC
CTCAAAGCCCAGGCCAACCCCCTTCCCATTACCTCGACTGTCCAGCCCTCTCTGACCACC
ACTACCAGGTCCCCTGTGCCCCCTGCCCATCAAGTCCCTGTGCCTGCTGCCAGCCAGCCC
CCAGGCCTCCACACTCCCCTGCACCCCACTAACCAGACCAGTGCCACCAGCACTACACGC
ACTTATTCCAAAGCCCCACAGGTCCCAAGGGAAAGCGCCTCTGATCCCAAGCTGGCCCCA
TGGCTGCCCTCAGCGGCCGCCACAGCAGCCCCAACAGCCCTAGGGGAGGCCAGTCCTGCA
GGCCGAAGCCGGAGGGATGACCGCTGG
>Sorex_araneus_47
AGCCCCGCAGGCCACAGGCGCTCAATCGCCGCCCAGGGGCTGGGCGAGGACGAGGACGAG
GAGGAGGAGGAGGACGAGGAGGACGAGGAGGAGGACGAGGAGGATACCGAGGACGACGAG
GACATGTCCTGGGAGTCCTTCCCGCATGGCTGGACAGAGGAGCCTGGGGCCCCGTGGATG
GACGCCTCGCCGTCGGTGGACTTCGGGGCGGCCAACTTCCCCGACTTCCTGGGGAACAGC
GGGCCCCTGCTGTCGCACTGGGAGCCCACCCAGCCCCCCCCACCCAGGGGCCCCTATCAC
TCCTCGGTGCTCTCCGTCACCCGCGCACCCCTGCCCCCAGCCCCCCACTATCCCAGGGTC
CCTGCCCGGCCCCCGGCTCTGCCTTCTGCCCGGCAACCCCTGACTGTTTCTGCCGCGAGT
GTCCCCCGGCCCCCTGCTCATCAGAACCCCTGGACCCCGGCCAGGGTGGTGCCCCCCGGC
CCCCTCGTCCCTCTCTTCCCCACCAGTGCCCCACATCAGCCCTCTGGCCCCCAGAACCCC
CTCATCTCCACTGAACCTCTGGGCCTGTCCCCATCCCGTCCATCTCCCCCGTTCCCAGCC
CCCCATGTCCCTGAGACCCCACACTCAGCTCCAGTCCCAGCTACGCGCGTCCCTCTGGCC
AACGCCTCCACTGCCCCCCACACCCCCGTCACCTCAAACTCCCCACTCCTCCAAGCCACC
ACCACCCACTTCCCCAGGACCCCAACTGCCCTACCCCCACCCACCACTACCTCCAAGGCC
CCCGGGGCCCCAGCCCACCACACGCCCCCGCATCCAGACCCCCACACTCCCCGGTGGCCT
CAGAGCTCCAGCCAACAGACGTCACTGCCCAGTGCTCCAGACCCCCATTCCAAAGTCGAG
CCAGTCCCAAGGGAAGGGACCCCTGACCCCCCGCTGGCCCCGTGGCTGACCTCAGCAGCC
CCCACAGCCCTCGGGGAGGCCAGTCTGGCCGGCCGCAGCCGGAGGGATGACCGCTGG
>Sparus_aurata_48
CCGTCACCTGACGACGAAGAATACTCCACTCTGACCCCTGACCCCAGCGACTCCGCCCAC
ATACCAGACTTGAACCCGCACCATGATATCCCCTGGTCCTCCTCTTTCACCCCGGACCCA
AACTTTGAAGCTGAGACTAACTTTGACGTGGACTGGCTGACAGAAGCCCCTGACTTGCTC
TCACCTGACATGGCTCACGGGTCAGATAACCACCTGAACCAGTGGGATGCCCTCTCACCA
AGGCGATACCAGACAGCCCCACCCCCGACGCAAAGAGACAGCACAGGTAATGAAATTGAT
AACGAAGCAGAAGCTAAGACAGGAGGTAGAGGAGCCAGTGATGGGGTGGGAGCTGAGAGT
GGAAAGGGGTCAGCCACTGGGACTAGGGAGGGCTTTGAGACGGACAGTCCAGAGGATGTC
AGCGGCACAGCAGAGGGATCTGCTGACGGTAAACGTAAGCATGATAAGAGCTGG
>Sphaeramia_orbicularis_49
CCTTCACCTGATGATGAAGAATATTCCACTTTGACCCCTGACCCAAGTGACTCTGCGTAT
ATACCTGACTTGGACCCTGACCACGATATCCCCTGGGCCACCTCTTTCACACCTGACACG
AACTTTGAAGCTGACACTAACTTTGATGCTCAGTGGCTGACACAAGCTCCTGATATGGAT
CACGGGTCAGATAATTATCTGAACCAATGGGATGCACTGGAACCTAGAAAATATCACACA
GCCCCTACCCCAACACAAAAATACAGCACGGGCAACGAAATTGGTAATGAGGCTGAAGCT
AAACCAGGTGTTGGGGAAAGTAGTGGTGGTGTGGGAGCTGAAACTGCAAGAGGATCTGGG
TCAACCTCTGGGACTGGGGAGGGGATGGGGACAAAGATGGATGATACAGAGACTGTCAGT
GGCTCAGCAGATGCAGGAACTGGATCTAAACGAAAACAGGACAAGAGCTGG
>Thalassophryne_amazonica_50
CAGACTGACTGGCCTCCAGAGTTGGGAGAGCCTCTAGACTGGATGACAGACCCGCCTAAT
GTTGCGGATCCCAATGTCATTTGGGTCACCAGTGCACCTGATCTCCCTCTTGATTCAGCA
GTAAACATTCCAACATCGGCATTAGAAGAGGAGCGCATGGACAGAGGAAGAGCTGGGCAG
ATTTCAGACTGGCAGGAGTTAGACCCTTCGCCCAGCATCCTCTCCACCTCTGCTCCGCCC
ACAACTAGTCTAAGCACTACATCATACTGGTATGAAGATGACGAAGAGGCCACCACAGAT
CAGCCGTTGCTTCCCACCGCTACGATATCCGAGGGGGCTTGGAATTGGTGGGAAAAACTT
ACAACTACCACACAAAAACCGGGAACGGAATCCAGTTACCAAAAAGAAACTGAGGATTAT
GTAAGTTTTAGTGAAACTTTACCTTTCCTAGACCACAAGGTGGGGAGGGAGGAAGACCGC
TTTGATGACTTCTCCTCCCCACCTGGTTCCATCCAAGTTAGTCCTTCAGAGCAACCCCCA
ACTGATGGCATAGAACGAGGTGATATTTCTGTGCAAGAAGGCAGAAATCCGAACCATGGT
ACAACATGG
>Trachemys_scripta_elegans_51
GCCCCCCTGGCAGAGCCCCCTGCGCTGGCCACCAGGCAGCAGACCTTCTACCCACACTTC
AGGAACCAGCAGGAGTGGGGGGCGGAGGTGCTGCAGGTTTTGGGGACGGACGAGCCTTTC
AGCCTGATCCAGGAGTTCCCCGACCCCACTGCTTCGCCCCCTGATCTCTCTCCTGCAGCC
CCACACCCCAGCACTGGCCACTCAGCCCCTCGCCCCTCCACCACCAGTCCCCCAATCCCT
TCCACAACCACTGGTCCCCTGGACCCCACCACCAGCCCCCCAATTCCCAGTACCACCACC
CTGATCCCTCCCACATCCACTGCCCCCCCAGAGCCCACCAATGGCCCCCCAGTTCCCCAC
ACCAGCCCCGCTATCACTCCCACAATTGGCCCCCCCAGCACCAGCCCCCCAAGCTCCAAA
TCTCCAAGGTCCCCTGGTGCTCCTGCCTCACCCTACAATGGGGGGGAAGGGGACCCTTCA
GCAGACAGGGCCAGGGCTCCGCTGCCCCCTTCGGAGGACCCCAGCACCTCTCCAGGTGGG
GAGCGGGCACGGAGGAAGCGGGATGACCGGTGG
>Trichechus_manatus_latirostris_52
AGCCCTGCGGGGGCCATGGGTGCCAGGGCTTCCCAGGGCCTTGGGGACGAGTTACTGGAT
GACAAGGAGGATGAGGAGGATGAAGATGAGGCCTGGGAGGCCTTTGATGGTAGCTGGACT
GAGATGCCGGGGATGCCGTGGATGGAGCCTACACAGCTGACTGACTTCGGCCTGGTCTAC
AGACCAAGCTTCCCAGAGGCCCAAGAGCCTCAGAGGCCCTACCCAGGGCCCACCTGGCCA
CCCCCACTCAGTGCGCCCCGAGTCCCCTACCACTCGGCAGTGCTCTCTGTCACCCGGCCT
GTGGTGATCTCTGCCATGCGCCCCACACTGCCTTCTGCCCACCAGCCCCCCATTATCTCT
GCCACACACCCACCCCTGGCTCCTGCCCATCAGCCCCCCATGATCCCTGCCACGCACCAA
GCTTCACCCCCTGACCACCAGTTCCCCAGAATCTCAGCCAACTATCCAGATCTTCCCTCT
GTTCACCAGCCCCCTGTTATCTCAGCCACTCGCCCAGCACGGCCCCCTGCCCACCAGCAC
CCCCTCATCTCAGCCACTCACCCAGCACAGCCCCCTGCCCACCGGCCCCCCATTATCTCA
GCCACTCACCCAGCACGGCCACCTGCCCACCAGTCCACCATAGCCCAAGACACCCAGGTC
ACTGATACCCAGACCACCACTCATTTGCCTCGAATTCCAGTTAACCATGCCCCTCTGGTC
ACCACGCCCAGTGCCCATCAACCCCCTCAAACCCCAGATGTTATGGTGCTCAGAGCCCAG
GCCACCCAGCTTCCCATTACCCCAACTGCCCAGCCCCCTCTGACCAATGCTTCCCAGTCC
CCTGTGCCTGCTGCCACCCAGCCCCCTGCCCTCCCCACTCCCCTGCCCTCTCAGAGCCCC
ACTAACCAGACCTCACCCAGCAGCCCTACACACCCCCATTCCAAAGCCCCTCAAGTCCCA
AGGGAAGGTGCCCCTGACCCCAGGCTGGCCCCATGGCTGCCCTCAGCGGCCCCCACAGCA
GCCCCAACAGCCCTGGGGGAGGCCAGTCTAGCAGGTCGCAGCCCAAGGGATGACCGGTGG
>Trichosurus_vulpecula_53
AGCCCCCTGGGAGCAGGGCAGGGGGCCCTGGGTGGGGAGTCGCAGGAAGAGGATGACGAT
GAGGAAGAGGAGGAGGAGGAGGAGGAGGACGAGGCCTGGGACAGCTTTGATGGGGGCTGG
ACCGAGTCCCTTGGGCCCCTGTGGTTGGACCCCACAAGACCACCGCTTGCCTTTGAGCCA
CCATTCAGGCCCCTGCTTCCCCATGTCAGCCCCACGCGGCCACCTCTCTTCATCCCCCCC
AGATCTCCCTACCGACCCCCACTACTCTCAATCACCCACCCCCCCAGGCTTCCCTCCACA
CACCACCCGTTGCCCCCTGCCCACTGGCTCCCCATGATCCCTGCAACCCACCCCGCTGTG
CCCCCAGCCTACCAGCTCCCTATCTTCTCTGCTACCCACCCTCCTGCTCATAAGCTTCCT
GCCATCCCTGTTTCCCAACCCCCTTTGCCTCCAGTCCACAAACCTCCGCTGGGTTCTACC
ACTCACTTTCCCATGCCCTCTGCACACCAGCTCCCTCCTCACTCTGCCACTAAAACTCCC
TTGCTGCCTACCCAGCATTCCCCTAGCCTTCCTACCAACCCTCCCACTTTGCCTCCTGCT
CATAGACACCCTGCAGCCCCTGGTGCCCACCGACCTGTGCCCTCTGCCCAGCAGCCCCCT
CTGGTTTCTGCAACCAAGCCTCCTCTACCCTTCACCTCTCCGCTAACCTTGATCACCAGC
CCCCACAGGCCTCTGCACCCAGCTCATTCATCCCCTGGGCTTACTGCCACACGGTCCTTT
CTCCAGCCCGCTCTCTCTCTTCCCCTTCCCACAGACCAGGCCCCACAGGCCCCCACTTCC
CAATCACCCAGACCCCAAACTTCATCCCCCCTGGCCCCAGCCCCTTTGACTCCTGAAGCT
CTCAGCAAGCTTCTGGCCTCTCCTACCCCTTCTCCTTTGCTACCAGGGACCCCTTCCTAT
CCCCCCAGCAGCCCCCCAGACCCCGGTCCAGCCCTGGATGTTCTGGGGTCCTCTCTGCCA
CCTCCCACAGCCCGGAGCCGGAGTCGCAGGGATGACCGCTGG
>Tupaia_chinensis_54
AGCCCTGCAGGGGCCATAGGCGCCCGGGCTTCCCAGGACCTTGTAGATGAGTTGCTTGAT
GATGGGGAGGACGAGGAGGACGAGGAGGATGAAGATGACATCTGGGAGGCCTTCAATGGT
GGCTGGACAGAGATGCCAGGGATCCTGTGGATGGAGCCTACGCAGCCGCCTGACTTTGGC
CTGGGCTATAGACCCAGCTTCCCAGAGGACGGAGAGCCACGGATCCCCTACCAAGAGCCC
ACCTGGCCACCCCCGCTCAGTGCCCCCAGGGTCCCCTACCACTCCTCAGTACTCTCTGTC
ACCCGGCCTGTGGTGGTCTCTGCCACGCGCCCCACACTGCCTCCTGCCCACCAGCCCCCT
ATCATCTCTGCCACGCATCCGCCCCCAAACCCTGCCCATCAGCCCCCCATGACCTCTGCC
ACACGACCAGCGTCACTCCCCGGACATCATATCCCTGTGATTGCAGCCAACTATCCGGAC
TTTCTCTCTGCCCATCAACCCCAAATTATCTCTGACACTCACCCTGCACAGCCCCCTGCC
CACTGGCCCCCCATTAACTCAGCCAAGTATCCTGAACTGTTCCCTGCCCACCATTCCCCC
AGGTTTCCAGAAACCCAGGTTACCGATGCCCAGATTACCACTCATTCGCCTCAAATCTCA
GCTAACCTCACCCCTCTGTCCACCACCCCCAGTGCTCCCCCACCCCCTCTGGCCCCAGAT
GCCTCGGTCCTCAGAACCCAAGTCACCCAGCTTCCCATTACCTCAACTGTCCAGCCTTCT
CAGACCACCACCTCCAGAACCCCAGAGCCCCCTGCCCATCAAGTCCCTGTGCCTGCTGCA
ACCCAGCCCCCAGTCCCCTTCACTCCCCTGCCCCCTCAGACTCCCACCAGCCAGACCTCA
CCTGTCAGCCCTACACATCCACGTTCAAAACCCCCCCACATCCCAAAGGAAGGTGGCTCC
AGCCCCAGATTGGCTCCGTGGCTACCCTCGACAGCCCCCACAGCACTCCCAACAGCCCTG
GGGGAGGCCNNAGTCGCAGGCCGCAGCCGAAGGGATGACCGGTGG
>Xenopus_tropicalis_55
CTTATTGGGCATACAGAAAATAGATATGCACCTGAGGCTCCTTTTAGCACATCTGAGGAG
AGGATTGAGGAAGAGGACGAAGTATGGTATGAAGGAGGGATGGAAGAAGAAAGTTTTTTG
ACACAGTGGGGTATGTCAGAGACAGCAACAGAGGGAAGCAAGGAGAGATGGGATTCCAGG
GATAATGCAAAGAGGGAGTATGGGTTGACAGGAGAGGTGGAGAGTTGGGGTGCCACAGTT
CAGCCTGAGGTTGAGGTTATTATAGACACAACCATGTCTCCACTGGATAAATGGGAAGAA
GTGACATATCCTGTAGTACCAGTGACACACAAGCAGCATGGAATAATTAATCATCCCTTT
CCCTGGGACGAGGAGGAGAAGAAGAAGGAAGAGGAGGAGGGAGATTCTGTTGTCTTTACT
ACAATTTGGCCAGCCCAGAACACATTAGCTGCAGATACATATGACAGTGAAAAGACAACT
GATTTCCCCACCACATCAATGAGTTCATCTACAGCTTCTTCAGATCTGGCAGACATAACC
TCAGAATTTCCAACAGAAAAAGTCAGTGTTACTGAAGTCACTGAAGAAGAAATCACCTTT
GCTAACCCTTTAACAGAAAACACAGAATGTTCCACATGTTCCTTAAAAAGTACCAAGGAC
CCAACATCATTAGACCAAAAGAAAAACATCAATCATCCACCAACCACATTGGGCCTGAAT
GTAGAAATAGATAATAGTTTAACAACCATTCCTCTGCCAGGACACCAGCTCAATAACTCT
GAGGTGGAAACTCCGCTACTTTCCACATTTTCACCTCTACCACCTCAGGAAACAAAGAGT
AGAAGGGATAACCGGTGG
