# Supplementary material for: A glimpse into the past: phylogenesis and protein domain analysis of the group XIV of C-type lectins in vertebrates
Source: BMC Genomics. 2022 Jun 4;23:420. doi: 10.1186/s12864-022-08659-6 (PMC9167495; doi:10.1186/s12864-022-08659-6)
Supplement: Supplementary file 10 — Additional file 10: Supplementary file 3. CDS of one representative species per vertebrate order of CD248 extracellular domain. [file 12864_2022_8659_MOESM10_ESM.zip › Supplementary file 3_CD248/EGF_2_CD248.fasta]

>Acipenser_ruthenus_EGF_20_CD248_0
TGTGATAAGGACAATGGGGGCTGCCAGCACTACTGTGTTGTCGACGGCACCTTTTACTAC
TGTGAGTGCTTGGAAGGCTACGTTCTGGAGGATGATGATCAAACCTGC
>Acipenser_ruthenus_EGF_21_CD248_1
TGCCGGGAGGATCCGTGTGAGTTTGAGTGTGTGAGCACTAAGGATGGCTACCTCTGTGCT
TGCCCTGAAGGGTACATTCTAGCCACCAATGGCCGAGACTGTGTT
>Alligator_mississippiensis_EGF_20_CD248_2
TGCGAGGGTGATAATGGCGGCTGCCAGGAGCTGTGCATGGACACGGGGCCCAGCCACACC
TGCGCCTGCCACAGCGGCAGGGCCCTGCTGGCAGACGGGCGGTCCTGT
>Alligator_mississippiensis_EGF_21_CD248_3
TGCCGTGAGCACCCCTGCGAGTATGCCTGTGCATCTGAGGGCACTGGTTACCGCTGCCTA
TGCCCTGCTGGGCACCGTCTGGCACGTGATGGGCACTCGTGTGAG
>Anguilla_anguilla_EGF_20_CD248_4
TGCCAGGACAGCAACGGCGGGTGTCAGCACCTCTGCTTCGAAGACGACGACCACTACTAC
TGCGAGTGCCACGCGGAGTTTCGGCTGGCGGAGGACGGGCACGCCTGC
>Anguilla_anguilla_EGF_21_CD248_5
TGCCAAAATGCCCGCTGCGAGCATGAGTGCCTCCCCTCCTCGGAGGGGTACCGCTGCACG
TGCCCGCACGGGTACCGGTTGGCACCCGACGGGCTCAGGTGC
>Betta_splendens_EGF_20_CD248_6
TGCGACCTGAACAACGGCGGGTGTGAGCACCTGTGCAGGATGGAAGGCGCCTATATCTTC
TGCGAGTGCGACAATGGCTTTCAGCTGCGAGACGACGGGCAGAGCTGC
>Betta_splendens_EGF_21_CD248_7
TGTCAAGAAGCCCCCTGCGAATACGAGTGCGTTCCTCTGTCGGACAGCTACCGCTGTGCC
TGCCCTGAAGGGTACATGCTTGCGCCGGATGAACACAGATGTCTG
>Boleophthalmus_pectinirostris_EGF_20_CD248_8
TGCAGCAGGGACCACGGGTGTGAGCATTTTTGTGAAAATTCTGAAACAGACTACTACTGC
TACTGCTCTGATGGCTTTATCCTAGACGAAGATGGGTACAGCTGT
>Camelus_ferus_EGF_20_CD248_9
TGCGGCCCCGACAACGGGGGCTGTGAACACGAGTGTGTGGAGGAGGTGGATGGTCGGGTG
TCCTGTCGCTGCACCGAGGGCTTCCGGCTGGCGGTGGATGGGCACAGCTGC
>Camelus_ferus_EGF_21_CD248_10
GAGGACCCCTGTGCCCAGGCCCCATGTGAGCAGCAGTGTGAGCCTGGTGGGCCACAGGGC
TACAGCTGCCACTGTCGCCTGGGTTTCCGGCCAGCCGAGGATGAGCCACACCGCTGCGTG
>Carcharodon_carcharias_EGF_20_CD248_11
TGTGCGGTGGGCAACGGGGGCTGCCAGCACGCCTGCCTGGACGAGGGGGCCTTCTACCAC
TGCCGCTGCCGCGAGGGTTACCGGCTGGGGGAGGACGGGCGCTCCTGC
>Chanos_chanos_EGF_20_CD248_12
TGTGATCAGGACAATGGAGGGTGTGAGCACTTCTGTGTCAACACTGACACACATTACTAC
TGCGAATGCTCTGAGGATTTTCAGCTGGGGGATGACGGTCAAAGCTGC
>Chanos_chanos_EGF_21_CD248_13
TGCCACAATGCTGACTGTGAGTACATGTGTGAGCCCACCCAGGGAGGATTCCAGTGTCTG
TGCCAAGATGGATACCTACTGGCATCTGACGGTCACACCTGCCTG
>Clupea_harengus_EGF_20_CD248_14
TGCGATCAGGACAACGGTGGGTGTCACCAGCTGTGCATCGACAAAGATGACACCCACGTG
TGCATGTGCATCGACGGCTACGTGCTGGCAGAGGACGGCATGAGCTGC
>Clupea_harengus_EGF_21_CD248_15
TGCCTCAACTCGCCGTGCGAGTCCGAGTGCGTGCCGGTGACCGACGGCTTCCGCTGCGAC
TGCCCCGAGGGCTACGTGCTGGAGCCGGACGAGCACAGCTGC
>Cottoperca_gobio_EGF_20_CD248_16
TGTAGCGGGGACCATGGCTGTGAGCAGCACTGTCAGAACACAGACACAGACTACTACTGT
TACTGCTCTGAGGGCTTTATGATAGATGAGGATGGGTACAGCTGC
>Cottoperca_gobio_EGF_21_CD248_17
TGTGTGGACATGGGGTGTGAGCACGACTGTGTGGAGACACAGCGGGGCATCCGCTGCACA
TGCCCCCCCGGCTACCAAATGGGTCCAGATGGCCGCAGATGT
>Cyprinodon_variegatus_EGF_20_CD248_18
TGCAGCAATAACCATAATTGTGAGCAGCACTGTCAGAGCACACACAACTATTACTACTGC
TACTGCTCTGATGGCTACACATTGGATAAGGATGGAACGAGCTGC
>Danio_rerio_EGF_20_CD248_19
TGCGATCAGGATAATGGAGGCTGCCATCACTTCTGCATTGAAACTGGCTTGCACTACTAC
TGCGACTGCAATGAGGGTTTTCTCCTGGCTGAAGATGGGGTAAGCTGC
>Danio_rerio_EGF_21_CD248_20
TGCAATGGAGCTCCATGTGAGTTTGAGTGTTTGCCTGTGATGGATGGCTACCGCTGTGCC
TGCCCTGATGGCTACATGTTGGCACCTGACGAACGGGGCTGTGTC
>Dasypus_novemcinctus_EGF_20_CD248_21
TGCGGCCCCGACAACGGGGGCTGCGAGCACGAGTGCGTGGAGGAGCTGGACGGCCGCGTG
ACCTGTCGCTGCCCCGAGGGCTTCCGGCTGGCGGCCGACGGGCAAAGCTGC
>Dasypus_novemcinctus_EGF_21_CD248_22
GAGGACCCCTGTGCCCAGGCGCCCTGCGAGCAGCAGTGTGAGCCCGGCGGACCCCGAGGC
TACAGCTGCCACTGTCGCCTGGGTTTCCGGCCGGCGGAGGACGAGCCGCACCGCTGCGTG
>Echeneis_naucrates_EGF_20_CD248_23
TGTAGTAATGACCATGGATGTGAGCAGTACTGCCAAAACACTGACACAGACTACTACTGT
TACTGTTCTGAGGGCTTTATAATAGATGAAGATGGTTACAGCTGT
>Echeneis_naucrates_EGF_21_CD248_24
TGTGTGGAAATGGGGTGTGAGTACAACTGTATGGAGACAGCACGGGGCGTCCGCTGCACA
TGCCCCCCAGGCTACCAAATGGGGCCCGATGGCCGCAGATGTTCA
>Echinops_telfairi_EGF_20_CD248_25
TGTGCCCGGGACAACGGGGGCTGTGAGCACCAGTGCGTGGAGGAGGAGGACGGGAGCCTG
TCCTGCCGCTGCTCTAAGGGCTTCCAGCTGGCAGCCGATGGGCGCAGCTGC
>Echinops_telfairi_EGF_21_CD248_26
GAGGAGGACCTATGTGCCAAGGACCCTTGCGAGCATCTGTGTGAGCTGGGAGGGCCACAG
GGCTACAGCTGCCGCTGTTACCTGGGTTACCGGCCAGCTGAGGATGACCCACACCGCTGC
GTG
>Electrophorus_electricus_EGF_20_CD248_27
TGCGAGAAAGACAACGGGGGCTGCGAGCACTACTGTACGAACACAGGCTCTGACTACCAT
TGTGAGTGCTCAGAGGATTTCAAGCTAGGTGAGGACGGGCAGAGCTGC
>Electrophorus_electricus_EGF_21_CD248_28
TGCCACAGTGCTGACTGTGAGTTTGATTGTGAGCCCAGTCCTGGCGGATACCGCTGCAAG
TGCCCTGAGGGATTTCTCCTCTCACAAGATGGTAAAAACTGCCTT
>Elephantulus_edwardii_EGF_20_CD248_29
TGCGACCTGGGCAATGGGGGTTGCGATCATGAGTGTGTGGAGGAGGAAGAGGGGCACGTG
TCCTGCCGCTGCTCCGAGGGCTTCCAGCTGGCAGAGGATGGGCACAGCTGT
>Elephantulus_edwardii_EGF_21_CD248_30
GAGGAGGTCTGCGGCCAGGGTCAGTGCGAGCATCGCTGTGAACTCGGCGGGCCACGAGGC
TATAACTGTGTCTGTAACCTGGGCTTCCGACCGTCTGAGGAAGACCCGCACCGCTGTGTG
>Equus_caballus_EGF_20_CD248_31
TGCGGCCCGGACAATGGGGGCTGCGAACACGAGTGCGTGGAGGAGGTGGATGGTCGTGTG
TCCTGTCGCTGCTCTGAAGGCTTCCGGCTGGCAGCAGACGGGCACAGCTGT
>Equus_caballus_EGF_21_CD248_32
GAGGATCCCTGTGCCCATGCCCCGTGTGAGCAGCAGTGTGAGCCTGGTGGGCCACAGGGC
TACAGCTGCCACTGTCGCCTGGGTTTCCGGCCAGCCGAGGATGAGCCACATCGCTGCGTG
>Esox_lucius_EGF_20_CD248_33
TGTGAAGAGGAAAACGGGGGCTGTGAGCATTTCTGTCAGAACGCAGGCGCACAGTATTAC
TGCGAGTGTTCCGAGGGCTTCACGCTGGCCGAAGACGACCGGACCTGC
>Esox_lucius_EGF_21_CD248_34
TGTGGCACGGCCAATTGTGAGTTTAACTGTGAGGAGACCGCTAAGGGATACCGATGCAAG
TGTCCAAATGGTTACCTGCTGGCCCCTAATGGACACAACTGCCTG
>Galeopterus_variegatus_EGF_20_CD248_35
TGCGGCCCGGACAACGGGGGCTGCGAACACGAGTGTGTGGAGGAGGTGGATGGCCGTGTG
TCCTGCCGCTGTACTGAGGGCTTCCGGCTGGCAGCAGATGGGCACAGTTGT
>Galeopterus_variegatus_EGF_21_CD248_36
GAGGACCCCTGTGCCCAGGCCCCGTGTGAGCAGCAGTGTGAGCCCGGTGGGCCGCAGGGC
TACAGCTGCCACTGTCGCCTGGGTTTCCGGCCAGCTGAGGACGAGCCGCACCGCTGCGTG
>Gouania_willdenowi_EGF_20_CD248_37
TGCAGTGGGGATCATGGATGTGAGCAGTACTGCCAGAACACCGACACAGATTACTACTGT
TACTGCTCCGAAGGCTTCACGATAGACGAGGACGGCTACAGCTGC
>Gouania_willdenowi_EGF_21_CD248_38
TGCGTAGTAATGGGATGTGAGTATAACTGTGTGGAGACCCTAAGGGGGCCCCGCTGCACG
TGTCCCCCGGGTTACCAAATGGCTCCTGATGGTCGCAGGTGTTCC
>Hippocampus_comes_EGF_20_CD248_39
TGCCAGGAGAATAACGGCGGCTGCGAGCATTTCTGCAGGCAAGCCGGCGCGCACCCGTAC
TGCGAGTGCGCCGAAGGCTACCAGCTCGGAGACGATGGGCAAAGCTGC
>Hippocampus_comes_EGF_21_CD248_40
TGCCAAGAGGCCAACTGCCAGGTTGAGTGTGTGCCTCTATCGGAGGGCTACCGTTGCGCC
TGCCCTGACGGTTACATGCTGGCTCCGGATGAACACGGCTGTCTG
>Homo_sapiens_EGF_20_CD248_41
TGCAGCCCTGACAACGGGGGCTGCGAACACGAATGTGTGGAGGAGGTGGATGGTCACGTG
TCCTGCCGCTGCACTGAGGGCTTCCGGCTGGCAGCAGACGGGCGCAGTTGC
>Homo_sapiens_EGF_21_CD248_42
GAGGACCCCTGTGCCCAGGCTCCGTGCGAGCAGCAGTGTGAGCCCGGTGGGCCACAAGGC
TACAGCTGCCACTGTCGCCTGGGTTTCCGGCCAGCGGAGGATGATCCGCACCGCTGTGTG
>Labrus_bergylta_EGF_20_CD248_43
TGCGAGCAGGATAACGGTGGATGTGAACATTACTGTAATCCGACTGGAGGTCACTTTTAC
TGCGAGTGTGCCAATGGATATCAGCTGAGAGACGACAGACAGACCTGC
>Labrus_bergylta_EGF_21_CD248_44
TGTCAGGGTGCCCCCTGTAAGCCAGAGTGCCTCCCCCTGACTGATGGGTACGGCTGTGCC
TGTCCTGAGGGGTTCATGCTGACTCCAGATGAACAAAGCTGTGTG
>Lacerta_agilis_EGF_20_CD248_45
TGCGAGGGGGACAACGGTGGGTGCCAGCAGCTCTGCCTGGACGAGGGCTCGGGCTACTCC
TGCGAGTGCCACGCCGGGTACTTCCTCCTCCCCGACGGACACTCCTGC
>Lacerta_agilis_EGF_21_CD248_46
TGCCGGGGCCGCCCGTGCCAGTTTGGCTGCGTGCCCGACGGGGAGGCGGCAGACGGGTAC
CGCTGCCAATGCCCCGCGGGCTATGAGCTGGGCAGCGACGGGCACCTGTGCGAG
>Latimeria_chalumnae_EGF_20_CD248_47
TGTGAAACAAACAACGGGGGTTGTGAACATATTTGCATAGAAGAGGGCAACCAGTATTAC
TGCGACTGCGATCCAGGCTACGGACTGGAGGATGATGGCGTGTCTTGC
>Latimeria_chalumnae_EGF_21_CD248_48
AGCCCCACAGATTATTGCGAGGGCAACCCTTGTGAATACCAGTGCATGAGCACCGACGAC
AGCTACCATTGCAGTTGCCCCGACGGCTACGTGCTTGCTGAAAATGGTCACGACTGCCTT
>Lepisosteus_oculatus_EGF_20_CD248_49
TGCCGGCGCGACAACGGCGGCTGCCAGCACCTCTGCCGGGCCGCGGACGCCCACTACTAC
TGCGAGTGCCTGGAGGGCTACGAGCTGGGCGCCGACGGGCAGAGCTGC
>Manis_pentadactyla_EGF_20_CD248_50
TGTGGCCTGGACAACGGGGGCTGTGAGCATGAGTGTGTGGAGGAGGTGGATGGTCATGTG
TCCTGTCGCTGCACCGAAGGCTTTCAGCTGGCAGCGGACGGGCGCAGCTGC
>Manis_pentadactyla_EGF_21_CD248_51
GAGGACCCCTGTGCCCATGCCCCATGTGAGCAGCAGTGTGAGCCCGGCGGGCCACGGGGC
TACAGCTGCCACTGTCGCCTAGGTTTCCGGCCTGCTGAGGATGAGCCGCACCGCTGCGTG
>Maylandia_zebra_EGF_20_CD248_52
TGTAGCAAGAACCACGGATGTGAGCAGCACTGCCAGAACACAGACACAGATTACTACTGT
TACTGCTCTGAGGGCTTCACAGTAGATAAGGATGGATACAGCTGC
>Megalops_cyprinoides_EGF_20_CD248_53
TGCGAGCAGGACAACGGTGGGTGCCAGCACCTGTGCCGGGACGACGGCCCCCACTCCTTC
TGTGAGTGCTTTGGCGGCTTCCGGCTGGCAGAGGACGGGCAGACCTGT
>Megalops_cyprinoides_EGF_21_CD248_54
TGCAGGGAGGCGCCCTGCGAGTTCGAATGCGAGCCCGCGGAGGACGGCGGGTACCGCTGC
ACCTGCCCGGACGGGTACCTGCTGGCACCAGACGGGCTGGCCTGCCTG
>Microcaecilia_unicolor_EGF_20_CD248_55
TGCGATTCATCCAGTGATCACTGTGACCACCTATGTGTGGATGGGGAGTTTGGCTACTAT
TGTGAGTGTGAGGAGGACTACTTGTTGATGGAGGATGGCCACTCCTGC
>Microcaecilia_unicolor_EGF_21_CD248_56
TGTGAGAGCAACCCCTGTGAGTACAGCTGCCTAGTTGCCAACCAAGGCTATGTCTGCAGT
TGCCCTGAGGGCTATAGTTTGGCAGAGGATGGTCGTTCCTGC
>Micropterus_salmoides_EGF_20_CD248_57
TGTGACAAGGATAACGGCGGATGTGAACATTTCTGCAGGCCAGGCGGGGTTTACTTCTAC
TGTGAGTGTATGGAAGGGTATCACCTACAAGACGATGGGCTGAACTGT
>Micropterus_salmoides_EGF_21_CD248_58
TGTCAAGGGGCTCCTTGCGAGTTTGAGTGCCTGCCCCTTTCAGATGGGTACCGTTGTGCC
TGCCCTGAAGGATACATGCTTGCACCAGATGAACGTGGCTGTCTG
>Monodelphis_domestica_EGF_20_CD248_59
TGCGCCCTGGAGAACGGCGGCTGCGAGCACGAGTGCGTGGAGGAGGCGGGCGGCCGGGCG
TCCTGCCGCTGCGCGGAGGGCTTCAGGCTGGACGGCGACGGGCGCAGCTGC
>Monodelphis_domestica_EGF_21_CD248_60
GTGGATCCCTGCGCAGACGCCCCCTGCGAGCAGCAGTGCGAGCCGGGCGGGCCCGGGGGC
TACAGCTGCCACTGCCGCCTGGGCTTCCGGCCGGCCGAGGACGACCCGCACCGCTGCCTG
>Monopterus_albus_EGF_20_CD248_61
TGTAGCAGGGACCATGGATGTGAGCAGTTCTGCCAGAACACAGGTACAGGCTACTACTGT
TACTGCTCTGAGGGCTTTACGATAAATGAGGACGGGTACACCTGC
>Monopterus_albus_EGF_21_CD248_62
TGTGTGGAGATGGGGTGTGAGTACAGCTGTGTGGAGACACTTCGGGGCATCCGCTGCACA
TGTCCCCCGGGCTACCAGATGGGTCCAGATGGCCGCAAATGTATT
>Mus_musculus_EGF_20_CD248_63
TGTGGTCCTGACAATGGGGGTTGCGAACATGAGTGTGTGGAAGAGGTGGACGGTGCTGTG
TCCTGCCGCTGCAGTGAAGGCTTCCGTCTAGCAGCAGATGGGCACAGTTGT
>Mus_musculus_EGF_21_CD248_64
CCCTGTGCCCAGGCCCCCTGTGAGCAGCAGTGTGAACCTGGAGGGCCACAAGGCTATAGC
TGCCACTGTCGCCTTGGCTTCCGGCCAGCTGAGGATGATCCACACCGCTGCGTG
>Mustela_putorius_furo_EGF_20_CD248_65
TGCGGCCCAGACAACGGGGGCTGCGAACACGAATGCGTGGAGGAGGTGGACGGCCGCGTG
TCCTGTCGCTGCACTGAGGGCTTCCGGCTGGCGGCAGATGGGCAGAGCTGC
>Mustela_putorius_furo_EGF_21_CD248_66
GAGGACCCCTGTGCCCAGGCTCCATGTGAACAGCAGTGTGAGCCCGGCGGGCCGCAGGGC
TATAGCTGTCATTGTCGCCTGGGTTTCCGACCGGCCGAGGATGAACCGCACCGCTGCGTG
>Myripristis_murdjan_EGF_20_CD248_67
TGTGTGGCGGCGGGGTGTGAGTACAACTGTGTGGACACGCCTCGGGGTGTCCGCTGCACA
TGCCCCCCAGGCTACCAAGTAGGTCCAGACGGCCGTGGGTGCTCT
>Oncorhynchus_mykiss_EGF_20_CD248_68
TGTGAAGAAGAAAATGGTGGCTGTGAACATTTCTGTCAGAATGCTGAAACACAGTATTAC
TGTGAGTGTTCTGACGGCTTCACACTGGCAGAGGATGGCCAGACCTGC
>Oncorhynchus_mykiss_EGF_21_CD248_69
TGTAGCAATGCCAACTGTGAGTTTGATTGTGAGGAGACCGCTAAGGGATTCCGCTGCAAA
TGTCCAAACGGATACCTGCTGGCACCTGATGGACGCAACTGCCTG
>Ornithorhynchus_anatinus_EGF_20_CD248_70
TGCGGCCCGGACAACGGGGGCTGCGAGCAGGACTGCCTGGAGGGGCCCCCCGGACACCCG
CCCCGCTGCCGCTGCGCCGAGGGCTACCGCCTGGACGTCGACGGCCGCAGCTGC
>Ornithorhynchus_anatinus_EGF_21_CD248_71
CTGGACGCCTGCGCCGAGGCCCCCTGCGAGCAGCAGTGCGAGCCCGCCGGACCGGGGCCG
GAGCCGGGGGCCGGACCCGGCTACTCCTGCCACTGCCGCCTGGGCTTCCGGACGGCCGAC
GAGGACCCCCACCGCTGCCTG
>Orycteropus_afer_afer_EGF_20_CD248_72
TGTGGCCCGGACAACGGGGGCTGTGAGCATGAGTGTGTGGAAGTGGATGGACGAACATCT
TGCCGGTGCTCTGAGGGCTTCCAGCTGGCGGCGGATGGACACAGCTGC
>Orycteropus_afer_afer_EGF_21_CD248_73
GAGGACCCGTGCGCCCAGGCCCCTTGTGAGCAGCAGTGTGAGCCCGGCGGGCCACAGGGC
TACAGCTGCCACTGTCGTCTGGGATTCCGACCGGCCGAGGACGAGCCACACCGCTGTGTG
>Oryctolagus_cuniculus_EGF_20_CD248_74
TGCGGCCCGGCCAACGGGGGCTGCGAGCACGAGTGTGTGGAGGAGGAGGACGGCCGCGTG
TCCTGCCGCTGCTCCGAGGGCTTCCAGCTGGCGGCGGACGGGCACAGCTGC
>Oryctolagus_cuniculus_EGF_21_CD248_75
GAGGACCCCTGTGCCCAGGCGCCGTGCGAGCAGCAGTGTGAGCCCGGGGGGCCACAGGGC
TACAGCTGCCACTGTCGCCTGGGCTTCCGGCCGGCCGAGGACGAGCCGCACCGCTGCGTG
>Oryzias_melastigma_EGF_20_CD248_76
TGTAGCTCCGATCACAAATGCGAGCATTACTGCGAGATCACAGACACATCTTATAACTGT
TACTGCGCTGAGGGCTTCGTGTTAAACGCAGACGGCTACAGCTGC
>Pangasianodon_hypophthalmus_EGF_20_CD248_77
TGTGATAAGGATAATGGTGGTTGCCACCATTACTGCATAGTAGATGACAATCACTACTAC
TGTGATTGTAAGGAAGGCTTTCTCTTGGCTGAAGATGGAGTGAGCTGC
>Pangasianodon_hypophthalmus_EGF_21_CD248_78
TGTCGAGGATCTCCCTGTGAATATGAGTGTCTGACAGTGATGGACAGTTATCGCTGTGCC
TGCCCCGAGGGCTACATGCTGGCACCAGATGAGCAAGGCTGTCTG
>Paralichthys_olivaceus_EGF_20_CD248_79
TGCGATCTGGATAATGGTGGATGTGAGCATTACTGCATGCCGGCTGGTGAACACTTCTAC
TGTGAGTGTGCTGATGGGTATCAACTAGGAGATGATCGGCATAGCTGT
>Paralichthys_olivaceus_EGF_21_CD248_80
TGTCATGGGGCAACCTGTGAGTTTGAGTGCCTGCCCCTTTCAGATGGGTATCGCTGTGCC
TGCCCTGAAGGATACATGCTCGGGCCAGATGAAATTGCCTGTCTG
>Paramormyrops_kingsleyae_EGF_20_CD248_81
TGCGAGGAGGACAACGGTGGCTGCAATCACTACTGTATCAATGCAGAGACTCACTACTAC
TGCGGGTGCTCGGATGGCTTCCTTCTGGATAAGGACGGTCAGACTTGT
>Paramormyrops_kingsleyae_EGF_21_CD248_82
TGCCTCGGAGTCCCTTGCGAGTTCGAATGCCAGCCCACTCTCAGGGGTTACCTCTGCACA
TGCCCAGAAGGCTACCTGTTAGCTCCCAATGGCCACGACTGCCTG
>Pteropus_alecto_EGF_20_CD248_83
TGCGGCCCGGACAACGGGGGCTGTGAACACGAGTGCGTGGAGGAGGTGGATGGTCGTGTG
TCCTGTCGCTGCACTGAAGGCTTCCGGCTGGCAGAGGACGGGCGCAGCTGT
>Pteropus_alecto_EGF_21_CD248_84
GAGGACCCCTGCACCCACGCCCCGTGTGAGCAGCAGTGCGAGCCTGGGGGACCACAGGGT
TACAGCTGCCACTGTCGCCTGGGTTTCCGGCCAGCCGAGGATGAGCCCCACCGCTGCGTG
>Sorex_araneus_EGF_20_CD248_85
TGCGACCTGGACAACGGTGGCTGCGAGCACCAGTGCGTGGAGGAGCTGGACGCGGGCGTG
TCTTGCCGCTGCCCCGAGGGCTCCCGGCTGGCCGCCGACGGGCGTCACTGC
>Sorex_araneus_EGF_21_CD248_86
GAGGACCCCTGCGCCCAGGCACCCTGTGAGCACCAGTGTGAGCTGGACGGGCCGCACGGC
TACCGCTGCCACTGCCGCCTGGGCTTCCGGCCGGCGGAGGACGAGCCGCACCGCTGCGTG
>Sparus_aurata_EGF_20_CD248_87
TGTAGCGGGGACCACGGATGTGAGCAGTTCTGTCAGAACACAGACACAGACTACTACTGT
TACTGCTCTGAGGGCTTCACGATAGATGAGGACGGCTACAGCTGC
>Sparus_aurata_EGF_21_CD248_88
TGTGTGGAGATGGGGTGTGAGTACGACTGTGTGGAGACATCACGGGGGATCCGCTGCACA
TGCCCCCCGGGGTACCAAATGGGTCCAGATGGCCGCAGATGTTCT
>Sphaeramia_orbicularis_EGF_20_CD248_89
TGTGAAGACCATCAGTGTGAGCATTACTGTCAGAGCACAGACACGGGCTACTACTGCTAC
TGCTCTGAAGGCTTTGTTCTCAGTGATGACATGTATAGTTGT
>Sphaeramia_orbicularis_EGF_21_CD248_90
TGTGTAGATATGGGCTGTGAGTACGACTGTATGGAGACATCACGCGGCATCCGGTGCACA
TGCCCACCAGGATACCAAATGGGTAAAGATGGGCGTAAGTGTTCT
>Thalassophryne_amazonica_EGF_20_CD248_91
TGTGACCAGAATAACGGTGGCTGTCAGCATATCTGCAGGCCAGCCAGAGACCACTTCTAC
TGTGAGTGTGCAGATGGGTTTGAACTCGGAGTTGACGGCCAGAGTTGC
>Thalassophryne_amazonica_EGF_21_CD248_92
TGCCAGGATGCACCGTGTGAAATGGAGTGTCTGCCTGTCTCAGATGGGTACCGCTGTGCC
TGCCCTCAAGGATATATGCTTGCAACAGATGAACATGGTTGTCTG
>Trachemys_scripta_elegans_EGF_20_CD248_93
TGTGAGGGTGACAATGGGGGCTGCCAGCAGCTGTGCGTGGATGAGGGTCCCAGCTACTCC
TGCGAGTGCCACGCCGGCCACGCCTTACTGCCTGACGGGCGCTCCTGC
>Trachemys_scripta_elegans_EGF_21_CD248_94
TGCCAGAACCACCCCTGCCAGTTTCAGTGCGTGCCAGGAGAGGACGGAGGGTACCGGTGC
TTGTGCCCCGTGGGCTATACGCTGGCCAGTGACGGGCACACGTGCGAG
>Trichechus_manatus_latirostris_EGF_20_CD248_95
TGCGGCCCGGACAATGGGGGCTGCGAACACCAGTGCGTGGAGGAGGTAGATGGGCGCGTG
ACCTGCCGCTGCTCCGAGGGCTTCCGGCTGGCAGCGGATGGGCGCAGCTGC
>Trichechus_manatus_latirostris_EGF_21_CD248_96
GAGGACCCTTGCGCCCAGGCCCCGTGTGAGCAGCAATGTGAGCCCGGTGGGCCACAAGGC
TACAGCTGCCACTGTCGCCTGGGTTTCCGACCCGCTGAGGACGAGCCACATCGCTGCGTG
>Trichosurus_vulpecula_EGF_20_CD248_97
TGCGCTCTGGATAACGGAGGCTGTGAGCATGAGTGTGTGGATGAGGCCGGTGGGAGAGTG
TCCTGCCGCTGCGCTGAGGGGTTTCGTCTGGACGGTGATGGGCACAGTTGT
>Trichosurus_vulpecula_EGF_21_CD248_98
GTGGACCCCTGTGCCGAGGCCCCATGTGAACAGCAGTGTGAGCCAGGTGGGCCTGGCGGT
TACAGCTGCCACTGTCGCCTGGGCTTCCGGCCGGCGGAGGACGAGCCTCACCGCTGCCTG
>Tupaia_chinensis_EGF_20_CD248_99
TGTGGCCCAGACAACGGAGGCTGCGAACATGAGTGTGTGGAGGAAGTGGATGGTCATGTG
TCTTGCCGCTGCACCGAGGGCTTCCAGCTGGCAGCAGATGGGCGCAGTTGC
>Tupaia_chinensis_EGF_21_CD248_100
GAGGATCCCTGTGCCCAGGCCCCGTGTGAGCAGCAGTGTGAGCCTGGTGGGCCACAGGGC
TACAGCTGCCACTGTCGTCTGGGTTTCCGGCCAGCTGAGGATGAGCCACATCGCTGCGTG
>Xenopus_tropicalis_EGF_20_CD248_101
TGTAGTAAATGCCAGCAGCTTTGTGGGGAGGGAGGAGTTTGTGCTTGCCATGAAGGATAC
ACTCTACAGCTGGATGGACATTCCTGT
>Xenopus_tropicalis_EGF_21_CD248_102
TGCCCATGCCAATATCGTTGTTTAGACCTTGAAAAGGGCAAAGGATACCAGTGCATATGC
CCAGAGGGCTACCAGCTGGCTGCTGATGGGCACCACTGTGAA
