# Supplementary material for: A glimpse into the past: phylogenesis and protein domain analysis of the group XIV of C-type lectins in vertebrates
Source: BMC Genomics. 2022 Jun 4;23:420. doi: 10.1186/s12864-022-08659-6 (PMC9167495; doi:10.1186/s12864-022-08659-6)
Supplement: Supplementary file 10 — Additional file 10: Supplementary file 3. CDS of one representative species per vertebrate order of CD248 extracellular domain. [file 12864_2022_8659_MOESM10_ESM.zip › Supplementary file 3_CD248/CTLD_CD248.fasta]

>Acipenser_ruthenus_0
TGCAGCCCTGAAGGATGCTATGCGCTTTACTCCCAGCGCAAAACCTTCCTGGATTCCTGG
AGGAGTTGCAGAGATCGGGGAGGCAATCTGGTCACAGTTAAACGTCCGGAAGAAGCTGCT
TTGATTGAAGAACTGTTCAACATGCAGCCCCACAGAGGGACGAAGCTGAGAATCTGGATC
GGGCTTCAGCGCCAGCCTAGGCAGTGTTCTGCAACCAGACCCCTGCGTGGTTTCACCTGG
ATCACAGGGGACCAGGACACCCAGTATACAAACTGGTTGCAGGAGGATTCAGTCAGTACC
TGTGCTGCGTCGAGGTGTGTGGTGATGACCTACAGCACTGCCCCGCATGAACAAAGCCAG
AACTTCAAATGGCTTGACGGTTCCTGCACCTTGCCTGTGGATGGATACATGTGCAGGTAT
AACTAC
>Alligator_mississippiensis_1
TGCAGCCCTGGGGGCTGTGTGGCCCTGTTTCCCCAGCCCCGGCCCTTCCTGGAGGCCTGG
CGCAGCTGTCGGGACCGTGGCGGGGACCTGGCCACCCTCAAACACCCTGAAGAGGCGGCC
GATGTGGCCCAGCTGCTAGATGAGGCACCGCGCCCATCGCCGGGACCCCGGCGCTACTGG
ATTGGGCTCCAGCGCCAGCCCCGGCAGTGCCAGCCCCGGCGCCCGCTGCGCGGATACACC
TGGACCACAGGAGAGCAGGACACGGCCTACACCAACTGGGCCCGGGAGGAGGCGCCAGCC
AGCTGCAGCCTGGCGCGCTGCGTGGCCCTGAGCCACATCGCTGGTGCCCACCAGCCACCG
GCCTGGCTGGACGGAGCCTGCACGGCACCCGCTGATGGCTACGTGTGCCGCTTTGCC
>Anguilla_anguilla_2
TGCGGCGAGGACGGCTGCTTCGCGGTCTACTTCCAGCGCAAGACCTTCCTGGAGGCCTGG
CGGAGCTGCAAGGAGAAAGGGGGCAACCTGGCCACCATGAAGCGGGCGGCAGAGGCCGCG
CAGGTGGAGGAGCTGCTGGCGGGCGCCGAGCGGCGGGTGTCCCGGGCGAAGGTGCGGGTG
TGGATCGGGCTCCAGAGGCAGCCGCGGCAGTGCTCGGCCGCCAGTCCCCTGCGGGGGTTC
TCCTGGACCACGGGCGACAAGGACACGCAGTACACCAACTGGCTGCGGGAGGACTCCCCC
AGCACCTGCTCGGCGCCCCGCTGCGTGGTCACGACCCACAGCACCGCCGGCCACGAGCGG
CAGGACAACTACAAGTGGCTGGACGGCTCCTGCTCGCTGCCCGTGGACGGCTTCCTGTGC
CGCTTCGTCTAC
>Betta_splendens_3
TGTAAAGCCAACGGTTGCTTCATGGTCTATTTCCAACGCAAAGCTTTTCTGGAAGCCTGG
AGATCCTGCAACGAGGGAGGTGGCAACCTGGCCACTATTAAAAACCGCGAGGACGCAGCC
ACTGTTGCCAGTCTTTTCTCCACGCTGGACCTGCGCTACTCGCGAACTCAAGTCCAGGTG
TGGATCGGCCTGCAGCTCCTGCCTCGTCAGTGCAGCCCCACTCGCGTGCTGCGAGGCTTC
TCGTGGACAACTGGGGACCAGGACACAGACTACACCAACTGGCTGAAAGAGGACTCCCAG
AGTACATGCTTCGAGCCACGCTGCGTGACGGTAAGCTACAACACCCAGGAGCCAAAGGAT
AATTTGAAATGGCTGGACGGACCCTGCTCGGTCCACGTGGATGGATACCTTTGCCATTAT
GCCTAC
>Boleophthalmus_pectinirostris_4
TGCTATGAAAAAGGATGCTATGCAGTGTTTCTCCAGAAGAAGGCGTTCAGAGATGCTGGG
CGCAGTTGCCGGGAGAAGGGCGGGACTCTGGCCACGATGCACGACTACACGGAGGCGGGT
GTGGTCCACGACCTGTTGTTCCAGATTGATGCTCCAGGGAGATCCACGCTCCGGCTGTGG
GTCGGACTGCACCGCCCCCCGCGACAGTGCTCCGCCACCAGGCCGCTCAGAGGATTCGTC
TGGGTCACAGGGGACCAGGATGGACAGTACACTAACTGGATGAGGGAGGAGACTCCTGGT
ACATGTGCGGCTCATCGCTGCGTTGCCATGACGGTGCACACCCTTGAGAGCACTCACCAG
GGGGAGCAGAACTACCAGTGGCTGGACGGTTCATGCAGTCTGGCCCTTGATGGATACGTG
TGCCAGTATAACTAC
>Camelus_ferus_5
TGCGGCCCGGGCAGCTGTTACGCGCTCTTCCCACGGCGCCGCACCTTCCTGGAGGCCTGG
CTGGCCTGCCGCGAGCTTGGGGGTGACCTGGCCACGCCGCGGACCCCCGAGGAGGCCCAG
CGCGTGGACAGCCTGGTGGGCTCCGGTCCGGCCAGCTGGCTGCTGTGGATCGGGCTGCAG
CGGCAGGCCCGGCAATGCCAGCCGCAGCGCCCACTGCGTGGCTTCACATGGACCACGGGG
GACCAGGACACAGCCTTCACCAACTGGGCCCAGCCAGCCACGGGAGGGCCCTGCCCGGCC
CAGCGCTGTGCGGCCCTTGAGGCAAGTGGCGAGCATCGCTGGCTCGAGGGCTCGTGCACG
CTGGCCGTCGATGGCTACCTGTGCCAGTTCGGCTTT
>Carcharodon_carcharias_6
TGTGGCCCCGAGGCGTGCTACACCGCTCACCTGCAGAGGAGGTCCTTCAGCGACGCCTGG
AGGGCCTGCCGGGAGCTGGGGGGGAACCTGGCCAGCCTCAAGCGGCCGGAGGAGGCTGGG
CTGGTGGAGGAGCTGCTGGTGGGCTTGCCGGTGGGCGAGGAGCGGGGGCTGTTGAAGCTG
TGGCTGGGTCTGCAGCGCCAACCCCGCCAGTGCTCGCCGCACAAGGCCCTCCGCGGCTTC
ACCTGGATGACCGGCGACCAGGACACCTGGTACACCAACTGGCTGCGGGCCGAGCACCCA
GGCTCCTGTCCAGCTGCCCGCTGTGTGGTGCTGAGCTACGGCGCCGGCGAGTCCGGCCGT
TACGCCAACTACAAGTGGCTGGACGGCTCCTGCCTGCTGGCGGTGGACGGCTACCTCTGC
CGCTTTGCCTAC
>Chanos_chanos_7
TGCAATGCTGAGGGCTGCTATTCTGTCCACTACCAGAGGAAATCTTTCCGCGAGTCTTGG
AAAAGCTGTAGGGACAAAAGAGGCAGTCTAGCCACTGTCAAACGACCTGAGGAGGCAGCG
CTTATCCATGAACTGCTCTCCTCTGGGGAGAGACGTGGCCCACGGGTCAGGATAAGGCTT
TGGATTGGGCTTCAGCGACAGCCACGCCAGTGCTCTGCCACAAAGCCACTTCGGGGCTTC
ACCTGGATCACCGGAGACCAAGACACCCAGTACACCAACTGGCAACGTGAGGATTTACCC
AACACATGCAGCGCGCCCCGCTGCGTGGTCATGATCCACAACACAGCTGACAAAAGCGGT
AGTTACCAGAACAACTTCAAGTGGCTGGACGGCTCCTGCCAGGTGGCTGTAGATGGGTTC
CTTTGTCGCCACACCTAC
>Clupea_harengus_8
TGCACGGAGAACGACGGCTGTTTCGTGCTCTACTTCGAGCGCAAGACCTTCCTGTACGCT
TGGCGCAGCTGCAAGGAGCGTGGGGGTGACCTGGCCACACTGAAGGACCCCCGGGACGCC
GTTGCTGTCGAGCGCCTCTTCGCGGGCGTGGACCTGCGTGGCAAGCAGGGCAAGGTGCGG
ACGTGGATCGGGCTCCAGAGGCAGCCGCGCCAGTGCTCGTCTACCCGCCCCCTCCGCGGC
TTCAGCTGGGTCACCGGCGACCAGGACACGCGCTTCACCGACTGGCTGGGCGAGGATTCG
GCCAGTGCCTGCACCGCACCGCGCTGCGTCGTCGTGGGCTACACTGAACCCCCGAACCTG
GGTCATGGCGACAACCTCAAGTGGACGGACGGCCCATGCTCGATCACCGTGGACGCATAC
CTGTGCAAGTACAACTAC
>Cottoperca_gobio_9
TGCCACCAGGAGGGATGCTACACTGTCTTCCTCCAGAAGAGAGCCTTCAGGGAGGCTGGG
CGGAGCTGTCGGGAGCGAGGTGGGACCCTGGCAACAATGCACACCAAGGAGGCAGCGGGT
GTGGTCCATGAGCTGCTGTCGGCTATCGAGGGCACCAGGTCAAGGCTTCGCCTCTGGATC
GGGCTGCACAGACCGCCACGCCAGTGCTCATCCACCCGACCGCTCAGAGGATTCGTCTGG
GTCACAGGCGACCAGGATGGCCAGTTCACCAACTGGCTCCGTGAAGACACCCCTGGGACT
TGTGCGGCCCCTCGCTGTGTGGCCATGACCGTCCACACGTCCGAGAGCGGGCGTGAGAGC
AGTGACAATTTCCGGTGGCTCGATGGCTCCTGCGCCCTGGCGTTGGATGGCTACGTTTGC
CAGTACAACTAC
>Cyprinodon_variegatus_10
TGCCACCAGAGGGGATGCCACGCCGTCTTCTTCCAAAAGAAGAACTTCAGGGAGGCAAGG
CAGACCTGCATGGATGGAAATGGGACTCTAGTGACGATGCAGACTCAGGAAGCTGCAGGT
TTTGTCCATAAACTGCTGTCATCGGCTGGTGTTCAAGGTTCTGGGACTCTTCGCCTTTGG
ATTGGACTGCACCGTGCTCCACGCCAGTGTTCATCCACAAAACCACTAAGAGGATTCACC
TGGGTTGCAGGAAACCAGGATGGCTCATTCACCAACTGGAACCGTAAAATAATGCCCAAC
ACTTGTGCAGTCCATCGTTGCGTAGCCATGACTGTGCATACGTCCGAGAATGGAGGAGAG
AGTGGCGAGAATTTCCGTTGGATCGAGGGTCCCTGTCTTCTTAAACTGGATGGATTTATA
TGCCAGTACACTTAC
>Danio_rerio_11
TGCAATGAGGATGGGTGCTATGTACTTTACTTTCAGCGCAAGATCTTCCTGGACGCCTGG
CGGAGCTGCAAGGAACAAGACGGGAATTTGGCTACCATCAGACATCCAAAGGATGCAGAA
ACGGTCAGAGAACTCTTCTCCAACGTAGAACTGAGACAGCACCACAGAGGCAAGGCAAAT
ATCTGGATTGGCCTTCAGAGACAACCACGACAATGTTCTCCCACCCGGCCCCTGCGTGGC
TTCTCGTGGGTCACTGGAGATCAGGACACCCAGTTCACAAACTGGCTTCAAGACGATTCA
GCAAGTACCTGCTCATCTCCACGATGTGTGGTGATGCCCTACAGCACTGTAGCTGCTGAC
CGAGGGGATAATCTAAAATGGAAAGATGGACCTTGTTCGATTTCAGTGGATGGCTACCTG
TGCAAGTACAACTTC
>Dasypus_novemcinctus_12
TGCGGCCCCGGCAGCTGCTACGCGCTCTTCCCGCGGCGCCGCACCTTCCTGGAGGCCTGG
CGGGCCTGCCGCGAGCTGGGGGGCGACCTGGCCACGCCGCGGACCCCCGAGGAGGCCCGG
CGCGTGGGCAGCCTGGTGGGCGCCGGGCCGGCCGGCCGGCTGCTGTGGATCGGGCTGCAG
CGGCCGGCGCGGCAGTGCCAGCCGCAGCGGCCACTGCGCGGCTTCACGTGGACCACGGGG
GACCAGGACACGGCCTTCACCAACTGGGCCCTGCCCGCCGCGGGGGCGCCCTGTCCGGCC
CAGCGCTGCGTGGCCCTCGAGGCCGGCGGCGAGCATCGCTGGCTCGAGGGCTCCTGCACG
CTGGCCGTCGACGGCTACCTGTGCCAGTTTGGCTTC
>Echeneis_naucrates_13
TGCCACCTGGAGGGATGCTATGCTGTCTTCCTACAGAAGAGAACCTTCAGGGAGGCTGGG
CGCAGCTGCCGGGAGCGAGGTGGGACGCTTGCGACGATGCATACCCATGAGGCAGCGGGT
GTGGTCCATGAGCTCCTGTCAGCCATCGAGCCACAGGGGACCAGGTTAAGGCTTCGCCTC
TGGATTGGGCTGCACAGACCCCCACGCCAGTGTTCATCCACCCGGCCCCTCAGAGGATTC
GTCTGGGTCACAGGAGACCAGGATGGCCAGTTCACTAACTGGCTCCGTGAAGACAGCCCT
GGGACTTGTGCAGTCCCTCGATGTGTGGCCATGACTGTCCATATTTCAGAGAGCGGGCGT
GACAGAAATGACAACTTTCGATGGCTCGATGGCTCCTGCACTTTGCCATTGGACGGATAC
GTTTGCCAGTACAACTAC
>Echinops_telfairi_14
TGCGACCGGAGCAGCTGCTACGCGCTCTTCCCCCAGCGCAGCAGCTTCCTGGCGGCCTGG
CAGTCCTGCCGCAAGCTGGGGGGCAACCTGGCCACGCCGCGGACTCACAAGGAGGCGCAG
AAAGTGCACAATCTGGTGGGCGCGGGCCCCGCCAGCCAGCTGCTGTGGATCGGGCTCCAG
CGCCTGGCGCGGCATTGCCAACCGCAGCGACCCCTGCGCGGCTTCACGTGGACCACCGGC
GACCAGCTCACGGCCTTCACCAACTGGGCCTTGCCGCCCTCGAACGGGCCCTGCCGGGCC
CAGCGCTGCGTCGCCCTGGAGTGGAGCGGCGCGCACCGCTGGCTGGAGGGCTCGTGCACG
CTGGCCCTCGATGGTTACCTGTGCCAGTTCGGCTTC
>Electrophorus_electricus_15
TGCAACGCTGAAGGATGCTACTCTATCCACCTCCAGCGCAAGACCTTCCGGGAGTCCTGG
AGGAGCTGCAGGGAGAAAGGGGGAAACCTGGCTACAGTGAAACAGCCAGAGGAGGCCGCG
CTGATCCATGAGCTGCTGTCGGCTGGTGAGCGGCGTGGCCCCCGGCCCAAACTCAGGCTG
TGGATCGGCCTCCAGCGACAGCCTCGCCAATGCTCGGCCACACGCCCTCTGAGGGGCTTT
ACCTGGATCACGGGGGACCAGGACACAGAATACACAAACTGGCAGCGAGTCGACTTGCCA
GGAGCCTGTTTGGCCCCTCGCTGTGTGGTCATCACCTATAACACTATGGACAAAAGCAGC
AGTGACCAGAACAACTTCAAGTGGCTGGATGGCTCATGCATGCTGGCCGTAGATGGCTTC
TTGTGCCGCTACACATAC
>Elephantulus_edwardii_16
TGCGGCCCGGGAAGCTGCTACGCGCTCTTCCCGCGGCGCCGCACCTTCCTGGAGGCCTGG
CGGGCTTGCCGCGAGCTGGGGGGCGACCTGGCCACGCCGCGGACCCCCGAGGAGGCGCGG
CGCGTGGACAGCTTGGTGGACGCCAGCCCTATCGGGGGGCTGCTGTGGATTGGGCTGCAG
CGGCAGCCGCGGCAATGCCAGCCGCAGCGACCTTTGCGCGGCTTCACCTGGACCACGGGA
GACCAGGACACGGCCTTCACCAACTGGGCCTTGCCAACCATCATCGGGTCCTGCCCGGCC
CAGCGCTGCGCCGCCCTGGAGGCAAGCGGCGGGCATCGCTGGCTCGAAGGCTCCTGCACA
CTGGCCGTCGATGGCTACTTGTGCCAGTTCGGCTTC
>Equus_caballus_17
TGCGGCCAGGGCAGCTGCTACGCGCTCTTCCCGCGGCGCCGCACCTTCCTGGAGGCCTGG
CGGGCCTGCCGCGAGTTGGGGGGTGACCTGGCCACTCCGCGGACCCCTGAGGAGGCCCAG
CGCGTGGACAGCCTGGTGGGTGCCGGCCCGGCCAGCCGGCTGCTGTGGATTGGGCTGCAG
CGGCAGGCCCGGCAATGCCAGCCGCAGCGCCCCCTGCGCGGTTTCACGTGGACCACGGGG
GACCAGGACACAGCTTTCACCAACTGGGCCCAGCCGGCCACCGGGGCGCCCTGCCCGGCC
CAGCGCTGTGCGGCCCTGGAGGCGGGCGGCGAGCATCGCTGGCTCGAGGGCTCGTGCACG
CTGGCTGTTGACGGCTACCTGTGCCAGTTCGGCTTC
>Esox_lucius_18
TGCACGGCGGTAGGCTGCTACGCTGTCTATTTCCAGCGCAAAACCTTTCGTGAATCTGCT
AGGTTCTGCAAGGACAAAGGTGGTTACCTGGCAACCTTGAGGAGTTCTGAGGAGGTGACT
GTAGTCCACGAGCTCCTGTCGTTGGTTGAGCAGCGCGGCCCTCGCGCCAGAGTCAGAGTG
TGGATTGGGCTCCACCGCCAGCCGAGGCAATGCTCAGCCTCCCGACCCCTCAGGGGATTC
CAGTGGATCACAGGTGAACAGGACACGCCGTACACAAATTGGGTGAGAGCGGACTCGCCG
AACACCTGCGCCGCGCCCCGCTGTGTCGTCATGACCGTCAACACCGCGGCCGAAACCCGG
GACCAGGCGGACAACTTCAAGTGGCTGGAAGGCTCCTGCATGCTGCCTGTGGATGGATTC
ATGTGTTACTTCCCCTAC
>Galeopterus_variegatus_19
CGGCTGCTGTGGATCGGGCTGCAGCGACAGGCCCGGCAGTGCCAGCCGCAGCGCCCACTG
CGCGGCTTCACGTGGACCACGGGAGACCAGGACACCGCCTTCACCAACTGGGCCCAGCCG
GCCACCGGAGGGCCCTGCCCGGCCCAGCGCTGCGCGGCCCTGGAGGCCAGTGGCGAGCAT
CGCTGGCTCGAGGGCTCATGCACGCTGGCCGTCGACGGCTACCTGTGCCAGTTTGGCTTC
>Gouania_willdenowi_20
TGCCACCAGGACGGATGCTACGCGGTCTTCCTCCAAAAGAGAAGCTTCCGAGAGGCTGGG
CGGAGCTGCAGGGAGCGTGGGGGGACACTGGCAACCATGCACACTGTGGAGGCAGCGGGT
GTGGTCCATAAGATGCTGATGGCCGTGGACACCCAAGGGTCACGGTTGAGGCTCCGGCTC
TGGATCGGCCTGCACAGACCCCCACGCCAATGCTCAACCACAAGGCCACTTAGAGGATAC
GTCTGGGTTACAGGAGACCAGGATGGCAAATTCACCAACTGGTTACGTGAAGAAACGCCT
GGAACTTGTGCGGCCCCTCGATGCGTGGCCATGACGTTCCACACATCGGAAACGGCACGT
GACCACAAAGAAAACCTCCGATGGATCGATGGCTCCTGTGCAGTCCCTCTGGACGGATAC
ATCTGTCAGTACGGTTAC
>Hippocampus_comes_21
TGCAATGCGGACGGCTGCCTGGTGCTCTACTTCCAGCGAAAGACCTTCTTGGACTCATGG
AGGGCCTGCAAGGAGAAGGGCGGCGACCTGGCCACCCTAAAACGCCAGGTGGACGCCGCC
GCCGTCCACGCTCTCTTCACCACGGTGGACTTGCGCCACTCGCGCACCAAAGTCCAAGTC
TGGATCGGGCTGCAGCGCCAACCCCGCCAGTGCACCGCCTCGCGACCCCTTCGGGGTTTC
TCGTGGACGACGGGTGACCAGGACACAGAATATACAAACTGGCAGAGAGAGTACTCGCAC
GCCATGTGCTCGGTGCCCCGCTGCGTGGTTATGGGGTACAACACTCAGGATCCGAGCGAA
AACTTGAAATGGCTGGATGGCTCCTGCTCCGTCCCTGTGGATGGTTATCTGTGCCACTAT
GCCTAC
>Homo_sapiens_22
TGCGGCCCCAGCAGCTGCTACGCTCTCTTCCCACGGCGCCGCACCTTCCTGGAGGCCTGG
CGGGCCTGCCGCGAGCTGGGGGGCGACCTGGCCACTCCTCGGACCCCCGAGGAGGCCCAG
CGTGTGGACAGCCTGGTGGGTGCGGGCCCAGCCAGCCGGCTGCTGTGGATCGGGCTGCAG
CGGCAGGCCCGGCAATGCCAGCTGCAGCGCCCACTGCGCGGCTTCACGTGGACCACAGGG
GACCAGGACACGGCTTTCACCAACTGGGCCCAGCCAGCCTCTGGAGGCCCCTGCCCGGCC
CAGCGCTGTGTGGCCCTGGAGGCAAGTGGCGAGCACCGCTGGCTGGAGGGCTCGTGCACG
CTGGCTGTCGACGGCTACCTGTGCCAGTTTGGCTTC
>Labrus_bergylta_23
TGCACTGAGGACGGCTGTTTGGTGGTCTACTTCCAAAGAAAGACCTTCCTGGACTCATGG
AGAGCTTGCAAAAAGAAAGGAGGGACGCTGGCAACCATCAAACACCGGAGGGATGCAGCC
ATCATCGCCTCGCTTTTCTCCACCCTGGACCTTCGTCACTCTCGCAGTAAGGTTCAGGTC
TGGATCGGCCTGCAGCGTCAGCCTCGACAGTGCACTGCCAGCCGCCCACTCAGGGGCTTC
TCCTGGACTACAGGAGACCAGGACACAGAGTACACAAACTGGCTGAAAGAGGACTCACCC
AATGCCTGCTCTGTGCCCCGCTGTGTGGTGATGGGCTACAACAGTCAGGATAACAATGAG
AACTTCAAGTGGCTAGATGGAGCTTGCTCAGTGTCTGTGGACGGGTATCTCTGTCACTAC
GCCTTT
>Lacerta_agilis_24
TGCGGCCCCGACGGCTGTTACGCCGTCTACTTCCAGCGCCGCAGCTTCCTGGACGCCTGG
CGAGGGTGCCGGGAGCTGGGGGGCAACCTGGCCACGCTGAAGTACCCCGAGGAGGCGGCC
CAGGTGGCCGAGCTGCTCCGCGATGTTCGAGGGGGTGGCGGCGGCGGCCACGCGCAAGGC
CCGCAGCGGCTTCTCTGGATCGGGCTGCAGCGGCAGCCGCGCCAGTGCTTCCCGCAACGG
CCGCTGCGGGGCTTCACTTGGACGACGGGCGACCAAGACACGTCCTACACCAACTGGGCG
CGCTCGCCTAGCAGCGGCGTCGGGGGACCCAGCTGTGCTGCGCCCCGCTGCGTGGTGCTG
GGCGAGCGGGACCTGCAGTGGCTCGACGGCTCGTGCACTGTCCCAGTCGACGGCTACCTC
TGCCGCTTCTCCTTC
>Latimeria_chalumnae_25
TGCAGTGCTGAGGCATGCTACGCTGTTTATTTTCAGAGGAGAAGTTTCCTGGACTCTTGG
AAGAGCTGCCGGGACAAAGGAGGCAATCTGGCAACCATTAAGCGGCAGGAGGAGGCCGCC
CTGATCCAGCAGCTGATGTTGGGGTTGGAGCTGCCAGCGGAGAAAGGGACAGTGAGGGTT
TGGATCGGGCTACAACGCCAGCCGAGGCAGTGCTCTCCGACCCGACCTCTGCGAGGCTTC
ACCTGGCTGACGGGCGATCAGGACACTCAGTATACCAACTGGCTGCGGGCGGAAGTCCCC
TGGACCTGCTCTGCACCGCGCTGTGTGGTGATGAGCTACGGCTCCAGCCAGCAGGCACAA
AGGGACAACTTCAAATGGCTGGATGGCTCCTGCACCCTGCCCGTGGACGGCTACCTCTGC
AAGTTCAACTTC
>Lepisosteus_oculatus_26
TGTCGGCCGGGGGGCTGCTACGCCGTCTACTTCCAGCGCAAGACCTTCCTGGACGCCTGG
AGGAGCTGCAGGGACCGGGGCGGCAACCTGGCCACCGTGAAGCGGCCCGAGGAGGCGGCG
CTGATCCACGAGCTCTTCTCGGGCCTGGAGCCCCGCGCGGCCGCCCGGGCCCGGGCCCGC
ATCTGGATCGGGCTCCAGCGCCAGCCACGCCAGTGCTCGGCCACCCGGCCCCTGCGCGGC
TTCACCTGGATCACGGGCGACCAGGACACCCAGTACACCCACTGGCTGCGCGAGGACTCG
CCCAGCACCTGCGCCGCGCCCCGCTGCGTGGTCATGACCCACAGCCAGGACCCCCGAGAC
CGCCAGGACAACCTCAAGTGGCAGGACGGCTCGTGCACGCTGCCCGTGGACGGCTACCTG
TGCCGCTACGCCTAC
>Manis_pentadactyla_27
TGCGGCCCGGGCAGCTGCTACGCGCTCTTCCCACGGCGCCGCACCTTCCTGGAGGCTTGG
CGGGCCTGCCGCGAGTTGGGGGGCGACCTGGCCACACCACGGACTCCCGAGGAGGCCCGG
CGTGTGGACAGTCTGGTGGGTGTGGGCCCGGCCAGTCGGCTCCTGTGGATCGGCCTGCAG
CGGCAGGCCCGGCAATGCCAGCTGCAGCGGCCACTGCGCGGCTTCACGTGGACGACTGGG
GACCAGGACACAGCCTTCACCAACTGGGCCCAGCCAGCTACAGGTGGGCCCTGCCCGGCC
CAGCGCTGTGCGGCCCTGGAGGCGAGTGGTGAACATCGCTGGCTCGAGGGCTCCTGCACG
CTGGCTGTCGATGGCTACCTGTGCCAATTCGGCTTC
>Maylandia_zebra_28
TGTTACCAAGAAGGATGTTACGCTGTCTTCCTCCAGAAGAAGACGTTCAGGGAGGCTGGG
CGCAGCTGCCGGGAGCGCGGAGGGACCTTGGCGACGATTTATAACCAAGAAGCTGCGGCT
GTCGTCCACGAGCTGCTGTCAGCCATCGAGACACAGGGATCTGAGTCAAAGCTTTACCTC
TGGATTGGGTTGCACAGACCTCCACGTCAGTGTTCATCCACCCGACCGCTCAGAGGATTC
GTCTGGGTCACAGGAGACCAGAATGTCCAGTTCACCGACTGGCTCAAAGAATACTCCCCA
TCAACTTGTGGAGTCTATCGCTGCGTTTCCATGATTGTTCACACATCTGAGAGCGGGCGT
GAGAGCGAAGAAAACTTCCAGTGGCTTGACGGCTCCTGCTCGGTTCCACTGAATGGCTAT
GTTTGCCAGTACAACTAC
>Megalops_cyprinoides_29
TGTAACGAGGAGGGCTGCTACGTGGTCTACTTCCAGCGCAAGACCTTCCTGGAGTCGTGG
AGGAGCTGCAGGGAGAGGGGCGGGGACCTGGCCACCATGAAGCGTCCCGAGGAGGCGGCG
CGGATCCAGGAACTGCTGTCGGGCGTGGAGAGGCGCGGCCCGCGGGCCCGGATCCGGGTG
TGGATCGGGCTGCAGAGGCAGCCGCGGCAGTGCTCCGCCACCCGCCCGCTGCGCGGCTTC
ACCTGGACGACGGGCGACCACGACACGCAGTACACCAACTGGCTGCGGGAGGACTCCCCC
AGCACCTGTGCTGTGCTGCGCTGCGTGGTGGTCACCCACAGCACCGCCAGCCAGGAGCAG
CGCGATAACTTCAAGTGGCTGGACGGGTCCTGCTCGCTGCCCGTGGACGGCTTCCTCTGC
CGCTTCACCTAC
>Microcaecilia_unicolor_30
TGTGGCGTTGAGGGCTGCTACGCTGTTTACTTCCAGCGCCGGAGCTTCCTAGATTCCTGG
CGCAGCTGCCGGGACCGAGGTGGCAACCTGGCCACTGTAAAGCGACCAGAAGAGGCAATG
CTGATAGAGGAACTCCTGCTTGGGCTGGGGCTAATGCCAGAACAAGGCCGACTAAGGTTC
TGGATTGGATTACAGAGGCAGCCCCGACAGTGTCCCCCCAACCGGCCACTGCGCGGCTTC
ACCTGGACCACAGGTGACCAGGACACTCTGTACACCAACTGGTTGAGACCAGAGGCACCA
ACTGGTGGCACCTGCCCAGCCTCCCGCTGTGTGGTGATAGGGTATGGGACAGCCCTTGAT
ACCTACCAGGAGAACTTCAAATGGCAAGATGGCTCATGTTCCATCCCCGTAGATGGATTT
ATCTGCAAATTCCAGTAC
>Micropterus_salmoides_31
TGCAATACCGACGGCTGCTTTGTGGTCTTCTTCCAACGCAAGACCTTTCTGGACTCATGG
AGAGCCTGCAAGGAGAAAGGTGGCAACCTAGCTACCATTAAACGCAAGAAGGATGCCACC
GCTATTGCCACTCTCTTCTCCACTCTGGATCTACGCCACTTGCGCACCAAGGTCAGAGTA
TGGATTGGATTGCAACGCCAGCCTCGCCAGTGTACCTCCTCACGTCCACTACGGGGTTTC
TCTTGGACTACTGGTGACCAGGACACAGAGTTTACCAACTGGCAGAAAGAGGACTCCCCT
AGTATGTGCTCGGTGCCACGCTGTGTGGTTATGGGCTACAACACTGAAGAGAAGAATAAT
AACTTAAAGTGGCTGGATGGTTCCTGCTCAGTCGTCGTAGATGGGTATCTTTGCCATTAT
GCCTAC
>Monodelphis_domestica_32
TGCGGGCCGACCAGCTGCTACGCGGTCTTCTACCGGCGCCGAACCTTCCTGGAGGCCTGG
AGGGCCTGCCGAGAACTGGGGGGCAACCTGGCCACCCCGAAGACGCCGGAGGAGGCCCGG
CGCGTGGGGCTGCTGGCCGGCCGGGAGGCCCCGAAGGCGCCCGGCCGGCTGCTGTGGATC
GGCCTCCAGCGGCAGCCCCGCCAGTGCCACCCTCAGCGCCCGCTGCGGGGCTTCACCTGG
ACCACCGGCGACCAGGACACGGCCTTCACCAACTGGGCTGCGGCCGGCGGCCCCGGCGCC
TGCCCGGCCTCGCGCTGCGTGGCCATGGAGGCTGCGGGCGGCCAGCTGTGGCGTGAGGGC
TCCTGCACGCTGCCCGTGGACGGCTACCTGTGCCAGTTCGGCTTC
>Monopterus_albus_33
TGCTACCAGGAGGGATGCTACACTGTCATCCTCCAGAAGAGAACCTTCAGGGAGGCTGGA
CGGAGCTGCCGGGAGCAAGGTGGGACCTTGGCAACGATGCATACCTACGAGGCAGCGGGT
GTGGTCCATGAGCTGCTGTCAAACATCAAGGCAGAGGGGACCAGATCAAGGCTTCGCCTC
TGGATTGGGCTGCACAGACCTACGCGCCAGTGCTCATCCAACCGACCTCTCAGAGGATTC
GTCTGGGTCACAGGAGACCAGGATGGCCAGTTCATCAACTGGCTCCGTGACGAGGCCCCT
GGGACTTGTGCAGTCCCACGCTGTGTGGCCATGACTGTCCACACTTCAGAGAGTGGACAT
GAGAGCAACGATAACTTCCGGTGGCTTGATGGCGCCTGTGGACTCCCACTGGATGGATAT
GTTTGCCAGTACAACTAC
>Mus_musculus_34
TGCGGCCCCAGCAGCTGCTACGCGCTCTTTCCCCGGCGCCGCACATTCCTGGAAGCTTGG
CGGGCGTGCCGCGAATTGGGGGGCAACCTGGCCACACCGCGGACCCCAGAGGAGGCCCAG
CGTGTGGACAGCCTGGTGGGGGTCGGGCCGGCCAACGGGCTGCTATGGATTGGGTTGCAG
CGGCAGGCTAGGCAATGCCAGCCGCAGCGCCCACTGCGGGGCTTCATATGGACCACGGGA
GACCAGGACACCGCCTTCACCAACTGGGCCCAGCCGGCTACGGAAGGACCCTGCCCAGCC
CAGCGCTGTGCAGCCCTTGAGGCCAGCGGAGAGCATCGCTGGCTCGAAGGCTCGTGCACA
CTGGCTGTCGATGGCTACCTCTGCCAGTTTGGTTTT
>Mustela_putorius_furo_35
TGCGGCCCCAGCAGCTGCTACGCGCTCTTCCCTCGGCGCCGCACCTTCTTGGAGGCTTGG
CGGGCCTGCCGCGAGCTGGGGGGTGACCTGGCCACGCCGCGGACCCCCGAGGAGGCCCAG
CGTGTGGACAGCCTGGTGGGTTCGGGCCCGGCCAGCCAGCTGCTGTGGATCGGCCTGCAG
CGGCAGGCCCGCCAGTGCCAACCCCAGCGCCCGCTGCGTGGCTTCACGTGGACCACGGGA
GACCAGGACACGGCCTTCACCAACTGGGCCCAGCCGGCCACAGAAGGGCCCTGCCCAGCC
CAGCGCTGCGCCGCCCTTGAGGCAAGCGGCGAGCATCGCTGGCTTGAGGGCTCGTGCACA
CTGGCCGTCGACGGCTACCTGTGCCAGTTCGGCTTC
>Myripristis_murdjan_36
TGCCACCAGAGGGGATGCTACGCTGTCTTCCTCCAGAGGAGAATGTTCCGGGAGGCTGGC
CGCAGCTGCCGTGAGCGAGGTGGGACCCTGGCAACCATGCATAACAGCGAGGCGGCAAGT
GTGGTTCATGAGCTGCTGTCCTCTGTCGAGCCACAGGGGACGAGACCTCGGCTTCGCCTC
TGGATTGGGCTGCACCGACTGTCACGCCAGTGTTCCAGCACACGGCCCCTCCGAGGATTC
GTCTGGGTCACAGGAGACCAGGATGGCCAGTACACCAACTGGCTTCGTGATGAGACCCCT
GGGCCTTGCCCGGCCCCCCGCTGTGTGGCAATGACAGTGCACACCACTGAGAGTGCACGT
GAGAGTAATGACAATTTTGGCTGGATGGATGGCTCCTGTGGGCTGGCCCTCGACGGATAC
GTTTGCCAGTACAATTAC
>Oncorhynchus_mykiss_37
TGCGCTGCAGGTGGCTGTTACACCGTCTATTTCCAACGCAAGACTTTTCGAGAGTCAGCA
AGGTTCTGCAGGGAGAAAGGTGGTTCCCTGGCAACCCTAAAGAGTTCTGAGGAGGTGGCT
GTGGTCCATGAGCTCCTGTCGTCTGTGGAGCAACGGGGACCACGGGCCAGGGTCAGACTG
TGGATGGGGCTCCATCGTCAGCCCAGGCAGTGCTCTGCCACTCGCCCACTCAGGGGATTC
CAATGGATCACAGGTGAACAGGACACGCAGTACACCAACTGGCTGAGGGCGGACTCACCT
AGTACCTGTGCCGCGCCCCGCTGTGTTGTCATGAGTGTCAACACTGCTGCTGACACCCGG
GAGCAGCACGACAACTTCAAGTGGCTGGATGGCTCCTGTTTGCTGACTGTGGATGGATTC
ATGTGTCACTACACCTAC
>Ornithorhynchus_anatinus_38
TGCGGGCCGGACAGCTGCTACGTGGCTTTCTTCCGCCGCCGCAGCTTCCTGGACGCCTGG
CTGGGCTGCCGGGACCTGGGGGGCAACCTGGCCACCCTCAAGACCCCCGAGGCGGCCCGG
CGGGTGGCCGGGCTGCTGCTGCGGGGGGGGGCGGCGGGGGGCGGGCCCGGCCGGCCGGCC
GAGGAGCCCCCGGGGCTGCTGTGGATCGGGCTCCAGCGCCAGCCGCGCCAGTGCCACCCG
CGAAGGCCGCTGCGGGGCTTCACCTGGGCCACGGGCGACCAGGACACGGACTTCACCAAC
TGGGCCGAGGCGGAGGCCGGCCCGGGGCCCTGCCCGGCCCCGCGCTGCGTGGCCATGGAG
GCGGCGGGCGAGCTGCGCTGGCTGGAGGGCTCCTGCACCCTCCCCGTGGACGGCTACCTC
TGCCAGTTCGGCTTC
>Orycteropus_afer_afer_39
CGGCTGCTGTGGATCGGCCTGCAGCGGCAGGCGCGCCAGTGCCAGCCGCAGCGACCCCTG
CGCGGCTTCACCTGGACCACGGGAGACCAGGACACGGCTTTCACCAACTGGGCCTTGCCA
GCCACGAGCGGGCCCTGCCCGGCCCAGCGCTGCGCCGCCCTGGAGGCGAGTGGCGACCAC
CGCTGGCTCGAGGGCTCGTGCACGGTGGCCGTCGACGGCTACCTGTGCCAATTCGGCTTC
>Oryctolagus_cuniculus_40
TGCGGCCCGGGCAGCTGCTACGCGCTCTTCCCACACCGCCGTACCTTCCTGGAGGCCTGG
CGGGCCTGCCGGGAGCTGGGGGGCGACCTGGCCACGCCACGAACCCTTGAGGAGGCCCAG
CGCGTGGACAGCCTGGTGGGCGCCGGCCCGGCCAGCCGGCTGCTGTGGATCGGGCTGCAG
CGGCCGGCACGGCAGTGCCAGCCACAGCGCCCACTGCGCGGCTTCACCTGGACCACGGGA
GACCAGGACACGGCCTTCACCAACTGGGCTCAGCCGGCCACGGGAGGGCCCTGCCCGGCG
CAGCGCTGCGCGGCCCTGGAGGCGAGCGGTGGGCATCGCTGGCTCGAGGGCTCGTGCACG
CTGGCCGTGGACGGCTACCTGTGCCAGTTTGGCTTT
>Oryzias_melastigma_41
TGCTACCAGGGAGGATGCTACGCCGTTTTCATCCAGACGAAAATCTTCAGAGATGCTGGG
CGGAGCTGTCGGGAGCGAGGTGGGACGCTGGCGACGATGCACAGCCAAGAGGAGGCGGGC
GTGGTCCATAAGCTGCTGAGCGCCATGGAAGTACAGGGGGCTAGGGCGAGGCTTCAGCTC
TGGATCGGGCTGCACAGACCTCCACGCCAGTGTTCAGCCACTCGACCCCTCAGAGGATTC
GTCTGGGTCAAAGGAGATCAGGATGGTCAGTTCACTAACTGGCTGCGTGAAGAAAGCAGC
GAGACATGCCCGGCCCCTCGCTGTGTGGCCATGTACGCCTATTCGCGTGAGAGTGGCAGA
GAGCGCAAGGATAACTTCCGGTGGATCGACGGCTCCTGTGGAGTGCCCGTGGATGGATTT
GTGTGCCAGTTCAACTAC
>Pangasianodon_hypophthalmus_42
TGCAATGAAAACAGCTGTTTAGTAATCTATTTTCAGCGCAAAATCTTCCTGGATGCCTGG
CGCAGCTGCAGGAAACAGGGTGGTAACCTTGTCACCATCAAGAGTCCAGAAGAGGCAGAC
CTAATAGAGACTCTCTTCTCTAACCTGGAACTGGAAAGTAGCCGTGTGTTTGTGTGGATT
GGCTTGCAAAGGCAGCCCCGTAAGTGTGCTGCCGGCCGTCCCATGCGAGGATTCTCCTGG
ATTACTGGGGAGCAAGATGCCCAGTACACCAACTGGCAGCAAGAGGACTCTATAAACACC
TGTTCAGTTCCACGTTGTGTGAGCATAGGTTACAGTACCTCCCCTCAAAAAAGCCAGGAT
AACTTCAAGTGGAAAGATGGACCTTGCTCAATCCCTGTGGATGGCTACTTGTGCAGGTAC
ACTTTC
>Paralichthys_olivaceus_43
TGTAATGCTGATGGCTGCTTTGTGGTCTATTTCCAAAGAAAAACCTTTTTGGACTCATGG
AGGGCCTGCAAAGAGAGAAGAGGCAATCTCGCCACCATCAAACGCAAGGAGGATGCCACC
ACTATTGCAATTCTTTTCTCAGCTCTGGACTTGCGACACTCACGCACCAATATCCAGGTA
TGGATTGGCCTGCAGCGCCAGCCTCGCCAGTGTAGCACTACTCGCCCCCTGAGGGGTTTC
TCTTGGACCACTGGTGACCAGGACACAGAGTATACCAACTGGCAGAAAGAGGACTCCCCT
GATTTGTGTATGGTGCCACGCTGTGTGGTCATGGGCTACAGCATTCTAGAGAAGAATGAT
AATTTAAAATGGCAGGATGGCTCCTGCTCAGTTCCTGCAGATGGGTATCTTTGTCATTAT
GGCTTT
>Paramormyrops_kingsleyae_44
TGCAGTGAGGATGGCTGCTTCGTGGTGTACTTCCAGAGAAAGACCTTCCTGGACTCCTGG
AGGAGCTGCAAGGAGAAAGGTGGCAACCTGGCCACATTGAAGAGGCGTGAGGACGCGGAT
CTCATCGGCAAGCTCTTCTCCGGCGTGGAGCCGCGGGGGCCCCGCAGTCGGGTGCGGCTG
TGGATCGGGCTCCAGAGGCAGCCGCGCCAGTGCTCGGCCACCAGGCCCCTGCGTGGCTTC
ACCTGGGTCACCGGCGACCAGGACACCAGGTACACCAACTGGCTCCGGGACGACTCGGCC
AGCACCTGCACGGCGCCCCGGTGCGTGGTGATGATTCACGACACCGAAAAGGCCGACCAT
AGAGACAACTTTAAGTGGCTGGACGGCTCGTGCTCTCTCCCTGTGGATGGCTTCCTCTGC
CGCTATACCTAC
>Petromyzon_marinus_45
TGCGCGGGGGACGCGTGCTACGCGCTGCAGTTCGGCAAGAGAGACTTCGACGAGGCCCAG
GAGTTCTGCGAGGGCAAGGGGGCAGCTTGACCACGGCGAGGAGCCCGGAGGAGGCCGCGA
TGCTGGAGACTCTCATCTCGAGTTTCGAGGCCAAGAGACCGACGCCTTCGCCGCAGGGAA
AGAAGATGCCCAAAACCAAGGTGTGGATGGGACTGCGCAGGAGGAGGAGGCAGTGCGTCG
CTCCCAAGAAGGCGCTGCGAGGCTTCTCGTGGGTGAGCGGTGACGACTCGGGGAGCTACT
CCAACTGGGCAAAGGAGCCGGTGGAGTCATGCACGGCAGAGCGGTGCGTGGTGCTCTCCT
ACCGCTTCTACGTCGTGCGCAAAACCGGCGAGGTCGACCTCAAGTGGGAGGAAGGCAACT
GCAACGCGCAGACCGAGTTCATCTGCAAGTACACGTACG
>Pteropus_alecto_46
TGTGGCCCGGGCAGCTGCTACGCGCTCTTCCCACGGCGCCGCACCTTCCTGGAGGCCTGG
CGGGCCTGCCGCGATTTGGGGGGCGACCTGGCCACGCCACGGACCCCCGAGGAGGCCCAG
CGTGTGGACAGCCTGGTGGGCGCTGGCCCAGCCAGCCAGCTGCTGTGGATCGGGCTGCAG
CGGCAGGCCCGGCAATGCCAGCCCCAGCGCCCACTGCGTGGCTTCACATGGACCACGGGA
GACCAGGACACGGCCTTCACCAACTGGGCCCAGCCTGCCACGGGCGGGCCTTGCCCGGCC
CAGCGCTGTGCGGCCCTGGAGGCAAATGGTGAGCATCGCTGGCTCGAGGGCTCGTGCACG
CTGGCCGTCGATGGCTACCTTTGCCAGTTCGGCTTT
>Sorex_araneus_47
TGCGGCCCGGGCAGCTGCTACGCCCTCTTTCCCCGGCGCCGCACCTTCCTGGAAGCCTGG
CGGGCCTGCCGGGAGCTGGGGGGCGACCTGGCCACCCCGCGGACCCCGGAGGAGGCGAAT
CGCGTGGCCAGCCTGGTGGGCAGCGGCCCGGCCGACAAGCTGCTGTGGATCGGGCTGCAG
CGGCCGCCGCGCCAGTGCCCACCACAGCGGCCGTTGCGAGGCTTCACGTGGACCACCGGG
GACCAGGACACCGCCTTCACCAACTGGGCCCAGCCGGCCACTGACGGGCCCTGCCCGGCC
CAGCGCTGCGCCGCCCTGGAGGCCGGAGGCGGGCACCGCTGGCTGGAGGGCTCCTGCACG
CTGGCCGTGGACGGCTACCTGTGCCAGTTTGGCTTC
>Sparus_aurata_48
TGCCACCAGGATGGATGCTACAGCGTCTTCCTCCAGAAGAGATCCTTCAGGGAGGCTGGG
CGGAGCTGCAGGGAGCGAGGTGGGACCCTGGCAACGATGCATACCTACGAGGCAGCGGGT
GTGGTCCACGAGCTCCTGTCGGCTATCGAGGCGCAGGGTGCCAGGTCCAGGCTTCGCCTC
TGGATCGGGCTGCACAGACCTCCACGCCAGTGTTCGTCCACCAGACCGCTCAGAGGATTC
GTCTGGGTCACAGGAGACCAGGATGGACAGTTCACCAACTGGCTCCGTGAAGACGCCCCC
GGCACCTGTGCAGCGCCGCGCTGCGTGGCCATGACCGTCCACACCTCTGAGAGCGGGCGG
GAGAGCAGCGACAACTTCAAGTGGCTGGACGGCTCCTGCGCTCTCCCGCTGGACGGGTTC
GTCTGCCAGTACAACTAC
>Sphaeramia_orbicularis_49
TGCCACCAGGAGGGATGCTACTCCGTCTTCCTCCAGAAGAGGACCTTCAGGGAGGCTGGG
AGGAGCTGCCGGGAGCGAGGTGGGACCCTGGCAACCATGCATAACTACGAGGAAGCGGGT
GTGGTCCATGAGCTTCTGTCAGACATCGATCCACAGGGGAAGTCACGGCTCCGGCTCTGG
ATTGGGCTGCACAGACCACCTCGCCAGTGCTCATCCACCAGACCTCTGAGGGGATTCGTC
TGGGTCACAGGAGACCAGGATGGCCAGTACACCAACTGGCTCCGTGAGGAAACCGCTGGG
ACTTGTGCAGCCCCTCGCTGTGTGGCCATGACTGTCCACATGTCAGACAGCGGAACTGAG
AGCAATGATAATTTCCGCTGGGTGGACGGCTCATGTGGCTTGGCTTTGGATGGATATATT
TGCCAGTATAACTTC
>Thalassophryne_amazonica_50
TGCAATTCCAACGGGTGCTTTGTGGTTTATTTCCAACGCAAGACCTTCCTGGACTCCTGG
AGGGCCTGCAAGGAGAAAGAAGGCAACCTAGCCACCATCAAACGCCAGGAGGATGCCGAC
GCTATCGCTACCCTCTTCTCTGATGTTGATCTGCGCTACTCACGCCTCACGGTCCGGGTG
TGGATTGGGCTTCAGCGGCAACCTCGCCAGTGTACCGCTGCGCGCCCGCTCCGGGGTTTC
TCATGGACTACTGGTGACCAGGATACGCAGTACACCAACTGGCAAAATGCTGATTCTTCC
AATACCTGCTCTGTTCCACGCTGTGTGGTTATGGGTTACAGCACAGTAACTCATGAACAG
AAAGACAATTTCAAATGGTTGGAAGGTTCCTGCTCAGTTCCTGTTGATGGGTATCTTTGT
CATTATGCCTAC
>Trachemys_scripta_elegans_51
TGTGGTCCTGAGGGCTGCTACGTTGTCTTCTTCCAACGCCGCAGCTTCCTGGAGTCCTGG
CGGAGCTGCCGAGAGCGTGGCGGGAACCTGGCCACGCTCAAGCGCCATGAGGAGGCCGCC
CAGGTGGCGGAGCTGCTGCAGGCCACGGGCCCGAGTACAGGGCAGCGGCGGCTCTTCTGG
ATCGGGCTGCAGCGCCAGCCACGCCAGTGCTTCCCCCAGCGCCCACTGCGTGGTTTCACC
TGGACCACTGGCGACCAAGACACGTTCTACACCAACTGGGCGCAGGCCGAGCCGGCCGGG
GGCACCGCTTGCTCTGCCTCGCGCTGCGTGGTGCTGAGCTATGGCCCGGCCACGCAGGAG
AATTTCCAGTGGCTGGAGGGTTCGTGCACCCTACCCGTGGACGGCTTCTTGTGCCGCTTC
GGCTTT
>Trichechus_manatus_latirostris_52
TACGCCCTCTTCCCGCAGCGCCGCACCTTCCTGGAGGCCTGGCGGGCTTGCCGCGAGCTG
GGGGGCGACTTGGCCACGCCACGGACCCACGAGGAGGCGCAGCGTGTGGACAGCCTGGTG
GGCGCCGGCCCCGCCGGCCGCCTGCTGTGGATCGGGCTGCAGCGGCAGCCGCGGCAGTGC
CAGCCGCAGCGCCCCCTACGCGGCTTCACGTGGACCACGGGAGACCAGGACACGGCTTTC
ACCAACTGGGCCTTGCCAGCCACGGGCGGGCCCTGCCCGGCCCAGCGCTGCGCCGCCCTG
GAGGCGAGTGGCGAGCATCGCTGGCTCGAGGGCTCGTGCACGTTGGCCGTCGATGGCTAC
CTGTGCCAGTTCGGCTTC
>Trichosurus_vulpecula_53
TGTGGCCCGACTAGCTGCTACGTGGTCTTCTACAGGCGCAGGACCTTCTTGGAGGCCTGG
AGGGCCTGCCGCGAGCTAGGGGGCAACCTGGCCACCCCGAAGACCCCAGAGGAGGCTCAG
CGTGTGGGTCTCCTGGCAGGCCGGCAGGCCGAAGAGGTCCCCGGACAGCTCCTGTGGATT
GGACTCCAGCGGCAACCCCGCCAGTGCCATCCTCAACGCCCTCTGCGGGGCTTCACCTGG
ACCACCGGGGACCAAGACACAGCTTTCACCAACTGGGCTTCGCCTGCCGGTCTCGGGGCC
TGCCCGGCCTTGCGCTGCGTGGCCATGGAGGCCGGGGGCAGCCAGCTGTGGCGTGAGGGC
TCCTGCACCCTTCCTGTGGACGGCTACTTATGCCAGTTTGGTTTT
>Tupaia_chinensis_54
TGTGGCCCAGGGAGCTGCTACGCACTCTTCCCACAACGCCGCACCTTCCTGGAGGCCTGG
CTAGCCTGCCGTGAGCTGGGGGGCAACCTGGCCACTCCTCGGACCCCTGAGGAGGCCCAG
CGTGTGGACAGCCTTGTGGGCGCCGGCCCAGCCAGCAAGCTGCTGTGGATTGGGCTGCAG
CGGCAGGGCCCGCCTCAGCGACCACTGCGCGGCTTCACGTGGACCACGGGAGACCAGGAC
ACAGCCTTCACCAACTGGGCCCAGCCAGCCACAGGAGGGCCCTGCCCAGCCCAGCGCTGT
GCTGCACTTGAGGCGAGTGGTGAGCATCGCTGGCTCGAGGGCTCATGCACACTGGCTGTC
GATGGCTATCTGTGCCAGTTTGGCTTC
>Xenopus_tropicalis_55
GGTGACTCTTGCTATGCACTGTTTTACCAAAGGCGTGGTTTTCTGGAGTCCTGGAGAGCC
TGCAGAGAGCGCGGAGGCAATTTAGCCACTGTGAAAAGTGACCAAGAAGCAGCTTTAGTT
GAGCAACTTCTCACCTCTTCATCAAAATCACGTGGTGATGTGGATCAGCTGCAGCTAAGG
TTCTGGATTGGGCTACAGCGCCAACCTAGGCAGTGTGCACCACAAAAGCCCTTACGTGGC
TTCACCTGGACAACAGGAGACCAAGACACAGCTTTTACCAATTGGGCCCTTCAGCCTGTA
TCTTTGGGGCCCCCTGGCTCCTGTTCAGCCCCCCGCTGTGTGGCTATAGGTCTGGGATAT
GGAAAGCCAGAGGATGATTTCAAGTGGCTGGAAGGTACCTGTACTTTGCCTGTTGATGGG
TTTGTGTGCAAATTTCGCTAC
