# Supplementary material for: A glimpse into the past: phylogenesis and protein domain analysis of the group XIV of C-type lectins in vertebrates
Source: BMC Genomics. 2022 Jun 4;23:420. doi: 10.1186/s12864-022-08659-6 (PMC9167495; doi:10.1186/s12864-022-08659-6)
Supplement: Supplementary file 10 — Additional file 10: Supplementary file 3. CDS of one representative species per vertebrate order of CD248 extracellular domain. [file 12864_2022_8659_MOESM10_ESM.zip › Supplementary file 3_CD248/Sushi_CD248.fasta]

>Acipenser_ruthenus_0
AAAGGCATGTGCTCCAGCATCGAGGCAGAGGGAGGGGGGCCAGTTTTGTACACCACCCCC
TTCCATTTGGCCAGCACCCTTCTGGATCATATCCCCTTTGGGTCGGTGGCAACTGTGCCC
TGTCCAGATGGCACAAAGGAGGACCAGTCGGTGCTCTGCATGCAGAAAGAGGATGGCAGC
ATCAGCTGGTCAAAGGATGGCCCCTTTTGCACTGAACCTGCTAAAAGTGAG
>Alligator_mississippiensis_1
CACACTCGCGCCTGCCCCAGCCTGGGCGCCGCCAGCTACGCCACGCCCTTCGGCACCGTG
CCGGGCCCGCTCAGCCATGTGCCCTTTGGTACGGTGGCAGCCATGAGCTGTGGGGCCAGC
ACGCCCGCCTCGGCCCTGTGCCGCTACCGCGAGGACGGCACTGTGGGCTGGAGTCCACCA
GGGCCCCCGTGCGAGGAGGAAGCAGCATCACACGAGGGCTGG
>Anguilla_anguilla_2
GAGAAGGGCATGTGCCAGGCGCTCCCGAGGGAGGGCGGGGCCGGGCCCGTGTTCTACAGC
ACCCCCTTCAACCTGCTCAGCACCCGGCTGACCCACATCCCCTTCGGCTCCGTGGCCACC
GTGCCCTGCCTGGACGGCGACAAGGGCGACCAGTCGGTCCTGTGCCTGTCGAGAGAGGAC
GGGAGCGCGGGGTGGCACCAGGACGGCCCCTACTGCACCGACCCGCCGCCAAAGCGCTGG
>Betta_splendens_3
AAAGAAATGTGTCCCGCCTTGTGGAGGGAAGGTGTCGGCAATGTTGTCTACACAACCCCG
TTTAACCTGCAGAGCACGCTGCTGACTCACGTTCCCTTTGGATCTGTGGCTGCTGTGTCC
TGCCCATCGGGCACAGAGGAGAGGCAGACGGTTTTGTGTGAGGCAAAGGAGGATGGCTCA
GTGGGGTGGTCCAGCGAATCCCCCCTCTGCTCGTCACCCACTGCCTCATACGACGCG
>Boleophthalmus_pectinirostris_4
AAAGGCATGTGCTCTCGGCTGGGCGATGAGGGGAAGGGCCCAGCAGTCTACACCACACCA
TTTAACTATGTCAGCCCCTGGCTAAAGCACATCCCATATGGCTCTGTGGCCACACTACCC
TGCCCCCCTGACAGCACTGATCCAGAAGCCCCGACTGAGCAGACTGTTTTGTGCATGGAG
AGGGACGACCAAACTGTGGGCTGGTCCAGAGACGCTCCCCTTTGCTCTGCAAACACAGCC
CCTGATGTAGACTGG
>Camelus_ferus_5
GAGGGCTCCTGCCCAGCGCTGCCTGGTGAGGCGGGCCAGGCCGGCCCAGCAGTCTACACC
ACGCCTTTCCACCTGGTCTCCACCGAGTTTGAGTGGCTGCCCTTCGGCTCCGTTGCTGCC
GTGCCGTGCCAGGCTGGCAGAGAAGCCTCCCTGCTCTGTGTGAAGCAGCCCGACGGTGGT
GTGGGCTGGTCACGGGCTGGGCCCTTGTGCCCTGGTACTGGC
>Carcharodon_carcharias_6
CGGGGCATGTGCCAGCGGATCGAGCCGGGCGCCGGGGAGACCGTCGCCTACGCCACCCCC
TTCGGCGTCACCTCCACCCGGCTGCGCCACGTCCCCTTCGGCTCAGTGGCCACCGTGTCC
TGCGGGGCGCCGCTGGGCGCCCAGTCGCTGCTGTGCATGGCGCGGGGGGGGGAGGGGGTT
TCGGCGGGGGAGGAGAGGGGCTCGGGGGTGACCTGGTCACGGGATCCCCCCTACTGCCAG
GGCTCCCAGCCCCGCGGCTGG
>Chanos_chanos_7
AGTGGCATGTGTCCAGCGTTGCAGAGTGAAGGAGGGGGTCCGGCAATTTACACCACCCCC
TTCGATCTAGTCAGCACCCAGCTCACCCATATCCCCTTTGGCTCAGTTGCCACTCTGCCC
TGTCCAGAGGGATCCAAAGGTGACCAGTCAGTGTTGTGCATGTTACGGGAGGACGGGAGG
GTGGGTTGGTCAAAGGATGCACCTCTGTGCTCTGACACACCAAAGGACTGG
>Clupea_harengus_8
AAGGGCATGTGTCCGAGCATACCGGGAGAAGGTGGGGGGAACACCTTTTACAGCACTCCT
TTTGACCTGTTGACCACAGAGCTGAGCCACCTGCCGTATGGGTCCATGGCTACCGTGCCG
TGTCCGGCAGATACAGTTGGGGATCAGACAGTGCTGTGCACAGACATGGGCGATGGGACT
GTGAACTGGTCTCGGGAGGCTCCGTACTGCTCAGTTAAACAGACTTGG
>Cottoperca_gobio_9
AAAGGAATGTGTTCACCGCTGGAGGACGAGGGCAGGGGTCAAGCTGTTTACACCACCCCA
TTTCACCTCGTCAGCACACTTCTCACACATGTGCCCTATGGGTCTGTAGCTTCTCTGCCA
TGCCCTGCAGACAACTCAGACTCAGAGGTTCCTGTTGGGCAGACGGTGCTGTGCATGGAG
AGAGACGACGAGACAGTGGGCTGGTCCAGGGATGCCCCACTCTGCTCGTCCAGTGTAGCT
CCACAGAACCAGGACTGG
>Cyprinodon_variegatus_10
AGGGGAATGTGTCCCCCCGTGGAGGATGAGGGTTGGGGTCCGGCAGTTTATGAAACCCCA
TTTCATTTCAAAAGCACCCAACTGACCCATTTGCCCTACGGGTCTGTAGTTGATCTGTCA
TGTCCTCCAGAAAGCTCAGAGCTAGGTGCACCCTCTAGAGAATCCATGCTGTGTATTGAG
AGGGATGACGGCAGAGTAAGCTGGTCCAAAGATCCACCTTTTTGTTCACCCAGTGCAACT
AAACCGTATCAGGACTGG
>Danio_rerio_11
CGAGGGATGTGTACTGCTATTGCTAGCGAGGGAGGAGGGAATATACTTTACAGTACTCCT
TTTAACCTGCTGAGTACCATCTTAACACATGTCCCGTATGGATCTGTTGCAACTGTACCA
TGTCTTGCTAAGGATGACCAGTCAGTTCTGTGCACACAAAAGGAAGACGGAACTGTATTT
TGGAACAGAGATCCACCTTTTTGCACTGAAACATCTAAGACAAGTTGG
>Dasypus_novemcinctus_12
GAGGGGGCCTGCCCGGCCCTGCGGGAGGAGGCGGGCCAGGCCGGCCCCGCCGTCTACACC
ACGCCCTTCCACCTGGTCTCCACCGAGCTGGAGTGGCTGCCCTTTGGCTCGGTGGCAGCC
GTGCGGTGCCAGGCCGGCAGGGGCGCCTCCCTGCTCTGCGTGCAGCAGCCCGAGGGCGGC
GTGGGCTGGTCGCGGGCTGGGCCCGTGTGCCCGGGCACCGGC
>Echeneis_naucrates_13
AGGGGAATGTGCTCTCCACTGGAGGATGAGGGCCGAGGTCCAGCTGTTTACACCACCCCA
TTTCAACTTGTCAGTACCCTGCTGACTCATGTGCCCTATGGGTCTGTAGCCAATCTACCA
TGTCCTGTGGACAGCTCGGCCCCAGATGCTGGTGCTCAGGAGACTGTGCGGTGTACGGAG
AAAGATGGTGAGACAGTCGGCTGGTCCAAAGATGCCCCACTCTGCTCGTCCAGTGTGGTT
GTAAAAAACCAAGACTGG
>Echinops_telfairi_14
AAAGACGCCTGCCCTGCGCTCCAGGAGGAGGCGGGCCAAGCCGAGGCAATCGTCTACACC
ACGCCCTTCCACCTGGTCTCCACCGCCTTCAAGTGGCTGCCCTTCGGCTCCGTGGCTTCG
GTGCAGTGCGAGACAGGCAGCGGCGCCTCCTTGCTCTGTGTAGAGCGGCCCGAGGGCGGT
GTGGGCTGGTCGCAGCGTCCGCCGCTGTGCGCCAACACCGGC
>Electrophorus_electricus_15
CAAAGCATGTGTCTTGCCCTGCAGAGTGAAGGTAGGGGCCCCGCCCTCTACACCACCCCG
TTTAACCTGCTCAGCACCCTGCTCACCCATGTTCCCTTTGGCTCCGTGGCCACCCTGCCT
TGCCCAGACGGTGCTAAGGGGGACCAGTCTGTGCTCTGCATGATACATGGCTGGTCCAGG
GAGGCGCCTCTCTGCTCGTACGCTTCCACGGACTGG
>Elephantulus_edwardii_16
GAGGGCGCCTGCCCCGCCTTGCTGGAGGAGGAGGGACAAGCCGGCCCAGCCGTCTACACC
ACGCCCTTCCACCTGGTCTCCACCGAGCTGGACTGGCTACCCTTCGGCTCCGTGGCCGCC
GTGCAATGCCAGGTGGGCGGGGAGGCCTCTCTACTCTGCGTGAAACAGCCCGAAGGTGGC
ATGGGCTGGTCTCGAGCTGGGCCCTTGTGCTCAGGGACTGGC
>Equus_caballus_17
GAGGGCTCCTGCCCAGCGCTGCTGGATGAGGCAGGCCAGGCCGGGCCAGCCGTCTACACC
ACACCCTTCCACCTGGTCTCCACCGAGTTTGAGTGGCTGCCCTACGGCTCGGTGGCTGCC
GTGCCATGCCAGGCTGGCAGAGAAGCCTCTCTGCTCTGCGTGAAGCGGCCCGATGGTGGC
GTGGGCTGGTCGCGGGCTGGGCCCTTGTGCCCGGGGACCGGC
>Esox_lucius_18
AGGGGGATGTGCCCCACTCTGAAGAGTGAGGGAGGGGGACGCGTCTTGTACACCACCCCT
TTCGGCCTGCTAAGTACCGTCCTCACTCACGTCCCCTTTGGCTCGGTGGCCAACATGCCC
TGCCCGGACGGTGAGGAACGAGTAGAAGACCAGTCAGTTCTTTGCATGCTGAGGGAAGAC
GGCTATGTAGGCTGGTCGAAAGACACCCCCCTCTGCTCTCAAGGTGCCCACGACTGG
>Galeopterus_variegatus_19
GAGGGCGCCTGCCCCGCGTTGCTGGGTGAGGCAGGCCAGGCGGGACCAGCCGTCTACACC
ACGCCCTTCCACCTGGTGTCCACAGAGTTTGAGTGGCTGCCCTTCGGCTCCGTGGCTGCT
GTGCAGTGCCAGGCTGGCAGGGGAGCCTCTCTGCTGTGCGTGAAGCAGCCTGAGGGTGGT
GTGGGCTGGTCACGGGCTGGGCCCCTGTGCCCGGCGACTGGC
>Gouania_willdenowi_20
AAAGGAATGTGTCCACCTCTTGGGGATGAAGGACGATCTCCAGCTGTTTACACCACTCCT
TTCCATCTGGTCAGCACCATACTCACTCACGTGCCCTACGGCTCAGTGGCTGCTCTGGAT
TGTCCTGCAGATGTTTCGAACCCGAATGCTGTGACTGAGCAAACAGTTCTGTGTATGGAG
AGAGATGATAACACTGTGGGTTGGTCCAGGGAGTCTCCGCTCTGTTCGTCCAATCCAGCT
CCCCAGCATCAGGACTGG
>Hippocampus_comes_21
AAAGGAATGTGCCCCGCCTTGTGGAGCGAGGGCTCCGGCAACGCCTTTTATGCCACGCCG
TTTGGCCTTCTCAGCACCCTCCTGACCCACGTACCCTTGGGATCTGTGGCGACCGTGCCT
TGCGAGACGGAACAGCAGTCGGTACTGTGCCTTTTGAGGGAAGACGGTTCAGCGGGGTGG
TCCAGGGATTCCCCTCTCTGCTCCGATCCCCCCGCGTCGCACGACTGG
>Homo_sapiens_22
GAGGGCGCCTGCCCGGCGCTGCAAGATGAGGCGGGCCAGGCCGGCCCAGCCGTGTATACC
ACGCCCTTCCACCTGGTCTCCACAGAGTTTGAGTGGCTGCCCTTCGGCTCTGTGGCCGCT
GTGCAGTGCCAGGCTGGCAGGGGAGCCTCTCTGCTCTGCGTGAAGCAGCCTGAGGGAGGT
GTGGGCTGGTCACGGGCTGGGCCCCTGTGCCTGGGGACTGGC
>Labrus_bergylta_23
GAAGGAATGTGTGCAGCGTTGTGGAGTGAGGGGGCAGGTAACGCTCTCTACAGCACACCT
TTTAACCTTCTCAGCACCCTGCTCACCCATATCCCCTTTGGATCTGTGGCCACCGTGCCC
TGCCCTGAAGGCAGCGAGGATGAGCAGTCTGTTCTGTGTACACAGAAAGACGACGGCTCA
GTGGGGTGGTCTAGAGACCCCCCTCTGTGCTCCAACTCTCCTGTAACTCAGAAAAGG
>Lacerta_agilis_24
CAGGGGATGTGCGCCGGCCTGGTGGAAGAGGAGGAGGAGATGGAGGAGGAGGAGGAGGAA
GAAGGAGGAGGAGGTGGTGGAGGAGCCTCGACGGTCGCCTACAGCACCCCGTTCGGCCCG
GCCAGCGGCGCCCTCCGCTACGTCCCCTTCGGCACGGTGGCTGCCGTGACCTGCGGCCGG
GCGGGGCCGGCGGTGTCGGTGCTGTGCATGCAGAAGGAGGACGGCAGCGTGGCCTGGTCC
AAAGACGCGCCGCTGTGCCGGGAGGCCGTCTATCAGCACAGCTGG
>Latimeria_chalumnae_25
AAGGGGATGTGCCCCAGGATCGAGGAAGGAGCCCGGGGCGTGGTGAGCTACACTACGCCC
TTCATCCTGGTAAGCACCCTTCTCGATTACATTCCCTTTGGCTCCGTGGCTAGCGTCCCC
TGTGGGGGAACCCGCCCAGACCAGTCGGTACTTTGCATGCAGAAAGAGGATGGCTACATT
GGCTGGTCTAAGGATGCCCCCTTCTGCGAAGACTCCCACCAACGGTGG
>Lepisosteus_oculatus_26
AGGGGCATGTGCCCGCCCCTGGAGAGCGAGGGGGGCGGCCCCGTGCTCTACTCCACCCCC
TTCCACCTGGTCAGCGCCCTGCTGAGCCACGTGCCCTTCGGCTCGGTGGCCAGCGTGCCC
TGCCCGGAGGGCACCAGGGGGGACCAGTCGGCCCTGTGCCTGCAGCGGGAGGACGGGGGC
ACGGGCTGGAGCAGGGAGGCGCCCTTCTGCTCCGACGCCCCCCGGGACTGG
>Manis_pentadactyla_27
GAGGGTTCCTGCCCAGCATTGCCAAATGAGGCGGGCCAGGCTGGACCAGCCGTCTACACC
ACACCCTTCCACCTGGTCTCCATGGAGTTTGAGTGGCTGCCCTTTGGCTCTGTGGCTGCC
GTGCCCTGCCAGGCTGGCAGAGAAGTCTCTCTGCTCTGCGTGAAGCAGCCTGAGGGTGGT
GTGGGCTGGTCACGGGCTGGACCCTTGTGCCCGGGTACCGGC
>Maylandia_zebra_28
AAAGGCATGTGCCCACCTCTTGAAGATGAGGGTAGAGGTCCACCTGTTTACACCACCCCA
TTTTACCTTGTCAGCAGTCTGCTGACTCATGTGCCATTTGGGTCTGTGGCCACCGTGCAA
TGCCCTGCAGACGGCGCAAATCCGGATCCTACTGAGATGACTGCTCTGTGCATCCAGAGA
GACGACGAAACAGTGGGCTGGTCCACCGATTCTCCACTTTGTCCACCCATTGAGGAACCA
CAGAGCCAAGACTGG
>Megalops_cyprinoides_29
CGGGGCATGTGCCCGGCCATCCCGGGCGAGGGGGGCCCCGGCTCTGTGCTCTACAGCACC
CCCTTCCACCTGCTCAGCACCCTGCTCACCCATGTGCCCTTCGGCTCGGTGGCCACCGTG
CCCTGTCCCGGCGATGCCCGGGAGGACCCGTCGGTTCTGTGCGTGCTGCGGGACGATGGG
ACTGTGGGCTGGTCCCGGGACAGCCCCCTGTGCTCCAACGCCCAAGCGAAGAGCTTC
>Microcaecilia_unicolor_30
AAGGGCATGTGCCCAGGAATTGAGGTGGGACCCCATGGCCCTGTCACCTACACCACACCC
TTCAACCTAGTCAGCACCCTTCTGAACTATGTGCCCTTTGGCTCAGTTGCTGCTGTGCCC
TGCCCGGGCACTATGGTGGATGTGTCTGTGCTCTGCATGCAACAGGAAGATGGCACTATC
GGCTGGTCCAAAGAGGGTCCCTGGTGCTTACAAGAGCAACAGGACCAGAGCATGGGTAGC
TGG
>Micropterus_salmoides_31
AAAGGAATGTGTTCTGCCTTGTTGAGTGAAGGAGTCGGCAATGCCCTCTACACAACACCA
TTTTATCTTCTAAGCACACTGCTAACCCATGTACCCTATGGATCTGTTGCTACCATGCCC
TGCCCCGCAGACACCAAAGAGGAACAGTCAGTTTTGTGTATCCTGAAGGAGGATGACACA
GTGGGGTGGTCAAGAGATCCCCCCCTCTGCTATGATCACCCAGTATCACACAACTTG
>Monodelphis_domestica_32
GAGGCGGCCTGCCCGGCTCTGGAGCTCGAGGAGGGCCAGGCCGGCCCCGCGCTCTACACC
ACCCCCTTCCAGCTGGTCACCGACGCCCTGGCCTGGCTGCCCTTCGGCTCCGTGGCCGAC
GTGCCCTGCCTGGACGGCGGCGGCGCCTCCCTGCTCTGCATGCAGAGGCCCGAGGGGGGC
GTGGGCTGGTCCCGCCGGGGGCCGCTGTGCCCGGGGCCGGGGCTGGGCAGGGCCGGC
>Monopterus_albus_33
AAAGGAATGTGTCCACCACTGGAGGATGAGGGGAGAGGTCCAGCTGTCTACAGCACTCCA
TTTCACCTTGTCAGCACCCTGCTGACTCATGTGCCCTATGCGTCTGTAGCTACTCTACCA
TGCCCCACAGACAGCTCAAACCCAGATGCTGAGCAGACTGTACTATGCATGGAGAGAGAT
GACGGTACAGTGGGCTGGTCCAGAGATGCACCACTCTGCTTAACCACTGCAGCTCCACAG
AACCAAGACTGG
>Mus_musculus_34
GAGGGTGCCTGCCCTGCCTTGCCGCTTGAGGTGGGTCAGGCCGGTCCCGCTGTCTACACC
ACACCCTTCAACCTGGTTTCCAGCGAGTTCGAATGGCTGCCCTTTGGCTCCGTGGCAGCT
GTGCAGTGCCAAGCTGGCAGGGGAGCTTCTCTGCTGTGCGTGAAACAGCCTTCAGGTGGC
GTGGGCTGGTCCCAGACTGGCCCGCTGTGCCCAGGGACTGGC
>Mustela_putorius_furo_35
GAGGGCTCCTGCCCCGCGTTGCCGGACGAGGCGGGCCAGGCAGGCCCGGTGGTCTACACC
ACACCCTTCCACCTGGTGTCCATCGAGTTTGAGTGGCTGCCCTTCGGCTCCGTGGCGGCT
GTGCCGTGCCAGGCTGGCAGAGAAACGTCCCTGCTCTGCGTGAAGCAGCCCGATGGTGGC
GTGGGCTGGTCTCGGGCCGGGCCCTTGTGCCCGGCACCCGGC
>Myripristis_murdjan_36
AAAGAAATGTGTCCTCCTCTGGAAAATGAGGGCGGAGGCCCTGCAGTATACACCACACCG
TTTCACCTGGTCAGCACCCTGTTGACTCATGTTCCTTTTGGATCAGTGGCCACTCTGCCC
TGCCCTGCCGACAGCTCGGACCCAGAGGCTCCTGCTGAGCAGACCGTTCTGTGTATGGAC
AAGGGCGATGATACAGTGGGCTGGTCCAGGGAAGCACCCCTCTGTTCATCTGATGCAGCT
CCACGCAACCAGGACTGG
>Oncorhynchus_mykiss_37
CGGGGGATGTGCCCTTCTCTGAAGAGTGAGGGAGGCGGACCTGCTCTGTATACCACCCCT
TTCAGCCTGCTCAGCACCATCCTCACTCACATTCCCTTTGGCACAGTGGCCACCCTTCCC
TGCCCAGATAATGAAGACAGCTTAGGAGACCAGTCTGTTCTTTGCATGCTGAGGGAAGAC
GGGAGTGTGGGCTGGTCAAAGGATTCCCCCCTCTGCTCTGATGGCCTCCAGGACTGG
>Ornithorhynchus_anatinus_38
AAGGGGGCCTGCCCGGCCCTGGCCCCCGAGCCCGGCCAGCGCGGCCCGGCCGTCTACACC
ACGCCCTTCGACCTGGTGAGCTCGGCCCTGGACTGGCTGCCCTTCGGCTCGGTGGCCGAC
GTGCCCTGCCTGGCGGGCGGCCGGGTCTCGCTGCTGTGCGCCCAGGGGCCCGAGGCCGTG
GGCTGGTCCCGCCGGGGCCCCCTGTGCCCGCCCGCCGGCCCGGGGGGC
>Orycteropus_afer_afer_39
GAGGGCGCCTGCCCCGCGTTGCCAGAGGAGGCAGGCCAGGTGGGCCCCGCGGTCTACACC
ACGCCCTTCCACCTGGTCTCCACCGACTTTGAGTGGCTGCCCTTTGGTTCCGTGGCCGCG
GTGCAGTGCCAGGCCGGCAGAGGGGCCTCTCTGCTCTGTGTGAAGCAGCCCGAGGGCGGC
GTGGGCTGGTCCCGGGCTGGACCCGTGTGCCCAGGGACTGGC
>Oryctolagus_cuniculus_40
GAGGGCGCCTGCCCGGCACTGCCAGCCGAGGCGGGCCAGGCCGGCCCTGCCGTCTACACC
ACGCCCTTCCACCTGGTCTCCACAGAGTTGGAGTGGCTGCCTTTCGGCTCGGTGGCCGCT
GTGCAGTGCCAGGCCGGCAGGGGGGCGTCGCTGCTCTGTGTGAAACAGCCTGGCGGTGGT
GTGGGCTGGTCCCAGGCCGGGCCCCTGTGCCCAGGGTCGGGC
>Oryzias_melastigma_41
AGAGAGATGTGTTCCCCTCTGGAGGCCGAGGGCAGCGGCTCGCCCGTTTATACCACACCG
TTTGGCTATGTCAGCACAACCCTAACCCATGTACCTCATGGGTCTGTAGCCGTCATTCCA
TGCACCGCTGACAGCTCAGACCCGTACGCTCCTGCCGATGAGTCTGTGCTTTGCACTGAA
AGAGATGACAATACGGTGGGCTGGAGCAAGGATGCCCCCTTCTGCCTGTCCAGCGAAGAA
GCAGAGACCCAGGACTGG
>Pangasianodon_hypophthalmus_42
TCTGGCATGTGTCAAGCTATTTCAAATGAAGGGCATGGAAATGCATTGTACACAACCCCA
TTTCACCTTGTCACCTCACTCTTGACTCATATTCCATTTGGGTCAGTTGCAACTGTACCC
TGCCTAACTACAGGTGACCAAACAGTACTGTGTACTCAAAGAGAGGATGGGACTGTGGGT
TGGAACAGAGATCCTCCTTTCTGCTCTGATATTTTCAAGACAAGCTGG
>Paralichthys_olivaceus_43
AAAGGAATGTGTCCAGCCTTGTGGACCGAAGTTGGAGGCAATGTCCTTTACTCAACACCA
TTTAACCTTCTAAGCACACTGCTAACACATGTACCCTTCGGATCTGTCGCTATTGTGCCG
TGCCCCATAGGCACCAAGGAGGAACAATCAGTTTTGTGTATGCTGAAGGAGGATGGCTCT
GTTGGGTGGTCAAGAGATTCCCCTCTTTGCTCTGATCCTCTTGTATCAGACAAATGG
>Paramormyrops_kingsleyae_44
ATGGGCATGTGCCGGGCTATGCCAAATGAGGGCGGGGGGGCGGCCCGCTACACCACGCCC
TTTAACCTGCACACCTCTCTGCTCAGCTACCTGCCATTTGGCACCGTAGCTACTGTACCC
TGTCCGGATGGGACTAAGGGTGACCAGTCAGTGTTGTGCATGCTCAGGGAGGACGAGAAG
GTCGGCTGGTCCAGAGATGCCCCGCTGTGCTCCGACACACCCACAAACTGG
>Petromyzon_marinus_45
CGCACATGTGCCCGCGGCTGGCGCTGCTGGGGCCCGGCCACGCCGTCTACACGACGCCCT
TCGGGGCCACCAGCTCGCAGCACTTTCTAGTGCCGGAGGGCTCCACGGCCGAGGTCTACT
GCGACCACACGGACCCAGGCAGCAGCGCGACCTCGCGCTCCGTGTCCACGTGCGAGAGTC
ACGGATGGTCGACGCCAAGCGTGTCGTGTCCTCCGCCGGCGGAGCCGTCCGCGGGGT
>Pteropus_alecto_46
GAGGGCTCCTGCCCAGCATTGCCAGAGGAGGCGGGCCAGGCGGGCCCGGCTGTCTACACC
ACACCCTTCCACCTGGTCTCCACTGAGTTTGAGTGGCTGCCCTTCGGCTCTGTGGCTGCC
GTGCCGTGCCAGGCTGGCAGAGAGGCCTCTCTGCTGTGCGTGAAGCAGCCTGAGGGTGGT
GTGCGCTGGTCGCGGGCTGGGCCCTTGTGCCCAGGTACTGGC
>Sorex_araneus_47
GAGGGCGCCTGCCCAGCCCTGGCCGAGGAGGAGGGCCAGGCGGGTCCTGCGGTCTACACC
ACGCCCTTCCACCTGGTCTCCTCTGCCTGGGAGTGGCTGCCCTTCGGCTCGGTGGCTGCG
GTGCCCTGCCGCGCGGGCGGGGAGACGTCTCTGCTGTGCATGAAGCTGCCCGAGGGCGGC
GTGGTCTGGTCCCAGGCGGGGCCACTGTGTCCAGCCACCAGC
>Sparus_aurata_48
AAAGGCATGTGTCCGCCGCTGGAGGCCGAGGGAAGCGGCCCGGCTGTCTACACCACCCCG
TTTCACCTTGTCAGCACCCTGCTGACTCACGTGCCCTACGGGTCTGTAGCTTCTGTACCC
TGCCCGGCAGACAGCTCGGATCCAGATGGTCCAGCTGAGCAGACGGTGCTGTGCATGGAG
AGAGATGACGAGACGGTGGGCTGGTCCAGGGACGCCCCGCTCTGCTCGTCCAGTGATGCT
CCAAAGAACCAGGACTGG
>Sphaeramia_orbicularis_49
AAAGGAATGTGCACACCACTAGAGGATGAAGGCAGTGGCCCTGCTGTCTACACCACCTCA
TTTCACCTTGTCAGCACCCTGCTGACGCACATACCATATGGGTCTGTAGCCGCCGTGCCA
TGCCCCCCAGATAGTTCAGACCCAGAGGCTCCTGCTGAGGAGACTGTGCTGTGCATGGAG
AGAGATGATCAAACCGTGGGCTGGTCCAGGGATGGACCCCTCTGCTCAGCCAACACAGAT
CCACAAGACTGG
>Thalassophryne_amazonica_50
CCAGGAATGTGTTCTATGTTGTGGCCCGAAGGCGCAGGCAATGCCCTCTACAGCACACCG
TTTAACCTACAAAGCACAATTCTAACCCATGTACCTTATGGATCTGTTGCTGCCATGCCC
TGCCCCACAGGCGTCAAGGATCTACAGACCATTTTATGCATGCTGAAAGACGATGGCTCA
GTGGGATGGTCAGATGAATCTCCCCTCTGTCCCGACTCCCCGTTAGCAACCGACGGG
>Trachemys_scripta_elegans_51
GCCGGCATGTGCCACGGACTGGCCACAGAGGAGACGGGGCCCGTGAGCTACACAACACCC
TTCGGCCAGGTCAGCAGCACCCTGAGCCACATCCCCTTCGGCACAGTGGCATCCGTGGCC
TGTGGTGGCGCAGCCCCTGTCTCGGTGCTGTGCATGCAGCGGGATGACGGCTCCGTGGGC
TGGTCCAAGGAGGAGCCCCTGTGCGGGGAGGAGCCGGGGGACTGG
>Trichechus_manatus_latirostris_52
GAGGGCGCCTGCCGGGCGTTGCCGGAGGAGGCGGGCCAGGCCGGCCCAGCCGTCTACACC
ACGCCCTTCAACCTGGTCTCTACCGAGTTCCAGTGGCTGCCTTTCGGCTCCGTGGCCACC
GTGCAGTGCCAGGCGGGCAGGGGTGCCTCTCTGCTCTGTGTGAAGCAGCCCAAGGGTGGC
GTGGGCTGGTCGCGGGCTGGGCCTGTGTGCCCAGGAACTGGC
>Trichosurus_vulpecula_53
GAGGCAGCCTGCCCGGCACTGACCATTGAGGAGGGCCAGGACGGCCCCACACTCTACACC
ACGCCCTTCCAGCTGGTCACAGACACCCTGGACTGGCTGCCCTTTGGCTCCGTGGCTGAC
GTGCCCTGCTTGGAGGGTGGCAGCACTTCGCTGCTTTGTATGCAGAGGCCCGAGGGTGGC
GTGGGCTGGTCCCGCAGAGGGCCAGTGTGCCCAGGTCCGAGGCCCGGCGTGGCTGGC
>Tupaia_chinensis_54
GAGGGCGCCTGCCCAGCATTGCCAGAGGAGGCAGGCCAAGCTGGCCCCGCCGTCTACACC
ACACCCTTCCAATTGGTCTCCACAGAGTTTGAGTGGGGCCCCCGGCTCTGTTGCCTGCCC
TTCGGCTCGGTGGCTACTATGCCCTGCCAGGCTGGCAGGGAAGCTTCTCTGCTCTGTGTG
AAGCAGCCTGAGGGTGGCGTGGGCTGGTCACGAACTGGGCCCCTGTGCCCAGGGACTGGC
>Xenopus_tropicalis_55
CAAGGAATGTGTCCAGCACTATCTGAAGGTTCTGTCCGCTACTCTGTGCCCTTTGGCTAT
CATGGTACTTGGCTTGACCGCCTTCCTTTTGGCTCAGTGGCAGCTGTGTCATGTGAGAGG
CAAAAACAAGATGTTTCTGTACTCTGTATGTTAAAGGAAGATGGCACTGTGGGATGGAAC
GTAAATGAGCCACTTTGTCACACGGCTCCTTCCCAA
