# Supplementary material for: A glimpse into the past: phylogenesis and protein domain analysis of the group XIV of C-type lectins in vertebrates
Source: BMC Genomics. 2022 Jun 4;23:420. doi: 10.1186/s12864-022-08659-6 (PMC9167495; doi:10.1186/s12864-022-08659-6)
Supplement: Supplementary file 11 — Additional file 11: Supplementary file 4. CDS of one representative species per vertebrate order of Thrombomodulin extracellular domain. [file 12864_2022_8659_MOESM11_ESM.zip]

Archive with 7 entries (7 files):
- Supplementary file 4_Thrombomodulin/EGF_2_Thrombomodulin.fasta
- Supplementary file 4_Thrombomodulin/Sushi_Thrombomodulin.fasta
- Supplementary file 4_Thrombomodulin/CTLD_Thrombomodulin.fasta
- Supplementary file 4_Thrombomodulin/cbEGF_2_Thrombomodulin.fasta
- Supplementary file 4_Thrombomodulin/Mucin_Like_Domain_Thrombomodulin.fasta
- Supplementary file 4_Thrombomodulin/Tme5_EGF_Thrombomodulin.fasta
- Supplementary file 4_Thrombomodulin/EGF-like_Thrombomodulin.fasta
