# Supplementary material for: A glimpse into the past: phylogenesis and protein domain analysis of the group XIV of C-type lectins in vertebrates
Source: BMC Genomics. 2022 Jun 4;23:420. doi: 10.1186/s12864-022-08659-6 (PMC9167495; doi:10.1186/s12864-022-08659-6)
Supplement: Supplementary file 11 — Additional file 11: Supplementary file 4. CDS of one representative species per vertebrate order of Thrombomodulin extracellular domain. [file 12864_2022_8659_MOESM11_ESM.zip › Supplementary file 4_Thrombomodulin/EGF_2_Thrombomodulin.fasta]

>Alligator_mississippiensis_EGF_20_THBD_0
TCGGCCCCCTGCGCCAGTGCCCCTTGCGAGCAGCTCTGCGTCCCCCACGGGGCCGACTTC
ATCTGCATGTGCCACGAGGGCTACGAGCTGACCGAGGACGGCGTCCACTGCCGA
>Anguilla_anguilla_EGF_20_THBD_1
GCAAGTACATCAAATGACCCCTGTTTAACCATGGGGTGTGAGCACACATGCATCCCGCCC
AACGGCTCGTGTATGTGTCAGGATGGATACGAGCTGCGCGAGGACGGGAAAAGCTGCAGG
>Apteryx_rowi_EGF_20_THBD_2
TGCTACGAGGCCCCCTGCAAGCACGAGTGCGAGGACGTGCCCGGCGGCTACCGCTGCCGC
TGCTTCGAGGGCTACGCCGTGCACCCCCGCGAGCCCACGCAGTGCGTCCCG
>Aquila_chrysaetos_chrysaetos_EGF_20_THBD_3
TGCGCCGGCGCGCCCTGCCAGCATCACTGCGTCGTCACCGGTACCACCTTCGTCTGCATG
TGCGATTCGGGCTACCGGCTGGCCGCCGACGGCAGCAGCTGC
>Aquila_chrysaetos_chrysaetos_EGF_21_THBD_4
CGCTGCTACGAGGCGCCCTGCGAGCAGCAATGCGAGGACGTGCCCGACGGGTACCGCTGC
AGCTGCTACCCCGGCTACGCCGTCAACCCGCAGGCGCCCACCCGCTGCCAG
>Betta_splendens_EGF_20_THBD_5
CCGTGCGCGCCCCTGCACTGTGCCCATGAGTGCCAGCACGACGGGGAGTCCCACGCCTGC
GCGTGTAAACGCGGCTTCCAGCTGGGCACGGACAACAGGTCCTGCCAC
>Boleophthalmus_pectinirostris_EGF_20_THBD_6
GTTGCGACCGATGACCCGTGCGTCCAGCTCAATTGCGAACACGCCTGCTACAAGTATCTC
GATTCATTTCAGTGCACCTGCAATGAAGGGTTTTATTTGTCCGTCGATAAGAAGTCTTGC
ATT
>Calidris_pugnax_EGF_20_THBD_7
TGCGCCGGAGCGCCCTGCCAGCATCACTGCATCGTGGCCGGTGCCGATTTCGTCTGCATG
TGCGAGCCGGGCTACCGGCTGGCCGCCGACGGCACCAGCTGC
>Calidris_pugnax_EGF_21_THBD_8
CACTGCTACGAGGCGCCCTGCGAACAGCAGTGCGAGGACGTGCCCGACGGGTACCGCTGC
GGCTGCTTCCTGGGCTACGCCGTGGACCCCGAGGCGCCCGACCGCTGCGTG
>Calypte_anna_EGF_20_THBD_9
TGCGCCGGAGCCCCCTGCCAGCATCACTGCGTGGTGGCCGGCAGCGGCTTCATCTGCATG
TGCGAGGCGGGGTACCGGCTGGCGGCCGACGGCAGCAGCTGCGAG
>Calypte_anna_EGF_21_THBD_10
TGCTACCGAGCCCCCTGCGAGCAGCACTGCGAGGAGGTGCCCGAGGGGGGTGGGTACCTC
TGCGGGTGCTTCCCCGGCTACGCCGTGGACCCTCGGGACCCCAGCCGGTGC
>Camelus_ferus_EGF_20_THBD_11
TGCAGCGTGGAGAGTGGCGGCTGCCAGCACGGGTGCAACGAGAGCGCCGGGGAGTCGCGC
TGCCTCTGCCCGGCAGAAGCCCCCCTGCAGGCGGACGGGCGCTCCTGC
>Camelus_ferus_EGF_21_THBD_12
TGCCACCAGCTTTGCCAGCAGTTCTGCGTCCCCGGCCCCCCGGACGCGCCCACCAACTAC
ACGTGCATGTGCGCCACCGGCTACCGGCTGGCTGCTGACCAGCACCAGTGC
>Camelus_ferus_EGF_22_THBD_13
GAGCTCCAGGACCCGTGCTTTGGGAACAAGTGTGAATACGAGTGCCAGCCCGTGGGCCGG
TCCGAGCACCGCTGCGTCTGCGCCGAGGGCTTCGTGCCTGTGCCCCACGACCCCAACAGG
TGCCAG
>Carcharodon_carcharias_EGF_20_THBD_14
TGCCAGTTGGAGAACGGGGGCTGCCAGCACAAGTGCGAGGAGGCCCTGGCGGGCAGCCCG
CAGTGCAGCTGCCAGCCCGGGTACCAGCTGAGCCGGGACGGGCACAGCTGCCAGCCC
>Carcharodon_carcharias_EGF_21_THBD_15
TTCGACCTGTGCCAGGAAGCGGGGTGCCAGCACCGCTGCATCGTGCAGGAGGGCTCCCCT
TACTGCTTGTGCCGGGACGGCTACCAGCTGGACGCCACGGGCAAGGGCTGCGTC
>Chanos_chanos_EGF_20_THBD_16
TGTGAAGTTTTCTCAGGTGGCTGCGAACAAAACTGCGCAATGAATGGCACAGACTACCAG
TGCACCTGCTCGGACGGGTATGTAATAGCAGAAAACGGAATTAGCTGC
>Chanos_chanos_EGF_21_THBD_17
TGTGATGAAGCTGGATGTGCACAGCGATGCTCTAAGGTAAATAATACAGTTCAGTGTCAT
TGTGACCATGGATACGAACTGGGCAAAGACGGGAAGAGTTGC
>Corvus_moneduloides_EGF_20_THBD_18
TGCGAGGGGTCGCCGTGCCACCATCACTGCGTGGTGGCCGACGGCTCCTTCGTGTGCATG
TGCTTCGTGGGCTACCGGCTGGCGGCCGACGGCGTCGGCTGC
>Corvus_moneduloides_EGF_21_THBD_19
CCCTGCCTCGAGGCGCCGTGCCAGCAGCGCTGCGAGGAGCTGCCCCACGGCTACCGCTGC
GCTTGCGACCCCGGCTACGCCGTGGACCCGCGGGATGCCACCGCCTGTCGC
>Cottoperca_gobio_EGF_20_THBD_20
TGCCTGCCGCTGCGTTGCGCACACGCCTGCTACCAGAAGGAAGACTCCTACGCGTGCATG
TGTGACCACGGCTTTAAACTGGCGCAGGACGGCAGTTCGTGCGTG
>Cygnus_atratus_EGF_20_THBD_21
TGCGCCGGGGCACCCTGCCAGCACCACTGCGTGCCCAACGGCGACACCTTCCTCTGCATG
TGCGAGGCCGGCTACCAGCTGGCCCCCGACAGGAGCAGCTGC
>Cygnus_atratus_EGF_21_THBD_22
AGCTGCTACGCGGCGCCCTGCGAGCACCGCTGCGAGGATGTGCCTGGCGGCTACCGCTGC
AGCTGCATGCCTGGCTATGCAGTCCACCCACAGGAGCCCGCCCGCTGTGTG
>Cyprinodon_variegatus_EGF_20_THBD_23
TGCGCGGCGCTGCGCTGCCAGCAGACCTGCCTGCAGAACGGAACGCAGCATGTGTGCGGC
TGCGGCCACGGCCTGCAGCTGGCCGCGGACGGCAGGAGCTGCGTG
>Danio_rerio_EGF_20_THBD_24
TGCGCGCATGCGGGATGCGAACACGAGTGCGCGCGAGATAGCGGTGCGTTCGCGTGCACG
TGTCGCCCGGGGTTTACCCTGAGTGCGGACGGAAAGTCTTGCAAA
>Dasypus_novemcinctus_EGF_20_THBD_25
TGCGAAAATCTCTGTGAACACTTCTGCGTCCGCAGCCCAGACGTGCCTGGCAACTACTCA
TGCATGTGCGAGACTGGCTACCAACTGGCGGAAGACAGGCACAGGTGC
>Dasypus_novemcinctus_EGF_21_THBD_26
TGCTGGGGCAACGACTGCGAGTATCAGTGTGAGCCCCTGGGCAGCACCGACTACCGATGC
ATCTGCGCTCAGGGCTTTGCGCCTGTGCCCCAAGACCCTCGCAGGTGCCAG
>Echeneis_naucrates_EGF_20_THBD_27
TGCGCGGACCTGGGCTGCCAACACGCGTGTTTCCACAACGGAAGCTCTTATTCGTGCATC
TGCGACCACGGCTTCAAGCTGGCCGAGGACGGCAGGTCGTGCGAG
>Echinops_telfairi_EGF_20_THBD_28
GTCCCCCGCGGAGCTCACGCGTGCAACAACCTGTGTGAGCACTTCTGCATCCCCAACCCC
GTAGTGCCCGGAGCCTACACCTGCATGTGTGAGACGGGCTACGAGCTGGCGGCCGACCAG
CACCACTGCCAG
>Echinops_telfairi_EGF_21_THBD_29
GACGTGGACCCGTGCTTCGGCACCAATTGCGAGTACCAGTGCCAGCCCGTGGGCCGAGCC
GACTACCGCTGTATCTGCGCCGAGGGCTTCGCGGCCGACCCCCTCGAGCCGCACAGGTGC
CGC
>Electrophorus_electricus_EGF_20_THBD_30
TGTGAAATTTATAAGGGTGGGTGTAATCATAGCTGCATCAAGAAGAATGATGCATACATT
TGCACCTGCCCACCTGGCTACAGACTTCAAAGTAATGCAGTCAGTTGT
>Electrophorus_electricus_EGF_21_THBD_31
TCCAAAGCACATGATGATCCATGTCTACATGCAAGTTGTTCACATGAATGTTCAGCAATG
GGAGATGACTATGAATGTCATTGTAAACCTGGATTTCAACTCAGTGGAGACAGAAAGACT
TGTAAG
>Elephantulus_edwardii_EGF_20_THBD_32
GAGGCCCACTCTTGCAACAGCCTCTGCGACCACTTCTGTGTCCTCCGGGACAGCGACGCG
ACGGACGGCGCCTACACGTGTATGTGCGAGACAGGTTTCCAGCTAGCAGCCGATCAGCAC
ACGTGCGAG
>Elephantulus_edwardii_EGF_21_THBD_33
GAGCTCCCCGACCCGTGCTTTGGCACTAACTGTGAGTACCAGTGTGAGCAGGTGGGCAGG
GATGGCTACCGCTGCGTCTGTGCTGAGGGCTTCGCCCCTAGCCCCAAGGACCCGCACCGG
TGTCAG
>Equus_caballus_EGF_20_THBD_34
TGCGACCAGCTCTGCGACCATTTCTGCGTCCGCAACCCGGACGTGCCCGGCGGCTACTCG
TGCATGTGCGAGACGGGCTACCAGCTGGCTGCCGACCAGCACCGTTGC
>Equus_caballus_EGF_21_THBD_35
CCCGTGGACCCATGCTTCGGGACTAACTGCGAGTACCAGTGCCAGCCAGTGGGTCAGAAT
GACTACCGCTGCATCTGCGCCGAGGGCTTCGCGCCCATCCCCCAAGACCCGGACCGGTGC
CAG
>Esox_lucius_EGF_20_THBD_36
TGTGATGCCGTTCCTTGCGAACATAAATGCAAAAACGTCCCGGGCGGCTACGAATGCTCG
TGTTTTGATGGATATATTCCAAGCCGCGACAACCCACATTTTTGT
>Eudyptes_filholi_EGF_20_THBD_37
CCCTGCGCCGGCGCGCCCTGCCAGCATCACTGCGTCGTCGCCGACGCCACCTTCCTCTGC
ATGTGCGAGTCGGGCTACCGGCTGGCCGCCGACGGCAGCAGCTGCGAG
>Eudyptes_filholi_EGF_21_THBD_38
CGCTGCTACGAGGCGCCCTGCGAGCAGCGATGCGAGGACGTGCCCGGCGGGTACCGCTGC
GGCTGCTTCCCCGGCTACGCCGTCGACCCGCGGGTGCCCACCCGCTGCCTG
>Falco_rusticolus_EGF_20_THBD_39
TGCCGCCTGGCCGCCGGGGGCTGCGAGGGGGCGTGCGGCGAGGAGGGCGGCCGGCCGCGC
TGCTCCTGCCCCGACGGCAAGGTGCTGAGCCCCGACGGCCGCGGGTGC
>Falco_rusticolus_EGF_21_THBD_40
TGCGCCGGCGCGCCCTGCCAGCATCACTGCGTCGTGGCCGGCGCCTCCTTCCTCTGCATG
TGCGAGGCGGGCTACCGGCTGGCCGCCGACGGCAGCAGCTGCGAG
>Falco_rusticolus_EGF_22_THBD_41
CGCTGCTACGAGGCACCCTGCGAGCAGCAGTGCGAGGACGTGCCCGATGGCTACCGCTGC
AGCTGCTTCCCGGGCTACGCCATCGACTCACTGAAGCCCACCCACTGCCTG
>Galeopterus_variegatus_EGF_20_THBD_42
GCCACGCCCGCCGTGCACTTGTGCGACAGCCTCTGCGAGCACCTGTGCTTCCCCGACCCC
GACGTGCCGGGCTCCTACTCGTGCATGTGCGAAGCCGGCTACCAGCTGGCGGCCGACGGG
CACCGGTGCGAG
>Galeopterus_variegatus_EGF_21_THBD_43
GAGCCCGTGGACCCGTGCTTAGGGGCTGACTGCGAGTACCAGTGCCAGCCCATGGGCCAA
ACCCACTACCAATGCGTCTGTGCCGAGGGCTTTGCTCCTATCCCCAATGAGCCGCACAAG
TGCCAG
>Gallus_gallus_EGF_20_THBD_44
GTGTCGCCGTGCGCCGGTGCTCCCTGTGAGCAGCACTGCGTGCCCGACGGGGAGGGTTTT
CACTGCATGTGCTCCGAGGGCTACGAGCTGGGCCCCGACGGCAGCAGCTGCCAG
>Gallus_gallus_EGF_21_THBD_45
TGCAGCACCGGGCCCTGCGACCACACCTGCGAGGACGTGCCCGGCGGTTACCAGTGCAGC
TGTTACGATGGCTATGTTGTCAACCCGAAGAATCCCACCGAGTGCTTG
>Gouania_willdenowi_EGF_20_THBD_46
TGCGCGGCGCTCACGTGCGCGCACTTCTGCCACAAAGAGGGGGACACGTACGCGTGCGCG
TGTGACCAGGGCTTCCAGTTAGCGGCTGATGGGAGCTCGTGCGTG
>Hippocampus_comes_EGF_20_THBD_47
GAGGCGGACGCGCTGGACCAGTGCGCGCGTTTACTGTGCCAGTACGCCTGCTTGGAGGGG
GAAGACGGCGCGCACGCCTGCGCGTGCGACCACGGCTTCACTCTGGCACCCGACGGTCGG
TCTTGCGTG
>Homo_sapiens_EGF_20_THBD_48
TGCAACGACCTCTGCGAGCACTTCTGCGTTCCCAACCCCGACCAGCCGGGCTCCTACTCG
TGCATGTGCGAGACCGGCTACCGGCTGGCGGCCGACCAACACCGGTGC
>Homo_sapiens_EGF_21_THBD_49
GAGCCCGTGGACCCGTGCTTCAGAGCCAACTGCGAGTACCAGTGCCAGCCCCTGAACCAA
ACTAGCTACCTCTGCGTCTGCGCCGAGGGCTTCGCGCCCATTCCCCACGAGCCGCACAGG
TGCCAG
>Labrus_bergylta_EGF_20_THBD_50
TGCTCAGTTGGCCCTTGTCAACACGTCTGCAAAGATGTACAAGGCGGGTATAGATGTTTT
TGTTTCGAGGGATATATCCAGGACAGCAATGACCCCAGGCAATGC
>Labrus_bergylta_EGF_21_THBD_51
AAAATGTATTGTGGACAAGAGAAATGTCCTGCAATATGTGAGAAAGACACATGTTCCTGT
CCTGACGGATATCTTCTGACGGAGAACGTTTGTGAG
>Lacerta_agilis_EGF_20_THBD_52
TGCAGTCTGGAGAACGGGGGCTGCCAGCATCACTGCGTGCCCTCCGAGGATGCCGCTATT
TGCATGTGCACCGAGGGCTACGCGCTGGGCGCGGATGGCCGGAGCTGC
>Lacerta_agilis_EGF_21_THBD_53
AAGTGCATGGACTTAATGTGCGAGCATGAATGTGCAGAAGTCAATGGGGAGTATGTGTGC
ATCTGCTATGAAGGAAATGTGCCCCATCCCCAACAGCCCAATAGGTGTGTT
>Latimeria_chalumnae_EGF_20_THBD_54
TGTGCAAGTTCCCCATGTCATCATCTTTGTGTCAACTATAATCATAGTTTTTTATGTATG
TGCCGTGATGGGTTTGAACTGACTGATGATGGTAGGACCTGCAAA
>Latimeria_chalumnae_EGF_21_THBD_55
TGTGCTGCAAACTACTGTGATCACATTTGTGAAAACACATTTGGTGGTTTCAAGTGTAGC
TGCAGAAAAGGATTCCGTCTCCAAGAAGACGGGACGACATGT
>Lepisosteus_oculatus_EGF_20_THBD_56
TGTGTCAATTCAGACTGCGAACACCTCTGTGTGAATCACAATGACAGCTATACATGCCTG
TGCGACTATGGGTTCAAGCTGGAAGAGGATGGGAAGCGATGT
>Manis_pentadactyla_EGF_20_THBD_57
TGCCACCAGGCCTGCGAGCATTTCTGCGTGGGTGACCCAGGGGTGCCAGACGCCTACTCG
TGCATGTGCGAGACCGGCTATCAGCTGGCTTCGGACAAGCACAGATGT
>Manis_pentadactyla_EGF_21_THBD_58
GAGCCCTTGGACCCGTGCTTCGGGACTAACTGTGAGTACCAGTGCCAGCCACTGGGCCAC
ACGGACTACCGCTGCATCTGCGCAGAGGGCTTCGCGCCCAAACTGCAGGAGCCACATCGG
TGCCAG
>Maylandia_zebra_EGF_20_THBD_59
TGTCTGGCGCTGAGCTGCGAGCAGATCTGCTACATGAACGGAGACTCCTACGCGTGCATG
TGTGATCGTGGCTTTCAGCTGGCGGATGACGGCAGGTCGTGCGTG
>Megalops_cyprinoides_EGF_20_THBD_60
TGTGCCAGGGCAGGATGTGAACATTATTGCTCACCGAAGAATAACAGCTATGAATGTCTG
TGCAAGCCTGGATTCCAGTTGACAGAGGATGGGAAAAAATGC
>Melopsittacus_undulatus_EGF_20_THBD_61
TGCGCCGGAGCCCCGTGCCAGCACCACTGCGTGGTGGCCGGATCCACCTTCGTCTGCATG
TGCGAGGCCGGGTACCTGTTGGCCGCCGACGGCAGCAGCTGC
>Melopsittacus_undulatus_EGF_21_THBD_62
CGCTGCTACAAAGCACCCTGCGAGCAGCAGTGTGAGGAGGTGCCCGATGGGTACCACTGC
AGCTGCTTCCCTGGCTACGCCATTGACCCCCAGATGCCCACCCACTGCGTC
>Microcaecilia_unicolor_EGF_20_THBD_63
TGTGAACCTTCCCCGTGCCAGCACATGTGCTTCCCGCACGGCGGGGACTTCTTGTGCATG
TGTCACGAGGGCTTCGAGCTGGAGGAAGACGGGCTGCGCTGCAGGGAC
>Micropterus_salmoides_EGF_20_THBD_64
TGCCTGCCCCTGCGGTGCGCGCACGACTGCCTCAAGAGCGGAGACTCCTACGCGTGCGTG
TGTGACCACGGTTTTATGCTGGCGCAGGACGGCAGATCGTGCGTG
>Monodelphis_domestica_EGF_20_THBD_65
TGCAACCCTGGGCGTTGTGACCAGTATTGCCAACTCAGCTCAGAAGCCCCAGGAGGCTAC
ACTTGCATGTGTGATTCGGGTTACTACCTGGGCGAGGACGGTCACAGTTGC
>Monodelphis_domestica_EGF_21_THBD_66
GAGCTGCTCGACCCTTGCTTCGGAATCCAATGCCAACATAAGTGTTTACCTTTGGAGGGG
GGCGCCTATCGCTGTATCTGCAAAGAGGGCTTTATGCCCATTCCAGACCAGCCCGACAGG
TGCATGTCG
>Monopterus_albus_EGF_20_THBD_67
TGTGACCAGAATAATGGTGGATGTGAACATTTCTGCAGGCTGGCTGATGCTCACTTCTAC
TGTGAATGTGGCAATGGGTATCAACTAGGAGATGATGGGCAGAGCTGT
>Monopterus_albus_EGF_21_THBD_68
GAGTTGTCTGATGTTTGTCAGGGGGCCCCCTGCGAATTTGAGTGCCTGCCTCTTTCAGAT
GGGTACCGTTGTGCCTGCCCTGAAGGTTACATGCTTGCACCAGATGAACGTGGCTGTCTG
>Mus_musculus_EGF_20_THBD_69
TGCAACGAACTCTGCGAGCATTTTTGTGTCAGCAACGCTGAAGTGCCAGGCTCTTACTCC
TGTATGTGTGAGACAGGCTACCAGTTGGCTGCAGACGGACACCGGTGT
>Mus_musculus_EGF_21_THBD_70
GAGCTTCTGGATCCGTGTTTCGGATCTAACTGCGAGTTTCAGTGCCAGCCAGTGAGCCCC
ACCGACTACCGATGCATCTGCGCTCCAGGCTTCGCACCCAAGCCGGATGAACCGCACAAG
TGCGAAATG
>Mustela_putorius_furo_EGF_20_THBD_71
GCCGCACAAGCGGATCACCCTTGCCACAAACTCTGCGAGCACTATTGCATTACCAACAGC
TACGTGCCCGGCTCTTACTCGTGCATGTGCGAGACCGGCTACCAGCTGGCTGCTGACCAG
CACGGGTGCGAG
>Mustela_putorius_furo_EGF_21_THBD_72
GAGTCAGTGGACCCGTGCTTAGGGAGCAAGTGCGAGTACCAGTGCCAGCCTGTGGGCCAG
ACAGACTATCGCTGCATCTGCGCTGAGGGCTTCGCACCCAGCCCTCACGACCCACAGAGG
TGCCTA
>Myripristis_murdjan_EGF_20_THBD_73
TGCCTGTCCCTGGGTTGCGAGCAAATCTGTCAGAAAGAGGGCGACATTTACGAGTGCAAG
TGTGAACAAGGGTTTGAGCTGGCGGCGGACGGCAGGACATGC
>Myripristis_murdjan_EGF_21_THBD_74
GACTGCCGGGACGAGAGGCAGTGCCCGGGGGACAATTTCAAGTGCATCAATACCGTCGGC
GGGTTTCAGTGCGTCTGCAAGGACGGATACAGGTTGACAGGCGACCAGTGTGTC
>Nothoprocta_perdicaria_EGF_20_THBD_75
TGTGCCGGGGCRCCCTGCCAGCACCTCTGCGTGCCCGATGGCGCCGGCTTCCACTGCATG
TGCGACGCAGGCTATGAGCTGGCCGCTGATGGCAGCAGCTGC
>Nothoprocta_perdicaria_EGF_21_THBD_76
CACTGCCGCAAGGCCAACTGCGCGCACGTGTGCGAGGACGTGCCCGGCGGCTACCGCTGC
CACTGCTTTAGTGGCTACATCGTGGACCCCCAGCAGGCCACGCAGTGCGTG
>Numida_meleagris_EGF_20_THBD_77
TGCGCCGATGCTCCCTGCCAGCACCACTGCGTGCCCGACGGGGAGGGCTTCCACTGCATG
TGCGCCGAAGGCTACCGGCTGGGCCCCGACGACAGCAGCTGC
>Numida_meleagris_EGF_21_THBD_78
GACTGCAGTACCGGGCCCTGCGACCAAATCTGCGAGGATGTGGCCGGCAGCTACCGGTGC
AGCTGCGACGACGGCTATGTTGTCGACCCGAAGAATCCCACCCAATGCGTG
>Oncorhynchus_mykiss_EGF_20_THBD_79
TGCGCTATGGCTCCTTGCGAACATATATGCACAGACGTACCAGGGGGCTACACATGCTCG
TGTAAAGAAGGATATATTCCAAGTAGCGAAAATACGCACTTGTGTAAA
>Ornithorhynchus_anatinus_EGF_20_THBD_80
GGGCCGGCCGGCGACTTGTGCTCGGGCAAGTGTGACCAGTACTGCATGGAACTCGAGGGC
TCCGACGGCTTCCAGTGCATGTGCGACTCGGGCTTCACGCTGGGCCCCGACGGCCGGACC
TGCCTG
>Ornithorhynchus_anatinus_EGF_21_THBD_81
GACTGCGCCAGCCTCAACTGCGAGTACCAGTGCCTGGTCCAGCCCGACGGCCTGCCCCGC
TGCGAGTGCGCCCCGGGCTTCGCGCCGCGCCCCGACCAGCCCGAGAGTTGTGCC
>Orycteropus_afer_afer_EGF_20_THBD_82
TCTGTGCGCGGAGCTCACTCGTGCCAAGACCTTTGCGAGCACTTCTGTGTCTCAAACCCT
AATATGCCTGGCGCCTACATGTGCATGTGCGAGACAGGCTACCAGCTGGCGGCAGACCAG
CATCGGTGCGAG
>Orycteropus_afer_afer_EGF_21_THBD_83
GAGCCTCAGGACCCGTGCTTCGGGGTTAACTGTGAGTACCAGTGCCAGCCCCTGGGCCAA
GCTAACTACACCTGTGTTTGCGCGGAGGGTTTCGTGCCCAGTCCCCACGATCCTCACAGG
TGCCAG
>Oryctolagus_cuniculus_EGF_20_THBD_84
GCGCCCGCTGCGCCGCCCTCGTGCCACGACCTGTGTGAGCACTTCTGCGTGCGCACCTCG
GACGCGTCCGGCTCCTACATGTGCATGTGCGAGACCGGCTACCGGGTGGCAGCCGACGGG
CACCACTGCGAG
>Oryctolagus_cuniculus_EGF_21_THBD_85
TTGGACCCGTGCTTCGGCACCAACTGCGAGTACCAATGCCTGCCGCTGGGCCAAAACTAC
CGCTGCATCTGTGCCGAGGGCTTCGCCCCGGTCCCGGACGAGCCGCACCGCTGTCAG
>Oryzias_melastigma_EGF_20_THBD_86
TGCCGGACAATGGCGTGTGATCACATCTGCTATCAGGAGGGGGACTCTGCTGTTTGCGCG
TGCCCCACAGGCTATGAGATAGCTGAGAACGGGGTTTCATGT
>Pangasianodon_hypophthalmus_EGF_20_THBD_87
TGTGAAGTTTATAAAGGAGGTTGTGAGCACGACTGCCACAGGTGGAATGATACGTTTATT
TGCACCTGCCTTCCAGGCTATAAGCTTGAAAGTAATGCGGTCCGCTGT
>Pangasianodon_hypophthalmus_EGF_21_THBD_88
TGTCTGCAGGCAAATTGTTCTCAAGAATGTGTAGTGAAGGGAAATAATCATGTTTGTCAG
TGTCATAATGGATATGAACTTGCGGAGGACGGAAAGACCTGC
>Paralichthys_olivaceus_EGF_20_THBD_89
GAGGTGGGTTTAGAAGACCCGTGCGAACCCCTGAGCTGCGAGCTCGCCTGTTACCCGACC
TTGGATTCCTACGCGTGCTTGTGCGACCACGGCTATAGACTGGCTGCGGACGGCAGGTCG
TGCTTG
>Paramormyrops_kingsleyae_EGF_20_THBD_90
GATGACCCGCGAGACCCCTGCTTTTCCTTATCGTGTGATCACTTCTGCACCCCCGAGTCC
GGCTGCGGCTGCCGACAAGGATACGAGCTTGCAGAGGACGGGAAGCTATGCAGG
>Pteropus_alecto_EGF_20_THBD_91
TGCGACGAACTCTGCGAGCACTTCTGCGTCCGAAATCCAGATGTGCCCGGCGGCTACTCG
TGCATGTGCGAGACCGGCTACCAGCTGGCTGCTGACCAGCACCGGTGC
>Pteropus_alecto_EGF_21_THBD_92
GAGTCCGTGGACCCGTGCATAGGGACTAACTGCGAGTACCAGTGCCAGCCCGTGGGTCAC
ACTAACTACCAATGCGTCTGTGCCGAGGGCTTCGTGCCCAACGCCCACGACCCTCACAGG
TGCCAG
>Sarcophilus_harrisii_EGF_20_THBD_93
TGCACCCACAGCCGTTGTCAGCAGTACTGTCTGCTCAGTTCAGACGCTCCAAGCGGCTAC
ATTTGCATGTGTGACTCGGGTTACGAACTGGGCGAAGACGGGCACAGTTGCGTA
>Sarcophilus_harrisii_EGF_21_THBD_94
CCCTGCTTCGGGATCAAATGTGAGCATAAGTGTTTACCTTTGGAGGGGGGCACCTACCGC
TGTACGTGCGAAGAGGGCTTCGTGCCCGTTCCAGATCAGCCCGACAGGTGC
>Scyliorhinus_canicula_EGF_20_THBD_95
TGCCAACTGGAGAATGGCGGCTGCCAGCACACCTGTGAGCAACCCCCCGCGGGCGGTCCG
CGGTGCGGCTGCCGGCCCGGATACCAGCTGAGCCCGGACGGGCACACCTGC
>Scyliorhinus_canicula_EGF_21_THBD_96
TTCGACCCGTGCCAGGAGGCGGGCTGCCAGCATCACTGCATCGTCCAAGACGGCTCGCCT
TACTGCCTATGCCAGGACGGCTACCGGCTGAACGCCGACGGCAAGGGTTGCGTG
>Sorex_araneus_EGF_20_THBD_97
GCGGCGCGCGACGACCACGCGTGTCACAGGCTCTGCGAGCAATTCTGCGTGCTCAGCACC
GACGCGCCCGGCGAGTACTCGTGCATGTGCGCGACGGGTTACCGCCTGGCGGCTGACCAG
CACCGCTGCGAG
>Sorex_araneus_EGF_21_THBD_98
GAGCTCCTGGACCCATGCTTCGGGAACGACTGCGAGTATCAGTGCCAGCCTATAGGGGAG
ACCGACTTCCGCTGCATCTGCGCAGAGGGCTTCGCGCCCGACCCGAAGGACCCTCACAAG
TGTCTG
>Sparus_aurata_EGF_20_THBD_99
TGCCTCCCGCTGCGCTGCGCACACGCCTGCTACAAGAATGAGGACTCCTGGGCGTGCGTG
TGTGACCACGGCTTCAAGCTGGCGGAGGACGGCAGGTCGTGCGTG
>Sphaeramia_orbicularis_EGF_20_THBD_100
TGTTCAGATGGGCCTTGTGAGCATGACTGCAAACCTGTAAAAGACGGATATAGATGCACA
TGTTTCAAAGGTTACATCCCAGACAGTAAGAACCCAAGACGCTGTAAA
>Thalassophryne_amazonica_EGF_20_THBD_101
TGCGAGATCGAAGAAGGCGGCTGCGAGGACAAATGCGTGGGGGGTCACGGGGTGTTCTCC
TGCGTGTGCCCGCCAGGATACGCCGTGAACCCGGCGAACAACGTCACGTGC
>Thalassophryne_amazonica_EGF_21_THBD_102
GAGGTGGACGAAGACGACCCGTGCGTGCCGCTGCGCTGCCAGCACCACTGCTTAAAGAAC
AGCGACTCGTACGTGTGCACATGCAAGCAAGGCTTTAACGTGGCGGAGGACGGCAGGACG
TGT
>Thalassophryne_amazonica_EGF_22_THBD_103
GTGGACTTCAACGACTGCAAGGACGCGCGCCAGTGTCCCGGGAAGAACTTAAAGTGCGTC
AACGCGGTCGGAGGGTTCTGGTGCGAGTGCGAGGACGGATACAGGCTGAGCAACGGCCAG
TGCACA
>Trachemys_scripta_elegans_EGF_20_THBD_104
TGTGCCCACGCCCCCTGCGAGCACCTCTGCATCCCGCTCGACGTGAACTTCACTTGCATG
TGCCACGAGGGCTATGAGCTGGCTGGGGATGGCATGAGCTGCAGA
>Trichechus_manatus_latirostris_EGF_20_THBD_105
TGCTATGGCCGCTGCGACCACTTCTGTGTCCCAAACCCAGACGTGCCCGGCGCCTACACG
TGTATGTGCGAGACAGGCTATCAGCTGGCGGCCGACCAGCACCGGTGC
>Trichechus_manatus_latirostris_EGF_21_THBD_106
GAGCCAGTGGACCCGTGCTTCGGTGTGAACTGCGAGTACCAGTGCCAGCCCGTGGGCCAC
ACTGACTACCGCTGTGTCTGCGCCGAGGGCTTCGCTCCCAGTCCCCTTGACCCGCACAGG
TGCCAG
>Trichosurus_vulpecula_EGF_20_THBD_107
TGCACCCATGCGCGTTGTCAGCAGTACTGCGATGTCACTCCAGACGCTCCAGGCGGCTAC
ACTTGCATGTGTGACTCGGGTTACTACCTGGGCGAAGACCGGCATAGTTGC
>Trichosurus_vulpecula_EGF_21_THBD_108
GAGCTGGTCAACCCCTGCTTCGGGATTAAGTGCGAGCATAAGTGTTTACCTTTGGAGGGG
GGCACCTATCGCTGTACCTGCGAAGATGGCTTCGTACCCATTCCAGACCAGCCCGACAGG
TGCATG
>Tupaia_chinensis_EGF_20_THBD_109
CCCGTGGACCCGTGCTTCGGGTCTACCTGTGAGTACCAGTGCCAGCCCGTGGGCCAAACG
GACTACCGCTGCATTTGTGCCGAGGGCTTTGCGCCCAGCCTGCAGGATCCGCACAGGTGC
CGG
