# Supplementary material for: A glimpse into the past: phylogenesis and protein domain analysis of the group XIV of C-type lectins in vertebrates
Source: BMC Genomics. 2022 Jun 4;23:420. doi: 10.1186/s12864-022-08659-6 (PMC9167495; doi:10.1186/s12864-022-08659-6)
Supplement: Supplementary file 11 — Additional file 11: Supplementary file 4. CDS of one representative species per vertebrate order of Thrombomodulin extracellular domain. [file 12864_2022_8659_MOESM11_ESM.zip › Supplementary file 4_Thrombomodulin/Sushi_Thrombomodulin.fasta]

>Acipenser_ruthenus_0
AATAAAACATGTGAAGCTCTACCCGCAGATACGGACCTCTCTATTCTATACAGCACAACT
CTAGGTTTTCAGGGAGCTGACCTTAGATCACTTCCACCGGGAAGTACTGCAACCTGTTCA
CCCTCTGGTTTCAAAGTTTACTGTTCCAGTAAAGGCGATTGGATGGTGGGTCCTTGGGAT
>Alligator_mississippiensis_1
CCCGGCACGTGCCGGGGGCTGCCCGGCGGGGACGTGACCTACCGCACCCCCTTCGGGGCA
CAGGACAGTGACTTGGTGGCCCTGCCTCCGGACACCGAGGCTTGGCTCCCCGCGCTGGGC
TTGGAACTGGTGTGCAAGAAGCAGGATGGCGGGCGTTTCAGGTGGAGCACCCACCTGCCC
GGGGCCTGGGCC
>Anguilla_anguilla_2
GTATGCGAACCCCTGGTGCCTACAGAGGCGGGAGATTTTCTTGAATATACTACACCTTTA
GGAGTCGCGCGGAAAGGATCGCTCTCGTTTCCTCCTGGGACCCTTGCGACGGCAAACCCC
TCCGGAATCAGACACATTTGCGCGCCCGAACAAGGGTGGCTTCGGGCTCCCTGGTTC
>Aquila_chrysaetos_chrysaetos_3
GCGGGCAGCTGCCCTCGCCTGCCTGCCGCCGAGGGGCTGCCCGTCACCTACGCCACCCCC
TTCGGAGCCCGCGGCGGGGACTTTCTGGCTCTGCCGCCCCGCAGCTCCGCCGTCATCCCG
GCCGTGGGGCTGGAGCTGCGCTGCGACGAGGAAGGGGGAAGCGGGGGGCTGCGCTGGGGC
CGCGCCGCGCCGGGAGCTTGGCCC
>Betta_splendens_4
TCACGTGAAACCTGTACGACCCTCACAGATGCCGCGCAGTCCGTCACGTACAGGACTCCG
CTCGGGTTCGTGCGCGAGGATCCGCTGTCTTTGCCACCCGGAAGCGTCGCAGTCCAGAGG
CCTTCTGGGAGCAAGTACATCTGCGACTCGGGACAGTGGCTGCAGGGGCCCTGGAGC
>Boleophthalmus_pectinirostris_5
CATGACATGTGCCAAGGCTTCCAAAACACTAAAGTCTTGTACACTACACCGTATGGTTTC
GCAATTGATGACGCCACATTTTTGCCAGCCGGTAGTATCGCTGAACATCCAGATGAGCTC
AGACAGGTGTGTGCATCCCAACATTGGATAAAAGCACCATGGAAC
>Calidris_pugnax_6
GGGGGGAGCTGCCCGCGCCTGCCCCCCGCCGAGGGGCTCCCCGTCACCTACGCCACCCCC
TTCGGCGCCCGCGGAGCGGATTTCCTGGCCCTGCCGCCCCGCAGCGCCGCCGTCGTACCG
GCCATGGGGCTGGAGCTGCGCTGCGACGAGGTGGAGGAGGGCGGGAGGCTGCGCTGGGGC
CGCGCCGTCCCGGGAGCCTGGCCC
>Calypte_anna_7
GGGGGCAGCTGCCCGCGCCTGCCCCCCGTCGAGGGGCTGCTCGTCACCTACACCACCCCC
TTCGGCGCCCTCGGCGGGGACTTTCTGGCTCTTCCCCCCGGCAGCCTCGCCCGGATCCCA
AGCATGGGGCTGGAGCTGCGCTGCTCCGAAGGAGGGGACGGCGGGGGGCTGCGATGGAGC
CGCGACCACCCCCCGGGGGGGGCCTGGCCC
>Camelus_ferus_8
GCCGCCTCCTGCCGGCCGCTGGCTGTGGAGCCAGGCGCCGCGGCCGCCGGCGTCGCCGTC
ACCTATAGCACCCCGTTCGGGGACCGTGGCGCCGACTTCCAGGCGCTGCCGGTGGGCAGC
TCGGCCGCCGTGGCGCCCCTGGGGCTGGAGCTAGAGTGCGCGGCGCCGCCCGGGGAGGCC
GAGGGGCGCTGGGTCCGGGAGACGCCGGGCGCCTGGGCC
>Carcharodon_carcharias_9
CCGGGCAGCTGCCGGGGCATCCGCCCGGGCAATGGCACCGTCACCTACAGCACCCCCTTC
GGCACCAACAGCAGCCAGCTCTCCGAGCTGCCCCCGGGCACCCTGGCGTGGGTGGAGCCC
TGGGGGCTGCGCTTCCAGTGCTCAGGTGACACCTGGGCATGGCAGCCCCTCGGCCACCCC
ACCCCCTGGCGC
>Chanos_chanos_10
AAGGATCCCGAGATGTGTGACAGGTTGCCATCTGACTCTGAAACATCGGTTATATATAGA
ACACCTGTGGGACTTGAAGGAGAGAATCTCGCTTCGCTTCCCCAAGGAAGCATCGGAGAG
CGTTTGCCAGAAGGAACAAAGTATCTTTGTTTTTCCCGTACGTGGCGTAAAGGTCCTTGG
AGC
>Corvus_moneduloides_11
GGCGGCAGCTGTCCCCGCCTGGCCGCCCCGCAGGGCGTCCTCGTCACCTACGCCACCCCG
TTCGGCGCCCGCGGAGCGGAGTTCCTGGCGCTGCCCCCGCGCAGCGTGGCCTTCATCCCT
GAGCTCGGGCTGGAGCTGCGCTGCGACGAGGATGGGGACAGCGCGGGGCCGCGCTGGAGC
CGCGACATCCCGGGAGCGTGGCCC
>Cottoperca_gobio_12
AGTGACCCGTGTAAAGGTCTTGCTGCTGAAGAGGGCGAGTCTATCACCTACATGACCCCG
ATGGGGTTTGTGGGAGAGGATGTGCTTTCTTTGCCTCCTGGCAGCACCGCTTTGCGGCTG
CCAGCTAAGACTAAATACGTCTGCTTCTCCGAGCAGTGGGTGCAGGCGCCCTGGAGC
>Cygnus_atratus_13
CCCGACAGCTGCCCGCGCCTGCCGCCCGCAGACGGGCTGCCCGCCGCCTACCGCACGCCC
TTCGGCGTCCGCGGCGGGGACTTCCTGGCGCTGCCCCCCGGCAGCACGGCGCTCATCCCG
GCGCTGGGGCTGGAGCTGCGCTGCGCGGCCGCGAGCGGCGGCGGGGGGCTGCGCTGGGGC
CGCGCCGAGCCCGGCGCCTGGCCC
>Cyprinodon_variegatus_14
ACTGAGCCCTGCACCAGTCTGCCTCATGAGCCGCAGGAGTCCGTGCGCTACCGGACCCCC
GATGGGTTCAAGGTGGAGGAGATACTGTCCCCCACTCTTCCTCCTGGAAGCATCGCAGTC
CGTCTCCCATCAGAGAGCAAATATATCTGCTCCGGGCAGCAGTGGCTGCCGGCGCCTTGG
AGC
>Danio_rerio_15
AATTTAAATCACTGTCCGCCGCTCAGCACTGATGAAAAAGTCCATTATTCGACTGCTTTT
GGATTTACATCAAACGAACTCCTCAGAGAGATTCCCGAATTGACTAATGCAACGAGGCTT
GATCTTAGGACCAGACACATTTGTTTTGACAGCGAGTGGCATCATGCGCCCTGGAAC
>Dasypus_novemcinctus_16
GCGGCCTCCTGCAGACCTCTGGCGGTGGAGCCCCGCACCGCAGCCGCCGCCAACGTCACC
AGCAGTTACAGTACCCCGTTCGGTGCCCGCGGCGCGGACTTCCAGGCGCTGCCAGTGGGC
AGCTCCGCCTTCGTGGCGCCGCTCGGCTTGCAGCTGGTGTGCGTGGTGCCGCCGGGGGCG
GCCGAGGCCCGCTGGGGCCAGGAGGCGCCCGGCGCCTGGGAC
>Echeneis_naucrates_17
ACCGAGCCCTGCAAAAGTCTAGCAGTTGCTCCGGGCGAGTCTGTCTCCTACATGACCCCT
ATGTGGTTCGTACTGGAGGACGGGGTGTCTTTGCCCCCTGGCACCATCGCAACCCGGATG
CCATCTGAGAAGAATTACGTCTGCTTCACCCAGAAGTGGCTGCAGGCGCCCTGGAAC
>Echinops_telfairi_18
TCAGCCTCCTGCAAGCCCCTGGCCGTGGACGCCGGGCCCGCGGCGGCGGCGGGCGTCTCG
GACGCGTACAGCACCCCGTTCGGGGCCCGCGGCACGGACTTCCTGGCCCTGCCGGTGGGC
AGCTCGGCCTCGGTGGCCGCCCTGGGCTTGGAGCTGGCGTGCGCCGCGCCGGGGCCAGGC
TCCCAGGAGGCACGCTGGAGCCGGACGGCGCCCGGAGCCTGGGAC
>Electrophorus_electricus_19
AATGCTATTAAGTGCGAACGGCTTACGTCCGCATCAACGGTTCTGTATGAAACCCCTTTA
GGATTTTCAAGAGAGGATCTCATTGAAGTTCCCCAAAGAACCAATGCAACGCGAAAGGAT
TTGGGAACAAAACACACGTGTGTAGAAGGTCAATGGTATGCTGCACCTTGGAAC
>Elephantulus_edwardii_20
TCAGCCTCCTGTAGGCCCTTGGCGGTGGAGCCTGGAGGTAGAGTGGCCGCCAACATCTCT
TACACCTACAGCACCCCCTTCGGCGCCCGCGGCATGGACTTCCAGACGCTGCCGGTGGGC
AGTTCTGCTTCCGTGGCCGCCCTTGGTGCGGAGCTGGTGTGCTCAGAGTCTCCTCCTGGG
ACAGCCGAGGCGCGCTGGGACCGGGTGGCTCCAGGCGCTTGGGAC
>Equus_caballus_21
GCAGCCTCCTGCAGGCCCCTGGCCGTGGAGTCCGCGGCGGCCGCCAGTGTCTCGATCACC
TACAGCACCCCGTTCGGGGCCCGCGGCGCGGACTTCCAGGCGTTGCCTGCGGGTAGCTCC
GCCGCTGTCGCGCCCTTCGGAGTGGAGCTGGAGTGCACGGCGCCTCCCGGAGAGGCCGAG
GCGCGCTGGAGCCGGGAGGCGCCGGGCGCCTGGGAC
>Esox_lucius_22
AATGTTTCTGAAAGTGCGTGCCAAAAACCGAGAGTTTCTTCTCATCACTTTTATGGCGTG
GAAGGA
>Eudyptes_filholi_23
GCGGGCAGCTGCCCGCGCCTGCCTCCCGCCGAGGGGCTGCCCGTCACCTACGCCACCCCC
TTCGGCGCCCGCGGCGGGGATTTCCTGGCGCTGCCGCCCGGCAGCTCCGCCGTCGTCCCG
GCGCTGGGGCTGGAGCTGCGCTGCGACGAGGAGGGGGAAAGCGAGGGGCTGCGCTGGGGC
CGCGCCGCGCCGGGAGCCTGGCCC
>Falco_rusticolus_24
GCGGCCAGCTGCGGCCGCCTGCCCCCCGCCGAGGGGCTGCCCGTCACCTACACAACCCCC
TTCGGCGCCCGCGGCGGGGACTTCCTGGCGCTGCCGCCCCGCAGCGCGGCCATCGTGCCG
GCCCTGGGGCTGGAGCTGCGCTGCGAGGAGGACGGGGAGGGCGGGGGACCGCGCTGGAGC
CGCGCCGAGCCCGGAGCCTGGCCC
>Galeopterus_variegatus_25
GAGGAGGCGCGCTGGGGTCGGGTGGCGCCGGGCGCCTGGGAC
>Gallus_gallus_26
CCCGACAGCTGCCCGCGCCTGTCGCCCTCCGACGGCGCGTCCCTCACCTACCGTACGCCC
TTCGGCGCCGCCGGCGGCGACTTCCTGGCCCTGCCGCACGGTTCCACCGCGTTCGTCTCG
CCGATGGGGCTGCAGCTGCTCTGCGAGGCCGCTGCCGACAGCGGGAAAATGCGCTGGGGC
CGCTCCGAGCCGGGCGCCTGGCCG
>Gouania_willdenowi_27
AGTGAGCCGTGTGGCCCACTTCACGCCCCGGGGGACACGGTCACCTACGTCACGCCTCTG
GACTTTGGGGGCGTCTCCCTACAGTCCCTCCCCCCGGGGAGCACCGCCACGCGCACGCGC
TCAGAAAGCACGTACGTGTGCTTCTCGGGGCAGTGGCAGCAGGCTCCGTGGAAC
>Hippocampus_comes_28
GCGTACTCGTGCAAGAGCATCATGATCGACGGGGAAGCCCCGGCGTACGACACCCCCTTA
GGTTTCGGGGGAGGGGATCTGCACTCCCTGCCGCCCGGAAGCATCGCCACGCTGACGCCG
AGCAAGCGCAAGTTCGTGTGCTACGAGTTGTGGGTGGAGGCGCCTTGGAGC
>Homo_sapiens_29
CCAGCCACCTGCAGGCCACTGGCTGTGGAGCCCGGCGCCGCGGCTGCCGCCGTCTCGATC
ACCTACGGCACCCCGTTCGCGGCCCGCGGAGCGGACTTCCAGGCGCTGCCGGTGGGCAGC
TCCGCCGCGGTGGCTCCCCTCGGCTTACAGCTAATGTGCACCGCGCCGCCCGGAGCGGTC
CAGGGGCACTGGGCCAGGGAGGCGCCGGGCGCTTGGGAC
>Labrus_bergylta_30
ATGAAGCACAAAGATTCATGCAAAATACAGAAAATATCAGATCGATCTGTTTTCAAAAGC
TCTAAAGGC
>Lacerta_agilis_31
CCCGGCGGCACGTGCGGCCCGCTCCGGCTGCAGGCGCCCGCCGCGGTCTCCTACCTCACC
CCCTTCGGCGCCCGCGAGAGCGACCTCGTGGCAGCCCCGCCGGGCACGGCCGCCGAGGTG
GCGAGCCTGAACGCCAGCCTGGAGTGCCGCGCGCACGGGGGCGGCTCCGTACGGTGGGGC
TCGGCGTCGCCCGGCGCCTGGCAC
>Latimeria_chalumnae_32
GCAGAAATGTGTCCAAGGCTAAGTGAACTTGATGATATCTCAGTAATATATAACACTCCG
TTTGGTATTGAGGGCAAGGACTTTCTGGAACTCCCCCCTGATACTGTTGCGGTTACTTTG
CTTCACCCTTCAGAATTTCGTTGTTCAGATACAGGTAATGGCAAATTAGGGTGGAAATCA
TTCAACAAAGATCCTTGGGAC
>Lepisosteus_oculatus_33
AATAAAACCTGTGACCCTCTGCCACAAGACTTTGATGAGTTTATTTTATATAAAACTCCT
TTAGGAATTAAGGGAGAGGATCTCGCCTCCATTCCTCCTGGAAGCATTGCAACACTGAAA
CCTTCTGATTTCAAAGTCTTATGTGTGGCTGATGAGACTAATAGCTGGATTCAGGGACCT
TGGAGT
>Manis_pentadactyla_34
GCCGCCTCCTGCAAGCCACTGGTCGTGGAGCCCGGCGTCGCGGCGGCCGCCAGTGTCCCG
GTCACTTACGGCACCCCGTTCGGGGCTCGCGGCGCGGACTTCCAGGCGCTGCCGGTGGGT
AGCTCCGCCGCCGTGGCGCCCCTCGGGGTGGAACTGGAGTGCGCGGCGCCGCCGGGAGAG
TCCGAGGGGCGCTGGGTCCGTGAGGCGCCGGGCGCCTGGGAC
>Maylandia_zebra_35
ACCAGCGTTGGCATGTGCCAAAGTCAAGAAGAGTCACCGGGAGAGACTGTCATGTACACC
ACTCCGTATGGGTTTGTGGTCAGAGACTTGCTGTCTGCGCCTCCTGGAAGCACCGCTCTC
CGGATGCCATCTGAGACCAAATATCTGTGCTACGCAGAGATGTGGCAGCCGGCGCCCTGG
AAC
>Megalops_cyprinoides_36
GGCAGTATGTGTGAGCCCCTGGTGCCAGAAGGAACCGACAAGACTCTCTCCTATCATACT
CTTTTGGGATTTCAAGGCGAAGGTTTCCGTTCGCTTCCTCCTGGAAGCATTGCGACGGCC
CGTCCCTCTGGAATTAGGCACATCTGTTTACCCGAAAATCAGTGGATCAGGGCTCCATGG
AGC
>Melopsittacus_undulatus_37
TGGGGGAGCTGCCCGCTGCTGCCGCCCGCCGACGGGCTCCCCGTCGTGTACACCACCCCG
TTCGGGGCCAGCGGAGGGGACTTCCCGGCTCTGCCGCCCGGCAGCGCGGCCGTCATCGCG
GCCTTGGGGCTGGAGCTGCACTGCGAGGAGGACGGGGACAGCGGGCGGCTGCGCTGGGGC
CGGCCGGAGCCGGGGCCCTGGTCG
>Microcaecilia_unicolor_38
GGCGCCACCTGCAGCCCGGTGACAGCGACCCCCGGCCAAACCGTGCTCTACAACACCACC
TTCGGCATCGAGGGAGGCGATTTCCTGGCGCTGCCCCCCGGGACCCGGGCGCTGATCCCC
TCGCTGGGGCTGGAGCTGCTGTGCGCGGGCGACGGGCGCTGGAGCCGGGAGGCTGCCGGC
GCCTGGGAC
>Micropterus_salmoides_39
GGTGAGTCGTGCAAAAGTCTTGCGGTTGCAGACGGCGAGTCTGTCACCTACAGGACCCCT
ATGGGGTTTGGAGGCGAGGGTGTGCTTTCTTTGCCCACTGGGAGCACCGCTATCCGGATG
CCAGCTAGGATTAAATACGTCTGCAGCTCCGAACAGTGGCTGCAGGCGCCTTGGAGC
>Monodelphis_domestica_40
TTCGGATCCTGCAAACCCCTCAACCTGGAGCCCAGTATCGGGGTCAATGTCACATACAGT
ACCCCTTTCGGGGGAAAGGGAGCTGACTTCCAGGCGCTGCCCCTCAACAGCCACGCCTTG
GTAGTGCCTCTCGGTTTGGATCTTGTATGTAAGAAGGTCGAGGACACTCCTCGTTGGAGT
AAGGAGAGCTTGGGACCCTGGGAC
>Monopterus_albus_41
GAAGGAATGTGCCCTGCTTTGTGGAATGAAGGTGCAGGCAATGCCCTCTACACCACACCA
TTTAACCTTGTAAGCAGCCTGTTAACCCATGTACCCTTTGGATCTGTTGCTACCGTGCCC
TGCCCTGCAGACACCAAGGAGGAGCAGTCAGTTTTGTGCATGCTGAGGGAAGATGGCTCA
GTGGGGTGGTCAAAAGACTCACCCCTCTGCTCTGATCCCACTAGATCACACAACTGG
>Mus_musculus_42
ACAGCTTCCTGCAGGCCTCTGACGGTGAATACTCGCGATCCTGAGGCTGCCCACATCTCT
AGTACCTACAACACCCCGTTCGGGGTCAGTGGTGCGGACTTTCAAACGCTGCCGGTAGGC
AGTTCCGCCGCGGTGGAGCCCCTTGGCTTGGAGCTGGTGTGCAGGGCCCCGCCCGGAACT
TCAGAGGGACACTGGGCTTGGGAAGCGACAGGAGCCTGGAAT
>Mustela_putorius_furo_43
GCAGCCTCCTGCAAGCCCCTGCTCGTGGACTCTGGAGCCGTGGCGGCCGCCGGTGTAACG
ATCACCTATACCACCCCGTTCGGGGCCACTGGCGCGGACTTCCAGGCGCTACCCGTGGGT
AGCTCTGCCTCTATAGCGCCCTTCGGAGTGAAGCTGGAGTGCGTGGCTCCGCCAGGAGAG
GCCGAGGCGCGCTGGGGCCGGGATGACCAGGGCGCCTGGGAC
>Myripristis_murdjan_44
CATAAGCCGTGCAAACGTCTTGAGGTGACAGGCGGCGAGTCTGTCACCTACACGACCCCT
TACGGCTTTGAGGGTGAGGACCTGCTGTCTCTGCCGCCGGGGAGCACCGCTATCCGCAGG
CCAGCTGAGACTAAATACATCTGCTTCAACGAGCAGTGGCTGAAAGCGCCTTGGAGC
>Nothoprocta_perdicaria_45
GGCAACAGCTGCCCCAAGCTGCGCGCGCCCGCCGCGCTCAACGTCACCTACGCTACCCCC
TTCGGCGCCCGCGGCAACGACTTCTTGGCCCTGCCGCCGGGCAGCGTGGCGCGCGCCGCG
GCGCTGGGGCTGGAGCTGCGCTGCGCGGAGAGCGGCAGCGACGGGGGGCTGCGCTGGGGC
CGCGAGAGCCCYGGCGCCTGGGCC
>Numida_meleagris_46
CCTGACAGCTGCCCGCGCCTGCTGCTCGCCGGCGGCGTGTCCGTCACCTACCGTACCCCC
TTCGGCGGCGCCGCCGGCGACTTCCTGGCCCTGCCGCCCGGCTCCACCGCGTTCGTCTCG
CCGCTGGGGCTGCAGCTGCTCTGCGGGACCGCGGCCGCCGGCGGGGGAATGCGCTGGGGC
CGCTCCGCGCCGGGCGCCTGGCCC
>Oncorhynchus_mykiss_47
AATGTACATAAAAGCATATGCCAAACACCGCAAATGGAGGCTCACGAGTTTTTTCATCAA
GGAAATGGTGGTGAAGGA
>Ornithorhynchus_anatinus_48
CCCAACTCCTGCCAGGCCCTGGCACTGGCGGCCGGTGCCCGCTACGTCACCCCCTTCGGG
GGGCACGGGGGTAACTTCCAGTCGCTGCCCCCCGACAGCAAGGCCTTCGTGTCTCAGCTG
GGACTGGAGCTGACGTGCGGGGTGCAGGGGCGTGGGGACGGGCAGGAGCAGGGGCTTCGC
TGGGGCCGCCCGGACCCGGGGGCCTGGGAC
>Orycteropus_afer_afer_49
GCGGCCTCTTGCAATCCCCTGGGCGCCGCAGCGAATGCCAACGTCTCGGGCACCTACATC
ACCCCGTTCGGGGCCCGTGGCACGGACTTTCAGGCGCTGCCGGTAGGCAGCTCTGCCTCT
GTGGCGGCCCTTGGCTTGGAGCTGGTGTGCGCAGCACCTCTGCGGGGAGCATCAGAGGCG
CGCTGGGACCGGGCGACCCCCGGCGCCTGGGAC
>Oryctolagus_cuniculus_50
GCGGCCTCATGCAGGCCCCTGTTGGTGGAGGCCGGCGCCGCGCCGGCCACGGCGCCGCAC
GTCTCCAGCACCTACAGCACGCCGTTCGGGGCCCGCGGCGCCGACTTCCAGGCGCTGCCC
GTGGGCAGCTCGGCCGCCGTGGCACCGCTCGGCTTGGAGCTGACCTGTTACGCGCCGCCC
GGGGCCGCCGAGGCGCGCTGGGGCCGGGAGGCCCCGGGAGCCTGGGAC
>Oryzias_melastigma_51
AAAAACAGCCATCAACAACAGGAATCATGCACAGAAATAGATCCAAAACTGGCGGGTGAT
CTTATCGTTTACTCAGATCCTTATGTACACACAACTGAAGGTGAGGTACCCGCTGGAGTT
ACCGCCACCTTGCAAGTGTCTGAGATCAAATATTTGTGTTTTTCCAGTCTGTGGGTTCAA
GCGCCCTGGAAC
>Pangasianodon_hypophthalmus_52
AACACTAATAAGTGCCCGCGACTTACATCCGAGTCGTCATTTCTGTACGAAACTCCTTTT
GGATTTGCCGGAGAGGATCTACAAGAAGTGCCCAATGCCAGCAATGCAACACACCAACAT
CTGGGAACAAAATACATCTGTTTTGATGGCTATTGGCATAAAGCACCTTGGAAT
>Paralichthys_olivaceus_53
GACATCAGTGACCCCTGCACTGCTCTGACGTCTGCTGGTGGCGAGTCAGTCACCTACTCT
ATCCCCATGGGGTTTTCTGGGATGGATATGGCGTCTCTGCCCCCTGGAAGCATCGCCATC
CGCTTGCCATCTGAGATTAAATACGTCTGCTTCTCAGAGAAGTGGCTGCAGGCGCCCTGG
AGC
>Paramormyrops_kingsleyae_54
GGCGGGCTGGGTAGCACCTGCGGCCGTTTGGAGGAACAGCCTAATGGGGTTGCTCTGTAC
AACACCAGTTACCATGCAAATAAAGCGGTTTGTTCTGTCGACGCGGGCAGCGTCGCCGTG
AGCGTCCCATCAGGGAATAAATACATCTGCGACGGCAAGGATTGGGTTCAAGCACCATGG
AGC
>Petromyzon_marinus_55
GACTCGACGGGCGTGCGCGGTGTCGCGTGTCGCCTGTCGTGCCGCGAGCACGCCTGCGCT
CGGGGTCCCAGGCCGAACCCGCCGCCCGTCGACGGCAGCCACCGGCCGCAGAGGGAGGCG
CCCTGCGACGCGGGCTACGCGTGGGTCTCGGGGGCGTGCGAA
>Pteropus_alecto_56
GTGGCTTCCTGCAGGCCTCTGGCTGTGGAGTCCAGCGCCCCGGCAGCCGCCAGCGTCTCA
GTCGCCTACAGTACCCCCTTCGCCGCCCGCGGCTCGGACTTCCAGGCGCTGCCGGTGGGT
AGCTCCGCCGCGGTGGCGCCCTTCAGAGTGGAGCTGGTATGCGAGGAGAGGCCGGGAGAG
GCTGAGGCGCGCTGGTCCCGGGATGTGCCCGGCGCCTGGGAC
>Sarcophilus_harrisii_57
CCTGGATCCTGCAAGCCCCTCAATCTGGAGCCCAGTATCGGTGCCAGTGTCAGCTACAGT
ACCCCTTTCGGGGGAAAGGGAGCTGACTTCCAGGCGCTGCCCCTCAACAGCCACGCCTCG
GTAATGCCTCTTGGTTTGGACCTTGTTTGTAGGAAGGTCGAGGAGACCCCGCGCTGGGTC
AAGGAAAGCTTGGGAGCCTGGGAC
>Scyliorhinus_canicula_58
GCGGGCAGCTGCAGCGTGCTCCGCCTGGACAACGGCACGGCCACCTATACCACCCCCTTC
GGGGTTAATAGCAGCCAACTCTCCGAGCTGCCCCCGGGCACCGTGGCGCTGGCCGAGCCC
TGGGGGCTGCGCTTCCAGTGTTCAAACGACACCTGGGTATGGAAGCCCCTGGGCCACCCT
GCCCCCTGGCAC
>Sorex_araneus_59
GCGGCGTCCTGCCGGCCGCTGCCCGTGGAGGCCGCGGCCGCTAACGTCTCCATCACCTAC
AGCACCCCCTTCGGGGCGCGTGGGCCTGACTTCCAGACGCTGCCCGAGGGGAGCATCGCC
ACCGTGGAGCCTTCCGCGCTGCAGCTGGTGTGCCGGGCCTCGCCGGGGGAGGGCGAGGCG
CGCTGGGGTCGAGAGGTGCCCGGCGCCTGGGTC
>Sparus_aurata_60
AGAGTCAGTGATCCGTGCAAAGGTATAGTGGCTGCAGAGGGAGAGACCGTGACCTACAGG
ACCCCCATGGGCTTCGGAGGGGAGGATCTGCTGTCCTTGCCCCCTGGTAGCACGGCCATC
AGGCTGCCAGCTGAGACTAAATACGTGTGCTTCGGGGAGCAGTGGATAAAGGCGCCCTGG
ACC
>Sphaeramia_orbicularis_61
ACAGACCACAAAGATGCATGCCAGGCAGAAGATTTGTCTGATTCAGTTATGTTCAGAAGT
TCAAAAGGC
>Thalassophryne_amazonica_62
CAAAACCCGTGCGGGCGTCTGCCCGTGCGCGTGGACGAGACTGTGACCTACAAAACACAT
TACGGCTTCGAGGGCGAGGACCTGCTGTCTCTGCCGCCCGGAACCATCGCTGTGCGCACG
CCCAGCGGCACCAAACACATCTGCTTCTCCCAGCAGTGGCTGCAGGCGCCGTGGAGC
>Trachemys_scripta_elegans_63
CCCGGCACGTGCCCCAAGCTCGCCCCCGTGGCGGGCCTGGCGGTGACCTACACCACCCCC
TTCGGGGCGCAGGACAGTGACCTCCTGGTCCTCCCTCCCCACAGCACTGCCTCGGCCCCG
GCCCTGGGCGTGGAGCTGGTGTGCCAGGAGCACAGCAGCGGGGGCATGCGGTGGAGCTCC
GCCAGCCCCGGGGCTTGGCAC
>Trichechus_manatus_latirostris_64
GCAGCCTCTTGCAGGCCCCTGGCCATGGAGCTTGGTGCCGCGGCGACCGCCGGTGTCTCG
GACACCTATAGCACCCCGTTCGGGGCCCGCGGCGCGGACTTCCAGGCACTGCCGGTGGGC
AGCTTCGCCTCGGTGGCGACTCTCGGCGTGGAGCTGGTGTGCGCAGTGCCTCAGCATGGA
GCGGCCGAGGCGCGCTGGGGCAGGGCGGCACCGGGCGCCTGGGAC
>Trichosurus_vulpecula_65
CCCGGATCCTGCAAGCCCCTCAACCTGGAGCCCAGTATCGGTGCCAATGTCACCTACAGT
ACCCCCTTCGGGGGAAAGGGAGCTGACTTCCAGGCGCTACCGCTCAACAGCCACGCCTTG
GTGGTGCCTCTAGGTTTGGACCTTGTTTGTATGAAGGTCGCGGAGACCCCCAGCTGGGTC
AAGGAAAGCTTGGGACCCTGGGAC
>Tupaia_chinensis_66
GCCGCGGCCGCCTCCGAGCACTCCTGCGAGGATCTCTGCCAGCACTTCTGCATCAGAAAC
TCCTCCGACGCGCGGGGC
>Xenopus_tropicalis_67
ATCCCTTACTCTGCTTCATGCCAGCCCATCTATTTTCCCCAAGGATTAGATGTCACCTAC
GAAACACCCCTGGGCATGGCAGGCCCAGGAATCACTTTCCTACCCCCTGGCACCAAGGCA
GTAATACCCAGTGCCCACCTTTCACTAGTTTGTGAAGATCAAGGTGATGGAGAGATGAAA
TGGACTTCTGAAGATTATGGGGCTTGGAAT
