# Supplementary material for: A glimpse into the past: phylogenesis and protein domain analysis of the group XIV of C-type lectins in vertebrates
Source: BMC Genomics. 2022 Jun 4;23:420. doi: 10.1186/s12864-022-08659-6 (PMC9167495; doi:10.1186/s12864-022-08659-6)
Supplement: Supplementary file 11 — Additional file 11: Supplementary file 4. CDS of one representative species per vertebrate order of Thrombomodulin extracellular domain. [file 12864_2022_8659_MOESM11_ESM.zip › Supplementary file 4_Thrombomodulin/CTLD_Thrombomodulin.fasta]

>Acipenser_ruthenus_0
TGCATTGGGAATGATTGCTACACCATACACCAGGACTCCAAGGCGTTTCAGAATGCAAAT
GATGTGTGCAGCACGCAGCAAGGACATTTAATGACAGTGCGATCAACAGTGGCCAACGAT
GCAATGTCTACCCTGATGGCTAACGAACAAGGAGATTTCTGGATTGGCCTGCAGCTTCCT
GAAGGACAATGCACCAACAATGATATAACACTAAGAGGGTATGAGTGGGTAACAGGAGAA
GAAAGCACACGTTTTTCAAATTGGAAAGGCAATGATTCAACATGCACTCAGCAGTGTGTC
TCGGTTTCCAGTGATCTAATTTGGGAAGAAAGACCATGTCAGGATAAACTGGCAGGATTT
TTGTGTGAATACAATTTC
>Alligator_mississippiensis_1
TGCGTGGAGCACGACTGCTTCAGCCTGCACTGGGCGCGGGGCGGCTTCGCGGGCGCCCGC
CAGGGCTGCGAGAAGCGGGGCGGGCACCTCATGACGGTGCGCTCCACCGTGGCCGCCGAC
GTGCTGGAGCTGCTGCTGCAGAACAGCACTGCCGCCGCCAGGCTCTGGCTCGGCCTGCAC
CTGCCCCGGGACTGCACCGAGCTCAGCCGGCGGCTGCGTGGCTTTCACTGGGTCACGGGC
GACGCCAACACCGACTACGACAACTGGCGGCGGGACGGCCCCGTGTGTGGCCGGGCCTGT
GTCGACGTGTCCCGGGACCTGCGCTGGGAGGAGCGGCGCTGCCAGGACTCCCTGGACGGC
TTCCTGTGCGAGTACAACTAC
>Anguilla_anguilla_2
TGCATTTCGAAGAACTGCTACACTGCATTTGAGATCACAACAGATTTTCAGACGGCACTT
GAAATGTGTAAAAAAACAGAAGGACACTTGATGACAGTACGGTCTAGCGAATCGAACGAC
GCGATATTTGATTTGTTAACGGATATTAAAGGAGAGTTTTGGATTGGGCTGCAGTTTAAC
GATAAAGGATGTACGGACACCTCACTGGAACTGAGACGGTATGAGTGGATAACGGGAGAT
ACACGAGCTGACTTCACCAACTGGAGAAACAGCGAGACTTTCTGCACTCCGACGTGTGTT
TCTGTTTCTCGCGACCTCAAGTGGACAGAGAAACCGTGTCACGATAAGGCCGATGGGTTT
CTGTGCGAGCACCCTTTT
>Aquila_chrysaetos_chrysaetos_3
TGCCTGGAGCACGACTGCTTCGGCATCTTCTGGGCGCCGCGGTCCTTCGCGGAGGCCGGC
GCGGCGTGCGAGCGAGGCGGCGGGCACCTGATGACCGTCCGGTCCACGGTGGCGGAGGAC
GCCATCGCCCTGCTGCTCCAGAACCGCAGCGGGAGGCTGTGGCTGGGGCTGCGCCTGCCC
CTTTCCTGCACCGATCCGGCCCAGCGCCTCCGCGGCTTCCAGTGGGTGACGGGCGATCGC
CGCACCGACTACTCCAACTGGGCGCCGTCGGGGCGGCGGTGCGGGGAGCTCTGCGTGACC
GTGTCGCGGGAGCTGCGCTGGGAGGAGCGGCGTTGCGAAGCGCCGGCCGACGGCTTCCTC
TGCGAGTACAACTAC
>Betta_splendens_4
TGCATTGAGGACCGGTGTTTTACGGCGTTTGAAGCTCCCAACGACTTCACGACCGCCCAA
GGAGTGTGTGAGAGTCTAGGAGGTCACTTAATGACAGTGCGCTCCTCTGCGGCTAATGAG
ATTATTAAAATATTGCTCGCAACCGTTACTGGCAACTACTGGATCGGCCTACGTCTACCG
GACGGTTGCCCGGACGACGCCACGGAGCTGAAAGGCTTCCAGTGGGTCACCAACGACCGC
AACGGCGACTTTTCCGCCTGGGAGCCGGGTTTTGACGGCGGCTGCTCTTCTCCTCTCTGC
GTCTCAGTCTCCAAAGGAAGGGACTTTAAATGGACTCAAGGGGCCTGTGGCGAATCGGCG
GACGGCTTTCTCTGCGAGCACAGC
>Boleophthalmus_pectinirostris_5
TGCATTGGAAACCGATGTTTTGCCCTTTTTGAGACAGTGGTTGACTTCAATGGAGCGCAG
GACATCTGCAGCCAGCACAGTGGGCACCTGATGACAGTGCGCTCCTCTGTGGATCATGAC
AGCCTGTCCTTATTACTGAGCAACACCAGCGGGCAGTACTGGATTGGATTACACCTCCCT
AAAGGTTGTGCGGATCTCACTGCAGTTCTCAGAGGATTTCAGTGGGTCACAAAAGACACA
ACAAGTAACTTTTTAAACTGGGTGGACGCTACCTCTGACATCTGCTCTCCCCCTCGCTGT
ATCTTTGTATCCAATGACGACAAGTTCCTGTGGCACGAAGACTTGTGCAAAAACACCAAA
ACTGGCTTTCTCTGCGAGTACGTTTTC
>Calidris_pugnax_6
TGCCTGGAGAACGACTGCTTCGGGGTCTTCTGGGCGGCGCGGCCCTTCGCGGAGGCCAGC
GCGGTGTGCGAGGGGGGCGGCGGGCACCTGATGACCGTCCGCTCCACCGTGGCGGAGGAC
GCCATCGCCGTGCTGCTGCAGAACCGCAGCGGGAGGCTGTGGCTGGGGCTGCGCCTCCCC
TCGCCCTGCACCGACCCGGCCCAGCGCCTCCGAGGCTTCCAGTGGGTGACGGGCGACCGC
CGCACCGACTACTCCAACTGGGCGCCGTCGGGGCGGCGGTGCGGGGAGCGCTGCGTGACC
GTGTCGCGGGAGCTGCGCTGGGAGGAGCGGAGCTGCCAGGAGCCGGCCGACGGCTTCCTC
TGCGAGTACAACTAC
>Calypte_anna_7
TGCTTGGAGCACGATTGCTTCGGCATCTTTTGGGGGTCCCATCCCTTCGCGGAGGCCAGC
GCGGAGTGCGAAAGGGGCGGCGGGCACTTGATGACCGTCCGCTCGACGGTGGCGGAGGAT
GCCATCGCCCTGCTGGTGCAGAACCGCAGCGGGCGACTGTGGCTCGGGCTACGCTTGCCC
CAGCCCTGCACGGACCCGGCTCAGCGCCTGCGGGGCTTCCAGTGGGTGACGGGAGACGGC
CGCACCGACTACGCCAACTGGGAACCTTCGACGGGGCGGCGGAGGTGCGGGGACAGGTGC
GTGACGGTGTCCCGGGAGCTGCGCTGGGAAGAGCAGAAGTGCGAGGAGCCGGCCGACGGG
TTCCTGTGCGAGTACAACTAC
>Camelus_ferus_8
TGCATCGAGCGCGACTGCTTCGCGCTCTTCCAGGGCCCCGCGACCTTCCTCGCCGCCAGC
CAGGCCTGCGAGCGCCTGCAGGGCCACCTGATGACTGTGCGCTCCTCAGTGGCGGCGGAG
GTCATCTCCCTGCTGCTGAGTGGCGGCGGCCTGCGCCTCTGGATCGGCCTGCAGCTCCCG
CCTGGCTGCGGGGACCCGGGGCACCACGGGCCCCTGCGCGGCTTCCAGTGGGTTACCGGC
GACAACAGGACCAGCTACAGCAAGTGGGCCCGGCCGCACAGTGACGGGGCTCCCCTCTGC
GGTCCGCTGTGCGTCGCCATCTCTGCGGCGGGGGACCCAGCGCCCATGGAGCCGGCCTGG
GAGGAGCAGCAGTGCGGCGCGGAGGCCGACGGCTTCCTCTGCGAGCTCCACTAC
>Carcharodon_carcharias_9
TGTGTGCCCACCGTGTGTTACAGTGTGCAGCGGCAGCGCAGGAAGTTTAACATGGCCAGG
AACTTGTGCAAAAGCGGCGGCGGAGACGCCATGACCGTCGGCTCCACCGTAGCCGCCGAG
GCCATCTCGGTCCTCCTCCGGAGCGGCGGCGACACCCCGCTCAGCCAAAAGTTCTGGATC
GGCTTGCAGCTCCAGCAGAAGTCGTGCCCCGTGAATGACAGCCTCCTGCGGGGCTACCGC
TGGGTGGACGGCCAGACGGGCAGCGATTACAGCAAGTGGGGGGCGGCGTCCCCGGCGTGC
GGACCCCGCTGCGTCACCGTGTCCGGCAGCGGGGCTTGGGCGGACCGGCCGTGCAACGAG
AAGGCGGACGGGGTGCTGTGCGAGTACCGGTAC
>Chanos_chanos_10
TGTGGCGAGGACAGTTGCTTCACTGTCTTCAAAGACGAGGCAAACTTCGCAACTGCACGA
GAAGTTTGTCAGGGTAAACAAGGGGATCTAATGACGGTGCGAACAGCAAATACGAATTAT
GTCTTGTCACGATTATTAAATGATCTTCCTGGGGATTTCTGGATTGGCCTCAAATACTCT
GGTGAACGGTGCTCTGATGCATCGAGTGTTTTGAAAGGTTATACTTGGACAACGGGAGAC
AACACAACCGATTACAAAAACTGGAAAAATAATGACAGTGTGTGTTCTCCACACTGCGTA
TCAGTGTCCCGCGAAGATCTCACATGGACTGAGCGACCTTGCAGCGACAGAATTGAAGGA
TATCTGTGTGAGTAC
>Corvus_moneduloides_11
TGCCTGGAGCACGAGTGTTTCGCCGTGTTCTGGGCGGCCCGGCCCTTCTCGGCCGCCAGC
GAGGGCTGCGAGCGGGGCGGGGGGCACCTCATGACCGTGCGCTCCACCGTGGCCGAGGAG
GCGATCGCGCTGCTGCTGCAGAACCGCGCGGGGCGGCTCTGGCTCGGGCTGTCGCTGGCG
CCGTCCTTGTCCTGCACCGAGCCCAGCCAGCGGCTCCGCGGCTTCCGCTGGGTCACCGGC
GACCGCAGCACCGACTACACCAACTGGGCGCCGTCGGGGCGGCGCTGCGGCGAGCGCTGC
GTGACCGTGTCCCGGGAGCTGCGCTGGGAGGAGCGGCGCTGCGACGAGGCGGCCGACGGC
TTCCTCTGCCAGTACAGCTAC
>Cottoperca_gobio_12
TGCATCGGAACCCAGTGTTTCACTGTGTACCAAGATCCCAGCGATTTCACCACCGCGCAG
AACCAATGTAGAGATCAGAGCGGACACTTAATGACAGTGCGCTCTTCTGTCTCCCATGAT
ATTCTTAATATCTTGCTGGGGAACTTCACGGGGCGGTTCTGGATCGGTTTGCATCTAACG
GCCGGGTGCCCAGACCCTGCTGCGGAGCTGAGAGGCTTCCAGTGGGTGACCAGCGAGAGC
GAGAGTGACTTTTTCAACTGGGCGCCGAGTTTTAACAGCAACTGCTCTTCTCGTCACTGC
GTCTCAGTTTCCAGAGAGGACGACTTTAAATGGATCCAGGAGTCATGCGACGAACATGCG
GCCGGGTTTCTCTGCGAGTACAGCTTC
>Cygnus_atratus_13
TGCCTGGAGCACGACTGCTTCGCCGTCTTCTGGGCGCCGCTGCCCTTCGCCGCCGCCAGC
GCCGCCTGCGAGCGGCACGGCGGGCACCTGATGACCGTGCGCTCCACCGTGGCCGAGGAC
GCCATCGCGCTGCTGCTGCAGAACCGCGGCGGGCGGCTGTGGCTGGGGCTGCGGCTGGCC
ACCCCCTGCACCGAGCCGGCGCAGCGGCTGCGCGGCTTCCAGTGGGTGACGGGCGACAGC
CGCACCGACTACGCCAACTGGCAGCCGTCGGGGCGCAGCTGCGGCAGCCGCTGCGCCACC
GTGTCGCGGGAGCTGCGCTGGGAGGAGCGCGGCTGCGAGGAGCCGGCCGACGGCTTCCTC
TGCGAGTACAACTAT
>Cyprinodon_variegatus_14
TGCATCGGGAATGCATGCTTCATCCTGTTCCGGGATCCCAGCACTTTCAGCTCAGCGCGG
GAGCGCTGCAGAGCCCTGGGCAGCCACCTGATGACCGTGCGCACCTCTGTGGCCAACGAC
GTCCTCTCCGTCCTGCTGGGAAACTTCAGCGGGAGCTTCTGGATCGGTCTGCACCGCCTG
AGCGGCTGCCCGGACCCCTCAAAGGAACTCCGGGGCTTCCACTGGGTCACCAAAGACACA
GAGAGCGACTTCACCAACTGGCTGCCGGGTTCTGACAGCAGCTGCTTGGCCGCCCGCTGC
GTCTCTGTGAGCAGAGAGCAGCGCTTCAGATGGAGCCAGGCGCCCTGCGCGCAGCAGGCA
GAAGGCTTCCTCTGTGAGAACAGCTTC
>Danio_rerio_15
TGTGTAGATGGGAAATGTTTTGTCGTCCAGACCGACACCGCGAACTTTGACGCGGCGCAG
AAAGTCTGTGAGGAGCGAACAGGACATCTGATGACCATCCGCACCGCAAAACTAGCCGAT
GTGTTATCTCGGTTATTATTAAAAGGAGAGTCGGGAAACTTCTGGATTGGGCTGAGATAT
GTCGGTAATGAGTGTTCAGATAGATTAAAGGGATATAAATGGATCACTGGAGATGACACG
AGCCACTTTTCCAACTGGAAAAGAGAATCAGATTGTGCGCCAAGTTGTGTTTCGGTATCA
CAAAACGATCACAAATGGACAGAGAGACCGTGCAGTGACCGAATAGATGGTTATGTGTGT
GAATATAAC
>Dasypus_novemcinctus_16
TGCATCGAACACGACTGCTTTGCGCTCTTCCGCGGCCCCGCGACCTTCCTGGCCGCCACC
CAGGCCTGCGGACGCCTGCGGGGCCACCTGATGACCGTGCGCTCCTCCGTGGCGGCCGAT
GTCATCTCCCTGCTGCTGAGCGGCGACGGCGGCGGTGGCCCACGCCTCTGGATAGGCCTG
CAGCTCCTGCCCGGCTGCCGCAATCCCGGTTCCCTGGGGCCCCTGCGCGGCTTCCAGTGG
GTGACGGGCGACAACCACACCAGCTACAGCAGGTGGGCGCGGCCTGACCGCGACGGCGCG
CCCCTCTGCGGCCCTCAGTGTGTCGCGGTCTCCACAGCCGGGGCGCCCGTGCCCAGCGAG
CCGGTCTGGGAGGAGCTGCCGTGCACCGCGGAGGCGGACGGCTTCCTCTGCGAGTTCCAC
TTC
>Echeneis_naucrates_17
TGCATCGGGAACCAGTGTTTCTGGCTGATCAGTGACCCCGGCGATTTCTCAGCAGCGGAG
GGCCAATGTGAGCACCATGGAGGCCACCTAATGACACTGCGCTCCTCGGTATCACATGAT
ACTCTCTCCATGTTGGTGGGGAACCTCACGGGGCGCTTCTGGATCGGTTTGCATCGGAAG
AGCGGCTGTCCAGACACATCCGCCGGGCTGAGGGGCTTCAGCTGGGTGACCGAGGACGAG
GAGAGTGACTTCTTCAACTGGGCCCCGGGACTGGACAGCAGCTGCTCCGCTCCTCGTTGC
GTCTCGGTCTCTAAAGAAAGCGACTTTAAATGGATCCAGGAGCCATGTGGTGGCCGGGCG
GCCGGGTTTCTCTGTGAGTACAGCTTC
>Echinops_telfairi_18
TGTGTGGACTCGGACTGCTTCGCGCTCTTCCCGGGCCCGGCGACCTTTCTGGAGGCCAGC
GAGGCCTGTGAGCAGCGCCAGGGGCACCTGATGACCGTGCGCTCCTCGGTGGCCGCCGAC
GTCATCTCGCTGCTGCTGAGCCACGACCCCCAGCGCCTCTGGATTGGCCTGCAGCTGCCG
CCGGGCTGCCGGGACCCGGAGGCCCTGGGGGCCCTGCGGGGCTTTCAGTGGGTGACGGGC
GACAATCGCACCAGCTACAGCAGGTGGGCCGGGCCGGACGAGGCGGGGACGCCTGTCTGC
GGGCCGCAGTGCGTGGCCGTGTCGGCGGCCGGGGCCTCGGCGGCGGGGGAGCCGGTGTGG
GGGGCGCTCCCCTGCACGGCCCAGGCTGGGGGCTTCCTCTGCGAGTTCCACTTC
>Electrophorus_electricus_19
TGCGTTGGTGCGAAATGCTTTACTGTCTATACAGACAATGTGGACTTTAATTCGGCACGA
AAATCTTGTCGGGAGAAGGAGGGACATTTAATGACCGTACGAACGACTGTGGCAGACAAT
GTAATTTCAGATCTATTGACTGGAGTTCAGGGAAGCTTTTGGATTGGTTTACGATACACG
GATGAGAGCTGCTCTGACTCGTCGCTTGATCTGAAAGGATACTCATGGATAACGGGAGAT
AAAAGAACTAACTTTACAAACTGGAAAAGTACTGAGAAAGTATGCTCCCAGCGCTGCGTG
TCACTATCCAAAGATGATCTAAAATGGACGGAAAGACATTGTAATGATGCAATTGAAGGA
TATTTGTGTGAACACAAT
>Elephantulus_edwardii_20
TGCATTGAGCACGACTGCTTCGCGCTCTTCCGGGGCCAAACGGTATTTTATGCTGCCAAC
CAGACTTGCGAGCGCCTGCAAGGACACCTGATGACCGTCCGCTCTTCAGTGTCTGCTGAT
GTTATCTCCCTGTTGCTCAGCGGGGATGGTGGAGACGGCTCGTTCCTTTGGATTGGCCTG
GAGTTGCCTCCTGGCTGCCATGACCCTAGACTTTTCGGGCCCTTGCGTGGCTTCCAATGG
GTTACTGGAGATAATCGCACCAGCTACAGCAGGTGGGCGAAGCCCCACAGTGCTGGGGAG
TCCCTCTGCAGCCCTCTGTGCGTAGGGGTTTCTGCGGCCGGGACCACTGCGCCGGGAGAG
CTGGTCTGGAAAGAGCAGCCGTGCTCCTCCGTAGCTCAGGGCTTTCTCTGCGAGTTCCAC
TTC
>Equus_caballus_21
TGCATCGAGCACGACTGCTTCGCGCTCTTCCGGGGCCCCGCGACCTTCCTCGCTGCCAGT
CAGGCCTGCGAGAGCCTGCAAGGCCACCTGATGACCGTGCGCTCTTCGGTGGCAGCTGAG
GTCATCTCCTTGCTACTGAGTGGCGACGGCGGCGACAGCCAGCGCCTCTGGATCGGCCTG
CAGCTCCCGCCCGGCTGCGGCGACCCAGGGCACTCTGGGCCCTTGCGCGGTTTCCAGTGG
GTTACGGGCGATAACCGCACCAGCTACAGCAGGTGGGCGCGGCTCCACCGCGACCCGGCG
CTTCTCTGCGGTCCGCTTTGCGTCGCAGTCTCGGCGGCCGGGGCCGCTGCACCGGGCGAG
CCGGCCTGGGAGGAGCAGCAGTGCGCCGCGGAGGCCGACGGCTTCCTCTGCGAGTTCCAC
TTC
>Esox_lucius_22
TGCAAGGGGGACATTTGTTACGCTGTAACCCTTGGTGCAGTCGATTTCCAGTCATCGAAA
AACTTATGCCAAAAAGTAAATGGAGAATTAATGACAGTCCGATCTGCAGTAACAGACGAA
ATTATTGGAGATATGCTTGTACGCACACCCGGCAACTTCTGGATTGGATTACGCCTGCTT
AATGGACGATGTAGCAACACCAAATTGAAGATGCGAGGATACGAGTGGACAACCGGTATT
CAAAGCTCCGAATTCAGCAACTGGAAAGACAATAAGAATATCTGCGTTCCACAGTGTGTG
TCTGTTTCTAACGATCGAATGTGGACAGAACGACCGTGCCAGGACAAAATCGATGGATGT
TTGTGTGAG
>Eudyptes_filholi_23
TGCCTGGAGCACGACTGCTTCGGCATCTTCTGGGCGGCGCGGCCCTTCGCGGAGGCCAGC
GCGGAGTGCGAGCGGGGCGGCGGGCACCTGATGACCGTCCGCTCCACCGTGGCGGAGGAC
GCCATCGCCCTGCTGCTGCAGAACCGCAGCGGGCGGCTGTGGCTGGGGCTGCGCCTGCCC
CTGCCCCTCGCCTGCACCGAACCGGCCCAGCGCCTCCGCGGCTTCCAGTGGGTGACGGGC
GATCGCCGCACCGACTACTCCAACTGGGCGCCGTCGGAGCGGCGGTGCGGGGAGCGCTGC
GTGACCGTGTCGCGGGAGCTGCGCTGGGAGGAACGGCGCTGCGAGGAGCCGGCCGACGGC
TTCCTCTGCGAGTACAACTAC
>Falco_rusticolus_24
TGCCTGGAGCACGACTGCTTCGCCGTGTTCTGGGCGGCGCGGCCGTTCGCGGAGGCCAGC
GCGGTGTGCGAGCGCGGCGGCGGGCACCTGATGACCGTCCGCTCCACCGTGGCGGAGGAC
GCCATCGCGCTGCTGCTGCAGAGCCGCGGCGGGCGGCTGTGGCTGGGGCTGCGCCTGCCG
TCCCCCCTGCCCTGCACCGAGCCGGCCCAGCGCCTGCGGGGCTTCCAGTGGGTGACGGGC
GACCGCCGCACCGACTACTCCAACTGGGCGCCGTCGGGGCGGCGGTGCGGAGAGCGCTGC
GTGACCGTGTCGCGGGATCTGCGCTGGGAGGAGAGGCGCTGCGATGCGCCGGCCGACGGC
TTCCTCTGCGAGTACAACTAC
>Galeopterus_variegatus_25
TGTGTCGAGCACGACTGCTTCGCGCTTTTCCGGGGCCGCGCGACCTTCCTCGCTGCCAGC
CAAGCCTGCGAGCGCCTGCGGGGCCACCTGATGACTGTGCGGTCCTCAGTCGCTGCGGAT
GTCATATCCTTGCTGCTGAGCGACGATGGCGGTGACGGCCTGCGCCTCTGGATCGGCCTG
CATCTCGCGCAGGGCTGCGGCGACCCCGGGCACCTTGGGCCCCTGCGCGGCTTCCAGTGG
GTTACCGGAGACAACAGCACCAGCTACAGCAGGTGGGCTCGGCTCGACCGCGATGGGGCT
CCCCTTTGCGGTCCGCTGTGCGTCACAGTCTCGGCTGCCGGGACCCCTGCGCCCGGCGAG
CCGGCCTGGCAGGAGCAGCAGTGCGACGCG
>Gallus_gallus_26
TGCCTGGAGCACGACTGCTTCGCCGTCTTCTGGACGCCGGGGCCCTTCGCGGCGGCCAGC
GCGGCCTGCGAGCGGCACGGCGGCCACCTGATGACCGTGCGCTCCACGGTGGCGGAGGAT
GCGATCGAGCTGCTGCTGCGGAAGCGCGGTGGGCGGCTGTGGCTGGGGCTGCGGCTGCCC
ACCCTGTGCACCGAGCCGGCGCGGCGGCTGCGCGGCTTCCAGTGGGTGACCGGCGACACC
GGCACCGACTACGACAACTGGGTGCCGTCGGGGCGGCGTTGCGGGCAGCTCTGCGTGACG
GTGTCGCGGGAGCTGAGCTGGGAGGAGCGGCGCTGCGATGAGCCGGCCGACGGCTTCCTC
TGCGAGTACAACTAC
>Gouania_willdenowi_27
TGTATTGAGAACCAGTGCTTCACACTGTTCCACAGAACCAACACGTTCATGGACGCGCAG
GACGCGTGCACGGAGCAAGGAGCTCATCTGATGACCGTGCGCTCCCCCGCGGCTCATGAC
GTCATCACCATTCTGCTGGAAAACGTCACCGACACGCTCTGGATCGGTTTACATGCGCCT
GGGGGCTGCGAGGGGGCCACCGCCCCCCCACACCCCCTCAGAGACTTCCGGTGGGTCACC
TCAGACCAGGACGGTAACTTCTCTAACTGGCTCAGTCCACCGGGCGCGTGCGACGCTCCC
CGGTGCGTCACCGTGTCCCAGGAGAAGAACTTCCGGTGGGTAGAGGGTCCGTGCACCGTG
CACGCGGAGGGTTTCCTGTGTGAGCACTCCTTC
>Hippocampus_comes_28
TGCGTTGAGAGAAGCTGTTTCGCAGTCTTCCGTCACTCGGGAGACTTTACAAGCGCGCAG
AGTCATTGCGAAGAACGAAATGGGCACTTAATGACCGTGAGTTCGTCCGAGTCACGTGAT
GTACTCGCTCAACTTTTGAGGAACTTTTCGGGTCGATTCTGGATCGGTTTGCATCGTTCG
ACCGGCTGCCCCAACGCGACGTCTCCCCTTAAGGGCTATGAGTGGACGGCGAAAGACGCA
CAAGGCGATTTCGCCAACTGGGCTCCCTCGTTCGACGGCAGCTGCTCCTCTCCACGCTGC
GTCACAGTTTCCGAAGTGGACCGGCTCCAGTGGGTTCAGGAGCCGTGCGACGCGCCGGTC
ACCGGCTTCCTGTGCGAGTACCACTTC
>Homo_sapiens_29
TGCGTCGAGCACGACTGCTTCGCGCTCTACCCGGGCCCCGCGACCTTCCTCAATGCCAGT
CAGATCTGCGACGGACTGCGGGGCCACCTAATGACAGTGCGCTCCTCGGTGGCTGCCGAT
GTCATTTCCTTGCTACTGAACGGCGACGGCGGCGTTGGCCGCCGGCGCCTCTGGATCGGC
CTGCAGCTGCCACCCGGCTGCGGCGACCCCAAGCGCCTCGGGCCCCTGCGCGGCTTCCAG
TGGGTTACGGGAGACAACAACACCAGCTATAGCAGGTGGGCACGGCTCGACCTCAATGGG
GCTCCCCTCTGCGGCCCGTTGTGCGTCGCTGTCTCCGCTGCTGAGGCCACTGTGCCCAGC
GAGCCGATCTGGGAGGAGCAGCAGTGCGAAGTGAAGGCCGATGGCTTCCTCTGCGAGTTC
CACTTC
>Labrus_bergylta_30
TGTATTGGGAGTGAGTGCATTTCTTTAAACCAAGAAAGGGTGGACTTTAAAACTGCCAAG
GAAGCTTGCCATGAAAGGAATGGAGAACTGATGACATTTCAGACTGAGACAGATGAGAAC
ATCCTCGACATATTGGTTCAAGAATTGTATGGAAACTTCTGGATCGGACTCCGTTTACCA
GATGGCGCCTGCAGCAACCTATCAGCTCCACTAAGAGGTTATGCGTGGACCTCTGGTAGT
AAAAGCAGCTTTATTCCATCTGTCTGCACCTGGAATGACAGTTTTAGAGTCTGCTCCCAA
CACTGTGTGTCTCTTTCTAATAACCGAAGGTTGATGGAGAGGTTGTGCAATGAAATGACT
GATGGGTATCTGTGCAAA
>Lacerta_agilis_31
TGCCTGGGTGCCGTGTGCTACGGCTTGTTTTGGGGGGCGCACAGCTTCGCCGAGGCCGGC
GACGCGTGCGAGGCCGGCGGCGGGCAACTGATGACGGTGCGCTCGACGGTGGCGGCCGAG
GCGGTGGCGGTGCTGCTTGGCGGCCGCGCGGGCGGCGCGTGGTTGGGCCTGCGGCTGCCC
GACGGCTCCTCGTGCGTGGAGCCGGCCAAACAGCTGCGCGGCTTCCTGTGGGTGACGGGT
GACGAGCACACGGACTACGAGGCGTGGGCAAACAAGTCGGCGGCTGTTTGCGGCCCCCGG
TGCGCGCTGGTGAACGAGCGGCTGAGCTGGGAGGAGCGCGCCTGCGACGCGGACGCCGAC
GGCTTCTTCTGCGAGTACAGCTAT
>Latimeria_chalumnae_32
TGCATTGCAAATGAGTGTTATGCTATCTATTCAACCCCTATTGAATTTAACCAGGCAAAC
AGCATATGTGCAAGTAAAAAAGGAGGTCTGGTGACTGTGCGAACCACCGTGGCCAGTGAA
GCTATTTCTGTTTTGCAGCACAATTTAGCTCAAGCTGAAGGGGAGTTTTGGATTGGATTA
CAACTTCCTGAAGGAAAGTGTGTGGACAGTTCTACAAAATTAAGAGGATACCAGTGGGTG
ACAGGAGATGAAAGCACTGATTATACAAACTGGAAGGAAAATGATTCTTCTGCTTGTGGT
CCAATGTGTGTCGCTGTTTCCAGTAATCAAACCTGGGTAGAAAAGCCTTGTAATGCCGCA
GTGAGTGGATTTTTATGTGGTTACAGTTAT
>Lepisosteus_oculatus_33
TGTGTAGGAAACGCCTGCTACAGCATAAACCAGGATTCCACCACTTTTCAGACAGCCAAG
AACAAATGTGAGTTGCAAGGAAATTTAATGACCGTCCGATCATCGGTATCAAACGAAGTA
CTCGCTGTGTTAATAGCGAATTCAAAAGCAGATTTCTGGATCGGGCTTCAGCGTCCTGCA
GGGCGATGCACCGATAACACCGCTAAACTGAGAGGATACGTGTGGGTAACAGAAGATGAA
AACACAGACTTTACCAACTGGGAAAACAGTGTCTCAGCCTGCTCTCGGCAGTGTGTCTCA
GTTTCCAGCGATCTGAAGTGGAAGGAAAGGTCTTGTCAGGATGAAGTGGATGGATTTCTG
TGTGAGTACAATTTC
>Manis_pentadactyla_34
TGCGTCGAGCACGACTGCTTCGCGCTCTTCCTGGGCCCTGCTACCTTCCTGGCCGCCAGC
CAGACCTGCGAGCACCTGCAGGGACACCTGATGACCGTGCGCTCTTCGGTGGCAGCTGAT
GTCATCTCTCTGTTACTGAGTGGCGACGGCGGCTACGGCCAGCGCCTATGGATCGGCCTG
CAGCTCCCGCCTGGCTGCGTCGACCCGGGGAACCGCGGGCCCTTACGCGGTTTCCAGTGG
GTCACGGGAGACAATCGCACCAGCTACAGCAGGTGGGCGCGGCTCCACGCCGACCCGGCG
CCTCTATGCGGTCCGCTGTGCGTCGCAGTCTCGCCAGCCGGGGTCCCTGCACCCGGCGAG
CCGGTCTGGGAAGAGCAGCAGTGCGCCGCGGAGGCCGACGGTTTCCTCTGCGAGTTTCAG
TTC
>Maylandia_zebra_35
TGTATCAATAACCAGTGTTTTGCTGTGTTCAGAGACCCTAACGATTTCAGCAGAGCGCAA
AATGAATGTAGAGATCAAGAGGGGCAACTAATGACCGTGCGCTCATCTGTAGAACACGAT
GTTCTTTCTGTTCTGCTGGGAAACTTTAAGGGGAGCTTCTGGATCGGTTTACATCGACCA
CTCCGCTGCCCAGACCCCGTTGCCAGGCTGAGGGGCTACGAGTGGGTAACTAAAGACGAC
GAGAGTGACTTCTCAAACTGGCTGCCAGACTTTAACATGAACTGCTCTTCTCAGCGCTGC
GTCTCAGTTTCCCCAGAATTGGACTTCAGATGGAGCCAGAAACCGTGCCAGGATCAGGCC
GCCGGGTTTCTCTGTGAGTAC
>Megalops_cyprinoides_36
TGTATTTCGAAGGATTGCTTCGCCACTTCACGGAAGATAGCGAATTTTACGACGGCACTA
ACAAGGTGTCAAGAAAAATCAGGACACTTAGTAACATTGCACTCTAAAATATCACATGAT
GCTTTAGCTATATTGCTAAACAATAATACAGGAGACTTTTGGATTGGATTGAAGTTTAGT
AAAAGTGGATGCACCGATGTCACGACTGGATTGAGAGGGTACGAGTGGATAACAGGAGCA
GGAGTTCACTCGGACTTTACCAACTGGAAAAGTAACGAGACCGTTTGTGGTCCACGGTGC
GTGTCGATTTCGAAGGACCTGAAGTGGAGCGAAAGATCGTGTGATGATGAGATAGATGGT
TTTCTGTGTGGGTACTCTTTC
>Melopsittacus_undulatus_37
TGCCTGGAGCACGAGTGCTTCGCGGTGTTCTGGTCGGCGTTGCCGTTCGCCGAGGCCGGC
GCTGAGTGCCAGAGGGGCGGCGGGCACCTCATGACCGTCCGGTCCACGGTGGCGGAGGAG
GCGATCGCTTTGCTGCTGCAGAACCGGAGCGGGGACCTGTGGCTGGGGCTGCGCTTGGGG
CTGCCCTGCACCGAACCGACCCAGCGGCTCCGAGGCTTCCAGTGGGTGACCGGAGACCGC
AACACCGATTACTCCAACTGGGCGCCGTCGGGGCGGCAGTGCGGGGAGTTCTGCGTGACC
GTGTCGAGGGAGCTGCGCTGGGAGCAGCGGCCGTGCGAGGCTCCTGCCGACGGCTTCCTC
TGCGAGTACAAGTAC
>Microcaecilia_unicolor_38
TGCATCGAGAAGTATTGCTACACTTTATTCTGGTCCACGAAACGCTTCCAAGGCGCGAAC
AAGCTGTGCGAGAAGTTAGGCGGCCATCTGATGACTGTGCGCTCCACGGTGGCCGCGGAT
GCCATCTCCCAAATGATGGGAGGAGGAGGAGCAGCAGCCGGGACCGGGTCGCCGGTTCTC
TGGATCGGCCTGCAGCTGCCCCAGGGCTGCACGGACCCCGCCAAGAGGCTGAGGGGCTTC
CAGTGGGTGACGGGCGACGAGCAGAGCGACTACAGCAACTGGCAGGGCAACGGGACGACG
TGTGAGCCCCGCTGTGTCACCGTGCTGCCCGACCAGAGCTGGCAAGAGACGGACTGCGCC
GCCAAGGCCGACGGCTTCCTGTGCGAATTCACCTTC
>Micropterus_salmoides_39
TGCATCGGGAACCAGTGTTTTGCTGTGTTCCAAGATCCTAGCGATTTCACGACGGCGCAG
GATCAATGCATGGATCAAGGTGGCCACTTGATGACAGTGCGCTCGTCTGTGTCAAATGAT
ATTCTTTTAATCTTGTTGGGGAACATTACGGGGCGGTTCTGGATCGGCTTACATCTAACG
ACCGGCTGTCCAGACGCTGCTGCTAAGCTCAGAGGCTTCCAGTGGGTGACCAAAGACAGC
GAAAGTGACTTTAACAACTGGACGCCAAGTTTTGACAGCAGCTGTTCTTCTCATCGCTGC
GTCTCAGTTTCTCGAGAGGACGAGTTTAAATGGATCCAGGAACCGTGCGTTGGAGATGCT
GCCGGGTTCCTCTGTGAGTACAGCTTC
>Monodelphis_domestica_40
TGCATTGAGGACGACTGCTATGCTGTCTTCTGGAGCCCGGAGCAGTTTACTGGGGCGAAC
CTGGTCTGCCAGCAGTTCGGAGGCCACTTGATGACTGTGCGCTCCTCAGTGGCCGCCGAT
GTCATCTCTCTGTTAGCTCAGGGGGGCTCAGAAATCTCACTCCCTGCCAGTCGCCTTTGG
ATCGGGCTAGAGCTTGAGCAGAACTGCAGTCACGAACAGAAGGGCCAGCTGCGTGGGTTC
AGGTGGGTCACAGGCGATACCAGCACCAGCTACAGTAAGTGGAAGCACAGTGGCCGTGGC
GCCCTCTGCGGTCACCAGTGTGTTGTGGTCTCTGAGGATTCTGCTTCTGGCTCCGTGGAA
CTGGTCTGGGAGGAGCATTCCTGTGACTTGGTCACGGAGGGCTTTCTCTGCGAGTATAAC
TAC
>Monopterus_albus_41
TGTAATGCAGAGGGCTGCTTTGTTGTCTATTTTCAACGCAAAACCTTCCTGGACTCATGG
AGGGCCTGCAAGGAGAATGACGGCAATTTAGCTACAATCAAGCGGAAGGAGGATGCCACT
ACCATTGCCACACTTTTTTCCACTCTGGACTTGAGCAGCCGCTTACACACCAAGGTTCAG
GTATGGATTGGCCTGCAGCGGCCGCCTCGTCAGTGTGCTACCACTCGCCTGCTGCGTGGT
TTCTCATGGACTACTGGTGACCAGGACACGGAGTATATCAACTGGCAGAAAGAGGACTCT
CCTAGTTTGTGCTCTGCACACCGTTGTGTGGTCATTGGTTACAGCATTCAAGAGCAGGAT
GATAACTTAAAATGGCTGGATGGTCCCTGCTCAGTCCCTGTAGATGGGTATCTTTGCCAT
TATGCCTAT
>Mus_musculus_42
TGCGTGGAGCATGAGTGCTTCGCGCTTTTCCAGGGCCCCGCGACCTTCCTCGATGCCAGC
CAGGCCTGCCAGCGCCTGCAAGGACATTTGATGACAGTGCGCTCCTCAGTGGCTGCCGAT
GTCATCTCCCTTCTGCTGAGCCAGAGCAGTATGGATTTAGGGCCCTGGATCGGTTTACAG
CTCCCGCAGGGCTGTGACGACCCGGTGCATCTCGGGCCCCTGCGCGGCTTCCAGTGGGTT
ACTGGCGATAACCACACCAGTTACAGCAGGTGGGCGCGGCCCAACGACCAGACGGCTCCA
CTCTGCGGCCCTCTGTGCGTCACGGTCTCGACAGCAACTGAAGCTGCACCCGGCGAGCCG
GCCTGGGAAGAGAAGCCATGCGAGACTGAGACCCAGGGTTTCCTCTGTGAGTTTTACTTC
>Mustela_putorius_furo_43
TGCGTCGAGCACGACTGCTTCGAGCTTTTCCGGGGCCCCGCGACCTTCTTCGCCGCCAGC
CAGGCCTGCGAAGGGTTGGGGGGCCACCTGATGACTGTGCGCTCCTCAGTGGCGGCTGAT
GTCATCTCCTTGCTACTGAGCGGCGACAGCGGCGACAGCCCGCGCCTCTGGATCGGCCTG
CAGCTCCCGCCCGGTTGCAGCGACCCAGGGCAACTCGGGCCCTTGCGCGGCTTCCAGTGG
GTTACCGGCGACAACCGCACCAGCTACAGCAGGTGGGCGCGGTTGCACTTTGACCCAGCG
CATCTCTGCGGCCCCCTGTGCGTCGCAGTCTCGGAAGCTGGGGCCCTAGCACCCCGCGAG
CCAGCCTGGGAGGAGCAGCAGTGCACTGCAGAAGCTGATGGTTTCCTCTGCGAGTTCCAC
TTT
>Myripristis_murdjan_44
TGCATAGGGAGCGAGTGTTTTGCTGTGTTCCAAGGTCCCAGCGATTTCACAGCCGCTCAG
ACTGAATGCGCAGACAAGAAGGGACATTTAATGACAGTCCGGTCATCTGTGTCCCACGAC
ACTTTTTCCATCTTGTTAGGAAGCCTTTCCGAACGATTTTGGATCGGTTTACATCTGCCG
AGTGGCTGTCCGGACGCTTCCGCCAAGTTGCGAGGCTTCCAGTGGGTGACCGGTGACAGT
GAGTCCGACTACTACAACTGGGCGCCAACTTTTGACAGCAGCTGCTCTCCCCAGTGTGTC
TCAGTTTCCAGAGGGGACAACTTTACATGGGCAACGGAGCCGTGCGACCAGCCCGCAGCC
GGATATCTCTGCGAGTTCAGCTTC
>Nothoprocta_perdicaria_45
TGCCTGGAGCACGACTGCTTCAGCGTCTTCTGGCAGCCGGCCGCCTTCAGCGAGGCGAGC
GCGGCGTGCGAGCGGCGCGGCGGGCACCTCATGACCGTGCGCTCCACCGTGGCTGAGGAC
GCGCTGGCGCTGCTGCTGCAGAACCGCAGCGGCTCCCTGTGGCTCGGCCTGCGGCTGCCG
CACGGCTGCCCCGAGCCGGCGCAGCGGCTGCGCGGCTTCCAGTGGGTCACGGGCGACCGC
CGCACCGACTACGTGAACTGGCGGCGGGCGCCGGGCCGCTGCGGGCCGCGCTGCGTGGCC
GTGGCGCGGGACCTGCGCTGGGAGGAGCGGCGCTGCGAGGCGCCCGCCGACGGCTTCCTC
TGCGAGTTCAACTAC
>Numida_meleagris_46
TGCCTGGAGCACGACTGCTTCGCCGTCTTCTGGGCGCCGGCGTCCTTTGCGGCGGCCAAC
GCGGCCTGCGAGCGGCACGGCGGCCACCTGATGACCGTGCGCTCCACGGTGGCGGAGGAG
GCGATCCAGCTGCTGCTGCGGGACCGCGGCGGGTGGCTGTGGCTGGGGCTGCGGCTGCCC
ACCCCTTGCACCGAGCCGGCGCGGCGGCTGCGCGGCTTCCAGTGGGTGACCGGCGACACC
CGCACCGACTACGACAACTGGGCAACGACGAGGCGGCGTTGCGGGCAGTTCTGCGTGGCG
GTGTCGCGGGAACTGAGCTGGGAGGAGCGGCACTGCGAGCAGCGGGCCGACGGCTTCCTC
TGCGAGTACAACTAC
>Oncorhynchus_mykiss_47
TGCAATAGGAACATGTGCAACGCTGTAACCTTGGGTGCTGTCGATTTCCAGACATCGGGG
GAAACATGCCAAAAGATGGAAGGAGAGCTATTGACAGTTCGATCTGCAGCATCAGACAAA
ATTATTGGAGATTTGCTTGTAGGCTTAACGGGAGACTTCTGGATCGGTTTGCGCCTACCA
GCTGACCGATGTAGCAACATCGAATCGAAATTGAGAGGTTACCAGTGGGCAACTGGATTT
CAAATCACAGAATTCAGCAACTGGAAAGACAACGTAAATGTCTGCGCTCCACGGTGTGTG
TCCGTTTCTACCGATCGAATGTGGACAGAACGACCTTGTCAGGAAAAAGTCGATGGATTT
TTGTGTCAG
>Ornithorhynchus_anatinus_48
TGCATCGGGACCGACTGCTTCGCCGTCTTCTGGACGGCCACGTCCTTCGAGAGGGCGTCC
CTGCTGTGCGAGAGGCGCTCGGGCCACCTGATGACCGTGCGCTCGTCCGTGGCCGCAGAT
GTGATCGGCCTGCTGCTGGAGAAAGCCCCGGTCCGGACCCCCGGCAGCCGCCTGTGGATC
GGCCTGCAGCTGGCCGACCACAACTGCAGCCACGACGGGGACGGACCCCTGCGGGGCTTC
CGCTGGGTCACGGGCGACAGCCGCACCAGCTACAGCAAGTGGCGAGACCGGGACGACCCG
AGCTGCGGACCGCTGTGCGTGGCCGTCCCCGTCTCGTCGGCCGAGCGGGACCTGATTTGG
GAGACTCAGTCCTGCGACGCCGTCTCCTCGGGCTTTCTGTGCGAGTACAACTAC
>Orycteropus_afer_afer_49
TGCGTTGAACACGACTGCTTCGCGCTCTTTAGGGGCCCTGCGACTTTCCTTGCTGCCAGC
CAGGCCTGCGAACGCCTGCAGGGCCACCTGATGACCGTACGATCCTCGGTGGCGGCCGAT
GTTATCTCCTTGCTCCTGAGCGGCGACGGCGGTGACAGCCAGCGCCTCTGGATTGGCCTG
ATGCTGCCGCCTGGCTGCCAAGACTCTGGGAGCGTCGGGCCCTTGCGCGGCTTCCAGTGG
GTTACCAGCGACAACCGCACCAGCTACAGCAGGTGGGCTCGGCCCGACCTCGACCCAACG
CCCCTCTGCGGCCCGCTGTGTGTTGCTGTCTCAGCGGCCATGGCGTCAGTGCCTGGTGAG
CTGTCCTGGGAGGAGCAGCCGTGCACCGCAGAGGCTGAGGGCTTCCTTTGCGAGTTCCAC
TTT
>Oryctolagus_cuniculus_50
TGCGTGGAGCACGACTGCTTCGCTCTGTTCCGGGGCCCCGCGACCTTTCTCGCCGCCGGC
CAGACCTGCGAGCGCCTGGGGGGCCACCTGATGACCGTGCGCTCCTCAGTGGCCGCTGAT
GTCATCTCCTTGTTGCTGAGCGACGACAGCCCACGCCTCTGGATTGGCCTGCAGCTCCCG
ACCGGCTGCAGCCACCCCGGGGACCTCAGGCCCCTGCGCGGCTTCCAGTGGGTTACCGGA
GACAACCGCACCAGCTACAGCAGGTGGGCGCGGCAGGACGGCGGCGGCGCGCCAGTGTGC
GGCCCGTTGTGCGTCACCGTCTCGGCCGCGAGCGCCGCTGCCCCCGGCGAGCCGGCCTGG
GAGGAGCTGCCGTGCGGCACTGAAGTCGACGGCTTCCTCTGCGAGTTCCCCTTC
>Oryzias_melastigma_51
TGCCTTGAGGCTGAATGTTTTGCTGTATTTAAGGAATCGCTCAATTTTAAAGATGCACAA
AATTTGTGCCGACAAGATGGGGGGGAGCTAACGACTGTGCGCTCCCAGACATTACATGTC
GAAGTGAGTTCGTTGTTGCAAAACTTAAACGGGAATTTTTGGATCGCTTTATACCGCGCC
AGCGACTGTCCAGACCCAGAAAAGGAGCTGAAAGGTTTCCAGTGGTTGAGCAACAACGGA
GAAGGTAACTACACCAACTGGTCGCCCAGTTTTGACAGCAGCTGCTCCTCTCCACGCTGC
GTCCACATCTCCACAAAGGACTCTTTACAGTGGGTCCAGGCGCCATGTGATGAGGACGCA
ACAGGCTTTCTCTGCACGTAC
>Pangasianodon_hypophthalmus_52
TGCGCGGAGCAGTACTGCATTACTGTACACACAGAGCTGGTGGATTTTAATTCAGCACAA
AAGTCCTGTAAGGATAAAGGAGGCCATTTAATGACTGTACGAACAATAGCAGTAAGCAAC
GTCATTGCAGATCTGCTAACTGGACACACTGGAAACTTCTGGATTGGTTTAAGGTACATG
AGTGAGTCCTGCGCAGGATCAAGCCTTGATCTGAAAGGATACACATGGATAACTGGAGAT
GAAGCAACCAATTTCACAAACTGGAAGAACCATGAAAGCATCTGCTCTCAGAGATGTGTG
TCACTATCTAGAGATGATCCAGAATGGACCGAAAGACACTGTAATCATGTGATTGAAGGA
TATTTGTGTGAGTACAAT
>Paralichthys_olivaceus_53
TGCATTGGGACCAAGTGTTTCGCGGTGGCCCAAGAACCCAGCGATTTTACGACGGCGCAG
AAGCAATGCAGATCTAAAGGTGGCCACGTAATGACAGTGCGCTCATCTGTATCACATGAT
GTTCTTTTCATTTTGTTGGGGAATTCGACGGGGCGGTTCTGGATCGGTTTGCATTTAGGC
AGCGGCTGTCCTGACGTTGCTGAAGGGCTGAAGGGCTTCCAGTGGGTGACCAAGGACAGC
CAGAGCGACTTCTTCAACTGGGCGCCAGGTTTTGACAGCAGCTGCTCTTCTCGTCGCTGC
GTCTCAGTTTCCAGAGCGAGCGACTTTACATGGGTCCAAGAAACATGTAGCGAGGAGGCG
GCCGGGTTTCTCTGTGAGTTC
>Paramormyrops_kingsleyae_54
TGCGACGGGGACGTCTGCTTCTCCGCGGTGGCCGAGCCGACCGACTACGAGGCATCTCTG
AAAGCCTGCCGACAGAGGAGTGCGGTCCTGGCCGCGGTGCGAGCGCGGCAGTCCAGCCAA
GTCATCGCTCATCTCTTAGAAAATGTTAAGGGCGAGTTTTGGATCGGCCTGGAGTTACAG
GACTCCGTGTGCTCCGACTTATCGTCCGAAATGAGGGGCTACAACTGGGCAACAGGGGGC
AACAGCACGGACTTCACGAACTGGAGGGACAGCCGCAGGACGTGTGCGCCGCGGTGCGTC
TCCGTTTCCAGTGACCTTAAGTGGACGGAGAGACATTGCAGCGGGAGGATAGATGGGTAT
ATATGCCAA
>Petromyzon_marinus_55
TGCGGTGACGATTCGTGCTACGTCCTCCATCAGTCGCGCGACTCCGCGATGAGCCTGCAG
CAGGCGCGTGGCTTCTGCGCGGGCGTAAGCGGCGGGCCGGGCCACCTGGCCACGGTGCTC
GACCAGGAGGACGCCGACATGCTCGCGAGGGCGATCGTCGCCTCGGCCTCGTTGGCCATC
GACGGGGAGCTGTGGCTGGGTCTGCGGCGGGGAGCCGATGGATGCGCGAACCCCGAGGGA
CCCCTGCGCGGATTCGCGTGGCAGGCGGCTGGGGCGTCGGGGGCGTCGTCCGCTGTCACC
TACTCGGGGTGGCGCGGGGAGCCGCAGCCGCGGTGGGACTGCGGCCGAGAGCAATGCGTC
AGCCTGGCGTTGATCAACGCCAGTGGAGGCATCTCCGAGTGGAGGCAGAGGTACTGCGAG
>Pteropus_alecto_56
TGCGTTGAGCACGAGNNNNNNNNNNTCTTCCGGCGCCCGACGACTTTCCTTGCCGCCAGC
CAGGCCTGCGAGCGCCTGCAAGGCCACTTGATGACCGTGCGCTCCTCAGTGGCAGCTGAT
GTTATCTCCCTGTTACTGAGCGGCGACGGCGGCGACGGCTCGCGCCTGTGGATCGGCCTG
CAGCTCCCGCCTGGCTGTGGTGACCCGAGGCGCTTCGGTCCCTTGCGCGGCTTCCAATGG
GTTACGGGCGACAACCGCACCAGCTACAGTAGATGGGCGCGGCTTCACGAGGACCCGGCG
CCTCTCTGTGGTCCTCTATGCGTCGCCGTCTCGGCGGCTGGGGCCCCGGCGTCCGGCGAG
CCGGTCTGGGAGGAGCAGCAGTGCGCCACCGAGGCCGATGGCTTCTTCTGCGAGTTCCAC
TTC
>Sarcophilus_harrisii_57
TGCATCGAAGACGACTGCTATGCGATCTTCTGGAACCCAGAGCAGTTCGCTGGGGCGAAC
AAGTTTTGCCAGCAGCTCGGGGGCCACTTGATGACTGTGCGCTCCTCGGTGGCCGCGGAT
GTCATCTCTCTGCTCGCTTTCGGAACTCCTGAAATCTCGTCCCCAGACGGTCGCCTTTGG
ATCGGGCTACAACTGGGGGTGAACTGCAGCCACGAGCAAGAGGGCCAGCTGCGTGGATTC
AAGTGGGTCACGGGCGACAACAGCACCAGCTACAGTAAGTGGAAGCACAGTGGCCGTGGC
GCCCTCTGCGGTAATCAGTGTGTTGCCGTCTCCGGGGATCCCGCCTCTGGTTCCATGGAG
CTGGTCTGGGAGGAGCATTCGTGTAACTTGGTCACCGAGGGCTTTCTCTGCGAGTATAAC
TAC
>Scyliorhinus_canicula_58
TGTGTGTCCACCGTGTGTTACAGTCTGCAGAAGCAGCGCAGGAAGTTTAACATGGCCCGG
AATTTGTGCAAGAGCAACGGAGGCGACGCGATGACCATCACCTCCACCGTGGCCAAAGAA
GCCCTCTCCATGCTGCTGCCCCCCAGCGGGGCCCAGACCCTCACCGCCGGGGGGCAGAAC
TTCTGGATCGGCCTCCAGCTCCACCAGAGGTCCTGCCCCAGCAATGACAGCCTCCTGCGG
GGCTACCGCTGGTTGGACGGCGACCTGAACGGCGACTACGCCAACTGGACGGAGGGCTCC
GGAAAATGCGGACCCCGCTGCGTGACCGTGTCAATCGGCAGGGATTGGACGGACCGAGCC
TGCAACGAGAAGGCGGACGGGGTGCTGTGCGAGTACCGGTAC
>Sorex_araneus_59
TGCGTCGAGCACGACTGCTTCGCGCTCTTTCGGCATCCGGAAAGCTTCGCGGCTGCCAGC
CTGTCCTGCAAGCGGCGGCACGGCCACCTGATGACCGTGCGCTCCTCCGTGGCGGCCGAC
GTCATCTCCCTGCTTCTGGGCGGAGACGGCGGGGTCGGGCTGAAGCTCTGGATCGGCCTG
GAGCTGCCGCCCAACTGCAGCGACGTTGCCCCTCTCGGGCCCCTGCGCGGCTTCCGGTGG
GTGACAGGCGACAACAGTACGAGCTACAGCAGGTGGGCTCGCGTGGCCGACGAGGCGCCC
CTCTGCGGGCCGCTGTGCGTCGCCGTCTCGGCGGCCGCGGGCGCGGGCGAGTTGGCCTGG
GAGACACAGCGCTGCAACGCCACGGCCGACGGCTTCCTCTGTGAGTTCCCCTTC
>Sparus_aurata_60
TGCATCGGGAACGAGTGTTTCACAGTGTTCCAGGATCCCAGCGATTATGAAACCGCGCGG
AGTCAGTGTAGAGATGTCGGAGGACACTTGATGACAGTGCGCTCGTCCGTGTCCCACGAC
GTTCTGAATATCTTGTTGGGAAACTTAACGGGGAGGTTCTGGATCGGTTTACATCTAACA
GCCGGCTGCCCAGACGCTGCTGCCACGCTGAACGGCTTCGAGTGGGTCACCAAAGACAGC
GAGAGTGACTTCTTCAACTGGGCGTCACCTTTTGACAGCAGCTGCTCTTCTGGTCGCTGC
GTCTCCGTTTCCCAAGCGGAGGACTTCAAGTGGACCCGGGATTCGTGCGCCGAACATGCA
GCCGGGTTCCTCTGCGAGTAC
>Sphaeramia_orbicularis_61
TGCAGTGGGGGTGACTGTGTAACTATAAACCAACACAGAGTGGATTTCAAGTCAGCTGAA
GAGGCCTGTCGTAACAGGAACGGGGAACTACTGACATTTCAGTCTGACACAAATGAAATC
TTTCTTGAGATTTTCTCTCAAGGAGTGTATGGAAACTTCTGGATTGGACTGCAATTACCA
GCAGGCTCATGCAGCGACATATCAGCTCCCCTGAGAGGCTATGAGTGGACTTCTGGAAGC
AGGAACCATATTCCACTGTTTAACAACTGGAAAGATACCATTAAAGTCTGTTCCCCGCAC
TGTGTGTCAGTTTCAAATGATCAAAAGTGGACAGAAAGGCCATGCACAGATGAAATTGAA
GGGTTTTTGTGCAAA
>Thalassophryne_amazonica_62
TGCATCGGGAAACAATGCTTTGCCGTCTTTCCAGCGCGCAGTGATTCCACGGCCGCGCTG
GACCAATGCAGAGACAAAGGCGGACACTTGATGACTGTGCGCTCGTCTGTGGAGCACGAC
ACTCTTACTCTTTTGCTGGGGAGTCTGCCGGGGAGCTTTTGGATCGGTCTGCATCTGCCG
AGTGGCTGTCCGCAGTCTGAAGCCGGTCTCAGGGGCTTCCAATGGGTAACCGGAGACAGT
CAGTCCAACTTCCAAAACTGGGCGCTGACTTTTAGCACCAGTTGCTCCGCTCCACGGTGC
GTCACCGTCTCCAAACAAGACGACTTCAAGTGGACCCAGACATCATGCGACGTGCACGCG
GCTGGATTTCTATGCGAGTACAATTTC
>Trachemys_scripta_elegans_63
TGCATCGAGCACGTCTGCTTCGGCGTGTTCTGGGGGCGCCAGCGGTTCCCCGGCGCCAGC
CGGCAATGCCAGGCCCGCGGGGGGCAGCTCATGACCGTGCGCTCCACGGTGGCGGAGGCC
GCCATCTCCCTGCTGGTCCAGAACCGGAGCGACGCCAGCCTGTGGATCGGGCTACAGCTG
CCCCCGGACCAGGCGTGCTCGGACCCCGGCCGCCCGTTGCGGGGGTTCCGCTGGGTCACG
GGCGACGAGAGCACGGACTACAACCGATGGAGGTCGGGCGGCCCCGTCTGCGGGTCCCAG
TGTGTCGCCGTGGCGGCCCCGGATCTCACCTGGGAGGAGAAGCCGTGTGACTCCGAAGCA
GACGGCTTCCTGTGTGAGTACAATTAC
>Trichechus_manatus_latirostris_64
TGCGTCGAACACGACTGCTTCGCGCTCTTCCGGGGCCCTGCGACTTTCCTCGCCGCCAGC
CAGACCTGCGAGCGCCTGCAGGGCCACCTGATGACCGTGCGCTCCTCGGTGGCGGCCGAT
GTTATCTCCCTGCTGCTGAGCGGCGACGGCGGCGACGGCGGCGACGGCGGCGACAGCCCG
CGCCTCTGGATCGGCCTGAAGCTGCCACCCGGCTGCCACGACCCCGAACACCTCGGGCCC
TTGCGCGGCTTCCAGTGGGTTACGAGCGACAACCGCACCAGTTACAGCAGGTGGGCCCGG
CCAGATCGCGACGGGACTCCCCTCTGCGGCCCGCTGTGCGTTGCTGTCTCTGCAGCCGGG
GCCCCTGCGCCGGGAGAGCCGGCCTGGGAAGAGCAGTCGTGCACTGCTGAGGCCGAGGGC
TTCCTCTGCGAGTTCCACTTC
>Trichosurus_vulpecula_65
TGCATCGAGGACGACTGCTATGCCGTCTTCTGGAACCCAGAGCAGTTCACTGGGGCGAAC
CAGGTCTGCCAGCAGCTCGGGGGCCACTTGATGACCGTGCGCTCTTCGGTGGCCGCAGAT
GTCATCTCTCTGCTTGCTCAGGGAGCCCCTGAAATCTCACCCCCAGACAGTCGCCTTTGG
ATCGGGCTGCAGCTTGGGCAGAACTGCAGCTACGAGCAGGAGGGTCAGCTGCGTGGGTTC
AGGTGGGTCACGGGAGACAACAGCACCAGCTACAGTAATTGGAAGCACAGTGGCCGTGGC
GCCCTCTGCGGTCACCAGTGTGTTGTGGTCTCCGGGGATTCTGCCTCTGGCTCCATGGAA
CTAGTCTGGGAGGAGCATTCGTGTGACTTGGCCACCGAGGGCTTTCTCTGCGAGTATAAC
TAC
>Tupaia_chinensis_66
TGCGTGGAGCACGACTGCTTCGCGCTTTTCCGGGGCCCTGCGAACTTCCTCGCTGCCAGC
CAGACCTGCGAGAGCCTGGGGGGCCATCTGATGACCGTGCGTTCCTCGGTGGCCGCCGAT
GTCATCTCCTTGCTGCTGAGTGGCGACAGTGGCGACGGTGCTCGTCTCTGGATTGGCCTG
CTGCTCCCACCCGGCTGCAGTGACCCCAGGCACCTCGGATCCTTGCGCGGCTTCCAGTGG
GTTACGGGCGACAACAGCACCAGCTACAGCAGGTGGGCGCAGCCGGACCGCGGCTCTGCG
CCGTTCTGCGGCCCTCTCTGCGTGGAGGTCTCAGTGACCGGAGACCCTGCGCCGGGCGAG
CCGGCTGACGCCGTCCTGCAAGCCGACGGGCGCTCCTGC
>Xenopus_tropicalis_67
TGCATCGGCCAATCCTGTTACCTTGGTGTCTGGAACAGCAAGAGATACAAGAAGGCAGAG
AGACAGTGCACTGAATTGGGGGGGAACCTAATGGCCGTGAGAAGCTCTGTTGAAGCTGAA
GTTATTGAGATGCTCATGGGCAAATTGGGCGATAAGGTGGCCAGTGTGTGGATAGGGCTG
GAGCTGAGAGGACAGTGCACAGACATCTCCCTGCCCCTGAGAGGGTTTCAGTGGGTGACA
GGTGAGAGTAACACCAATTATTCCAACTGGAAGAGCAATGAGAGAAAATGTGGGAATCTG
TGTGTGGTTGTTCACAAGGACCTGTCCTGGGAAGAAGCTGTTTGCGATTCCAAAACAGAT
GGATATTTGTGTGAG
