# Supplementary material for: A glimpse into the past: phylogenesis and protein domain analysis of the group XIV of C-type lectins in vertebrates
Source: BMC Genomics. 2022 Jun 4;23:420. doi: 10.1186/s12864-022-08659-6 (PMC9167495; doi:10.1186/s12864-022-08659-6)
Supplement: Supplementary file 11 — Additional file 11: Supplementary file 4. CDS of one representative species per vertebrate order of Thrombomodulin extracellular domain. [file 12864_2022_8659_MOESM11_ESM.zip › Supplementary file 4_Thrombomodulin/cbEGF_2_Thrombomodulin.fasta]

>Acipenser_ruthenus_cbEGF_20_THBD_0
GAAATAGATATATGCAGCATTGCAACTTGTGAACATATATGTGTTCCTCATAATGACAGC
TACTTATGTATGTGTCAAGAAGGATATGATCTGGATCCAGATGGCAAGCGATGCAGA
>Acipenser_ruthenus_cbEGF_21_THBD_1
GACATTGATGAGTGTAAAATTGGGCACAATCTTTGTGAACAGGACTGGGTGTGTGTGAAC
ACACCTGGAAGTTTCAAATGTAAGTGCAAATCTGGGTTTGTTGAGGAGAAAGGGGCATGT
GAA
>Acipenser_ruthenus_cbEGF_22_THBD_2
GATGTTGATGAATGCCAGAGATACCCCTGTGATCATGACTGTAAAAATGTACTGGGGAGC
TACCAGTGTACCTGCTTTGAGGGGTACATTCAAGACTCAGAAAACCATCTCAAATGTAAG
>Acipenser_ruthenus_cbEGF_23_THBD_3
GACATAAACGAATGTGAGATGGGGACCTACTGTGAGCAGCTGTGTGATAACTCATTTGGA
AGTTTTACATGTTATTGTCACGATGGCTACTCTATTGACAGTGATGGGTATTCTTGTGTT
>Alligator_mississippiensis_cbEGF_20_THBD_4
GACATTGACGACTGTCGAGTGAACCCGCAGGTCTGCGAACAGATATGCATCAACACCGAA
GGGGGCTTCGAGTGCCATTGCCACCAAGGCTATGAGCTGGTGGAGGGGAAATGCAAG
>Alligator_mississippiensis_cbEGF_21_THBD_5
GATGTGATAGACTGCTACACAGTCTTCTGCCAGCACCACTGTGAGGACGTCCCTGGGGGT
TACAGATGCATCTGCTTCGAAGGCTATGCCCCTCACCCTAAGGACCCTTTCAAATGCGTC
>Alligator_mississippiensis_cbEGF_22_THBD_6
GACATCAATGAGTGTGAAATGCAGCATTGTGATGGGATCTGCACGAATACGCTAGGAAGC
TTCAGGTGCGATTGCCCTGAGGGGCAGGTCCTCCATGACCCGTACACATGTGTA
>Anguilla_anguilla_cbEGF_20_THBD_7
GACATAGATGAGTGTCGCGATGCAGTAATTTGTCAGAGCTCAAAGTGCATTAACACGATG
GGTAGTTACGAATGCCACTGCCTTGACGGCTTTAAAAAAGAGAATGGTAATTGCGAG
>Anguilla_anguilla_cbEGF_21_THBD_8
GACATTGACGAATGCTTCATGTCACCGTGTGAGCACTGGTGTAAAAACACCCGAGGTAGC
TACACGTGCTCGTGCTCTGAAGGGTTTCGCCAAAGAATCGATGACCACACACAGTGTGAA
>Anguilla_anguilla_cbEGF_22_THBD_9
GATATGGACGAATGTCGCGGGAATTTTTGTTCACATGGCTGCACAAACACTTTCGGGAGT
TACATTTGCTCATGTCCGGTGGGCTTCACGCTAATTGACGGATATAAATGTGAA
>Apteryx_rowi_cbEGF_20_THBD_10
GACGTCGACGACTGCGCCACCAAGCCGGGCATCTGCGACCAGGAGTGCGTCAACACCGAC
GGCGGCTTCGAGTGCCGCTGCCGCCGGGGCTACGAGATGGTGGAGGGCCACTGCCGC
>Apteryx_rowi_cbEGF_21_THBD_11
GACATCGACGAGTGCGACATGAACTACTGCGACCACAACTGCACAAACCTCCCCGGCGGC
TACACGTGCCACTGCGACGCGGGCTACGAGCTCCTCGACCAGCACCGCTGCGCC
>Aquila_chrysaetos_chrysaetos_cbEGF_20_THBD_12
GACGACGACGACTGCGCCGTGGTGCCGAGGCTGTGCGAACAGGTCTGCGTCAACACCGAG
GGCGGCTTCGAGTGCCACTGCCACCAAGGCTACGAGATGCTGAACGGGCGCTGCCGG
>Aquila_chrysaetos_chrysaetos_cbEGF_21_THBD_13
GACATCGATGAGTGCGACATGAACTTCTGCCAACACAACTGCACCAACCACCCCGGCGGC
TACGAGTGCCACTGCCACGCCGGCTACCGGCTCCTCGACAAGAACCACTGCGTG
>Betta_splendens_cbEGF_20_THBD_14
GACTTGAACGAGTGCGAGGACCGGCGTCAGTGTCCGCCGACCTTCAGGTGCGTCAACACC
GTAGGCGGCTTCGAGTGCGTCTGCGACCCCGGGTACAAGTTGACCGCGAGCCGGTGCGTC
>Betta_splendens_cbEGF_21_THBD_15
GACGAGGACGAGTGCGAGTCCGCTCCCTGCGAGCACACGTGCGTCAACACGCCGGGCAGC
TACAAGTGCACGTGCGACCCTGGATACGTAGTGGACCCAGAGTCACCAAGCACCTGCCGG
>Betta_splendens_cbEGF_22_THBD_16
GACATCGACGAGTGCGATTCTGAACAATGCGATCACGGCTGTAAAAACACGTTCGGCGGC
TACGAGTGCACGTGCTATCCGGGATTTACGCTGGTCAAAAAGTACAAGTGCGTG
>Boleophthalmus_pectinirostris_cbEGF_20_THBD_17
GATTTTGACGAATGTTTGGACGAAAGGCAGTGTCCGGCAGATGAAGAGAAATGCATCAAT
ACTCCAGGGGGGTTTGAATGTGTTTGTGAAGATGGATACAAGCTGAAAGGTGGCACTTGT
GTT
>Boleophthalmus_pectinirostris_cbEGF_21_THBD_18
GACATGGATGAGTGCCTGTCAGCACCTTGTGAACACCTGTGTGATAACAAACCAGGTGGA
TATGACTGTTCGTGCTACAGTGGATACAAGATGGACCCCAGTTCTCCAGAGAAGTGCAAA
>Boleophthalmus_pectinirostris_cbEGF_22_THBD_19
GACATGGACGAATGTGAGTTCTTCTACTGTGAGCAATTTTGTGAGAACTCCTATGGCAGT
TATGAGTGCTTTTGTAAAGAAGGATATACACTGGTGGATGGAGGCAAATGTTTG
>Calidris_pugnax_cbEGF_20_THBD_20
GATGACGATGACTGCGCCGTGGTGCCCAGGCTGTGCGAGCAGGTCTGCGTCAACACCGAG
GGGGGCTTCGAGTGCCACTGCCACAGCGGCTACCAGATGGTGGAGGGACACTGCCGG
>Calidris_pugnax_cbEGF_21_THBD_21
GACATCGACGAGTGCGAGATGAACTACTGCCAGCACAACTGCACCAACCGCCCCGGCGGC
TACGAGTGCCGCTGCCTCGACGGCTACCGGCTCCTCGACCAGAACAACTGCGTC
>Calypte_anna_cbEGF_20_THBD_22
GACGTCGACGACTGCGCCCTGGAGCCCGGGCTGTGCGAGCAGCTCTGCGTCAACACCGAG
GGGGCCTTCGAGTGCCGCTGTCACAGCGGCTACGAGATGCTGGAGGGTCGCTGCCGGCCC
>Calypte_anna_cbEGF_21_THBD_23
GACCTCGATGAGTGTGACATGAACTACTGCCCCCAGAACTGCACCAACCACCCCGGGGGC
TACCAGTGCCACTGTCAGGACGGCTACTATCTCCACAACCAGAACCACTGTGTG
>Camelus_ferus_cbEGF_20_THBD_24
GACGTGGACGACTGCATGCAGGTGCCCAGTCCCTGCCCGCAGAACTGTGTCAACGAGCAG
GGCAGCTTCCGTTGCAACTGCTACCCTGGCTACGAGCAGCAGGACGGCGAGTGCGTG
>Camelus_ferus_cbEGF_21_THBD_25
GACATCGATGAGTGCAGCAGTGACCTCTGCTCCGGCGAGTGCCGCAACCTCCCCGGCTCC
TACGAGTGCGTCTGCGGGCCCAACTCCGTGCTCGCCGGCCAGATCGCCACTGACTGCGAC
>Carcharodon_carcharias_cbEGF_20_THBD_26
GACGTGGACGAGTGCCAGCAGAAACCATGCGAGCAAAGGTGTGTAAACAGCCCGGGTAAC
TTCAGCTGCGAGTGCCTGCCTGGTTACCAGCTCACCAGCGACAACAAGTGCAAT
>Carcharodon_carcharias_cbEGF_21_THBD_27
GACATTAACGAGTGTATCACATCACCGTGTGCCCAGAAGTGTGCCAACACTGATGGAAGT
TTTCAATGTTACTGTGGAAGGGGATATGAAACTGACCCTGCTGATCCCACAATGTGTGTG
>Carcharodon_carcharias_cbEGF_22_THBD_28
GACGTCAATGAGTGTGAGTCCGGCTACTGCGACGGAGAATGCACCAACACTTTCGGGAGC
TACAAGTGCGATTGTAAAGAGAGCTTTGAGCTTCAGGAGGATGGTGTCCACTGCGAG
>Chanos_chanos_cbEGF_20_THBD_29
GACATCGATGAATGTGCCGATAAAAGTCGGTGTTCAGGAGAACACATGGAGTGTGTCAAC
ACATATGGTTCATTTGAGTGTCGCTGCGAGAGCGGCTACGAGATGAATAATAACAAATGT
ATT
>Chanos_chanos_cbEGF_21_THBD_30
GATATAGACGAGTGTGTGAATAGCCCCTGCGAGCACAGCTGCGTCAACACAGAGAGCAGC
TACTATTGTACATGCTTTGATGGATATATTATTTCTTCTGAGGACGGAAACCGATGCGAA
>Chanos_chanos_cbEGF_22_THBD_31
GACATTGATGAGTGCCTAAGTTCTTACGTGTGTGATCAGCTCTGCGAGAACACATTCGGT
GGTTATGTGTGTTCCTGTGAGGAAGGATTCGAGCTTGTCGATGATCACGAGTGTATA
>Corvus_moneduloides_cbEGF_20_THBD_32
GACATCGACGACTGCGCCAGCGAGCCCGGCCCGTGCGAGCAGCAGTGCGTGAACACCCAG
GGCGGCTTCGAGTGCCGCTGTCACAGCGGCTACGCGATGGTGGACGGGCGCTGCCAG
>Corvus_moneduloides_cbEGF_21_THBD_33
GACCTGGATGAGTGCGACAGCGGTCACTGCGAGTTCAACTGCACCAACACCCCCGGCAGC
TACCAGTGCCACTGTCCCCACGGCCGGTACCTCCGCGACAACGAGTGCCTC
>Cottoperca_gobio_cbEGF_20_THBD_34
GACTTCAACGACTGCAGGGACGAGCGGCAGTGTCCCGGGGAGAACTTTGTGTGCGTCAAC
AACGTCGGCGGGTATCAGTGCGTCTGCAAGGATGGATACAAGATGAGCGGCGGCCTGTGC
GTC
>Cottoperca_gobio_cbEGF_21_THBD_35
GACGTGGACGAGTGCGTTACGGCTCCATGTGAGCACCTCTGCCACAACACTCCTGGTAAC
TATACATGCTCGTGTTATGATAAATATAGCAGTGACCCAGAGTCACCGGATAAGTGTAAA
>Cottoperca_gobio_cbEGF_22_THBD_36
GACATGGACGAGTGCTCTTTCTTTTCTTGTGATCAAGATTGTATAAACACATTCGGCAGC
TATGAGTGCACGTGCTATGCCGGGTATACACTAGTTGAACCGTTCATGTGCATA
>Cygnus_atratus_cbEGF_20_THBD_37
GACGTGGACGACTGCGCCGTGTCGCCGGGGCTGTGCGAGCAGGCCTGCCTCAACACCGAG
GGCGGCTTTGAGTGCCGCTGCCACCACGGCTACGAGATGGTGGAGGGGCGCTGCCAG
>Cygnus_atratus_cbEGF_21_THBD_38
GACATCGATGAGTGCGAGATGGACTTCTGTGACCACAACTGCACCAACCAGCCCGGCAGC
TACGCCTGCCACTGCACCGACGGCTATGTGCTCGTCGACAGGAACCACTGCCAG
>Cyprinodon_variegatus_cbEGF_20_THBD_39
GATTTTGACGAGTGCGCGGATGAGCGGCAGTGTCCCGGGGAGAACTTCAAGTGCTTGAAC
TCACCGATGGGTTACAAGTGCGTCTGCGAGCAGGGCTATACACTGATGGCGGATCAGTGC
GTG
>Cyprinodon_variegatus_cbEGF_21_THBD_40
GATGTGGATGAGTGCGTGAGCGCTCCGTGCGAGCAGAATTGCGTGAACACGCCTGGTGGT
TATTTCTGCTCCTGCTTTGAAGGATACATAGAGGATGAAAATAAGCCGGAGAGATGCAGG
>Cyprinodon_variegatus_cbEGF_22_THBD_41
GACATGGATGAATGTGACTTTAATTTCTGCTCCCAAAGCTGTAAGAACACCTATGGCGGC
TACGTGTGCTCCTGCGCTCCAGGGTTCACGTTAATCGATAGACACCAGTGCGTA
>Danio_rerio_cbEGF_20_THBD_42
GATGTTGACGAATGCGCAACAGGACCGTGTGAACACGACTGCGCCAACACTGAAGGCAGC
TATAAGTGCGTATGTTTTGATGGATACAAACCGGCAGCTAAGGACATGCACAAATGTATA
>Danio_rerio_cbEGF_21_THBD_43
GATGTAGATGAATGCATAAGTACCAATACCTGTGACCAGAATTGCACAAACACACCAGGA
TCATTTGAATGTTTTTGTTATGAAGGATACGTGCTTTTGGACAATGGGGTGTGTGAA
>Dasypus_novemcinctus_cbEGF_20_THBD_44
GACGTGGACGACTGCTTGCTGACCCCCAGCCTGTGCCCACAGCGCTGCGTCAACACACAG
GGGGGCTTCGAGTGCCAGTGCTTCCCCGACTATGAGCTGGTGAAGGGCGAGTGTGTGGAA
>Dasypus_novemcinctus_cbEGF_21_THBD_45
GACATCGACGAGTGTGAAAATGACGACTGCCCAGGTTCGTGCCACAACTTCCCTGGCGGC
TACCACTGCATCTGCGGGCCCGACACGGCCCTCCCCGGCCAGGCTAGCACCGACTGTTTC
>Echeneis_naucrates_cbEGF_20_THBD_46
GACTTCAATGACTGCAGGGACCAGCGTCAGTGTCCCGGAGACAACTTCAAGTGCGTGAAC
ACCATCGGTGGCTTCAAGTGCGTGTGCGAGGACGGGTACTCCCTGTCCAAAGATGTGTGC
GTG
>Echeneis_naucrates_cbEGF_21_THBD_47
GACGACGACGAGTGCGTCTCCGCGCCGTGCGAGAACGAGTGCCACAACACGCCGGGCAGC
TACTTCTGCTCCTGCTATGATGGATACCAAGTGGACCCGCACTCGCCGAACAAGTGCAGA
>Echeneis_naucrates_cbEGF_22_THBD_48
GACTTCAACGAGTGCGTTTCCAATTTCTGCGATCAGCTCTGCACCAACACGTTAGGCAGC
TACGTGTGCTCCTGCTCTGACGGGTACCGGCTGGAGGGACAGTACCAGTGCGTA
>Echinops_telfairi_cbEGF_20_THBD_49
GATGTGGATGACTGTCTGCTGGAGCGCAACCCGTGTCCCCAGCTCTGTGTTAACACGCAG
GGTGGCTTTGAATGCCACTGCTACCCGGACTACGAGCTGGTGGATGGCGAGTGCGTG
>Echinops_telfairi_cbEGF_21_THBD_50
ATGGACGAGTGCGCCAACGGCGACTGCGCAGACGGGTGCGAGTGCCACAACCTCCCTGGA
AGCTACAACTGCGACTGCGGGCCTGACTGGACC
>Electrophorus_electricus_cbEGF_20_THBD_51
GACATCAACGAGTGTGATGATGATAGACTGTGCCCAGGAGAAAATTCCCACTGTGTCAAC
ACTGACGGAGGCTTTGATTGTCGTTGTAAAGATGGCTTTAAGAAAGGAAAGGACACTTGT
GAA
>Electrophorus_electricus_cbEGF_21_THBD_52
GATTATGATGAATGTGTATCTGGACCATGTGAACACATATGCATTAACACTGAAGGCAGT
TATTACTGTGAATGTGGTGAGGGATACAAAGTATCATCAGAGGACAAAGATAAATGTGCA
>Electrophorus_electricus_cbEGF_22_THBD_53
GACATAGATGAATGTGAAATGTTTTATTGTGATCAGATTTGCAATAACACTGCTGGGGGT
TATATTTGCTCTTGCACTCAAGGTTTTAATCTTATTGATAATACTCAATGTGTG
>Elephantulus_edwardii_cbEGF_20_THBD_54
GACGTGGACGACTGTATGCTGGTGCCCAGTCCGTGCCCGCAGCTCTGCGTCAACAAGCTG
GGCGGCTTCGATTGCCATTGCCACCCTGGCTACGAGTTGGTGGACGGTGAATGTGTG
>Elephantulus_edwardii_cbEGF_21_THBD_55
GACATTGATGAATGCAGCAACAACGACTGCCCCGGCCTCTGCCGCAACCTCCCAGGTAGC
TATGAGTGCATCTGTGGGCCCGACTCTGCCTTTGCTGGCCAGACTGGCACCGACTGTGAC
>Equus_caballus_cbEGF_20_THBD_56
GACGTGGACGATTGTAAGCTGGTGCCCAGTCCGTGCCCGCAGCGCTGTGTCAACACCCAG
GGCGGCTTCAAGTGCCACTGCTACCCTGGGTACGACCTGGTGGACGGCGAGTGCGTG
>Equus_caballus_cbEGF_21_THBD_57
GACATCAACGAGTGCGACAGTGGCTACTGCCCGGGCGAGTGCCGCAACCTCTTTGGCAGC
TACGAGTGCATCTGTGGGCCCGACTCGGCCCTCGCCGGCCAGGTTGCCACTGACTGTGAC
CCC
>Esox_lucius_cbEGF_20_THBD_58
GATATAAACGAATGCGATAATGATTATTGTGAACATTATTGTTATAATACCGTAGGAAGT
TTTTTCTGCTCATGCAAAGCAGGTTATTCACTTCAAAATGTTGCTAAATGTGTC
>Eudyptes_filholi_cbEGF_20_THBD_59
GACGACGACGACTGCGCCGTGTTGCCGAGGCTGTGCGAGCAGGTCTGCGTCAACACCGAG
GGCGGCTTCGAGTGCCGCTGCCACCGCGGCTACGAGATGCTGGAGGGGCGTTGCCGG
>Eudyptes_filholi_cbEGF_21_THBD_60
GACATCGACGAGTGCGACATGAACTTCTGCCAACACAACTGCACCAACCGCCCTGGCAGC
TACGAGTGCCACTGCCACGCTGGCTACCAGCTCCTCGACCAGAACCACTGCGTC
>Falco_rusticolus_cbEGF_20_THBD_61
GACATCGACGACTGCGCTGCCGTGCCCAGGCTGTGCGAGCAGGTCTGCGTCAACACCGAG
GGCGGCTTCGAGTGCCATTGCCAGCGTGGCTACGAGATGGTGGAGGGGCACTGCCGG
>Falco_rusticolus_cbEGF_21_THBD_62
GACATCGACGAGTGCGACATGAACTTCTGCGAGCACAACTGCACCAACCGCCCCGGCAGC
TACGAGTGCCACTGCCACGCCGGCTACCGGCTCCACAGCCAGAACCACTGCATC
>Galeopterus_variegatus_cbEGF_20_THBD_63
GACGTGGACGACTGTACGCTGGTTCCCAGTCCGTGCCCGCAGCTCTGTGTCAATATGGAG
GGCGGTTTCGAGTGCCACTGCCGCTCCGGCTTCGAGCTGGTGGACGGCGAGTGTGTG
>Galeopterus_variegatus_cbEGF_21_THBD_64
GACATTGACGAGTGCAACCATGGCGGCTACTGCTCCCACGAGTGTCGCAACCTACCGGGG
ACCTTCGAGTGCATCTGCAGGCCCGACTCGGCCGTCGCCGTCCAGGTTGGCAGGGACTGT
GAC
>Gallus_gallus_cbEGF_20_THBD_65
GACGTGGACGACTGCGTCAAGGTGCCGGAGGTGTGCGAACAGGTCTGCTACAACACCGAG
GGCGGTTTTGAGTGTCACTGCCATCGTGGCTACGAGATGGTGGAAGGGCACTGCAAG
>Gallus_gallus_cbEGF_21_THBD_66
GACATTGATGAGTGCGAGAGTAACCACTGCGAGCACAACTGCACCAACACGGCCGGCAGC
TACATATGCCACTGCCAACCCGGCTACATGCCCTTTGATGTCAACCACTGCGTA
>Gouania_willdenowi_cbEGF_20_THBD_67
GATTTCAACGACTGCAGAGACGCACGCCAGTGCCCACGTGACCACTCCGTGTGCGTGAAC
ACCGTGGGAGGCTTTCAGTGCGCGTGCGTGGAGGGATACACGAGCAGCGGGGACCAGTGC
GTG
>Gouania_willdenowi_cbEGF_21_THBD_68
GACAGGGACGAGTGCGCGCAAGCGCCGTGTGAGCAGATGTGCACGAACACGCCCGGAAGT
TACACGTGCTCGTGTTATGACGGTTACATCAAAGACCCGAAGGATCCGAAAAAGTGCGCG
>Gouania_willdenowi_cbEGF_22_THBD_69
GACATGGACGAGTGTTCCTTCTTCTACTGCGACCAGCTGTGCACCAACACGTACGGAGGA
TACGAGTGTCGCTGCTCTCCAGGATTCACCTTAGTCGACGTTTTTAAGTGTGTG
>Hippocampus_comes_cbEGF_20_THBD_70
GACTTCAACGACTGCTCGGACGAGCGACAGTGTCCCGGGGAGAACACCCGCTGCGTCAAC
ACCGTGGGCGGCTTCAAATGCGAATGCGAGGGCGGGTTCAAACTAACGGACGGATCGTGC
GTG
>Hippocampus_comes_cbEGF_21_THBD_71
GATCACAACGAGTGCGCGTCCGCCCCGTGCGAGCACATGTGCGACAACACGCCCGGGAGT
TACAAATGCTCCTGCTACGGCGGATATCGAGTGGACCCGCTGGACACGAGCAAGTGCGAG
>Hippocampus_comes_cbEGF_22_THBD_72
GACATGGACGAGTGCGGCGACTCGTACTGCGACCATGGCTGTCGGAACACTTACGGCAGT
TACGTTTGCTCTTGTCGGAAAGGATTCACGTTGGTCGATGAGGTGTTTTGCGTC
>Homo_sapiens_cbEGF_20_THBD_73
GACGTGGATGACTGCATACTGGAGCCCAGTCCGTGTCCGCAGCGCTGTGTCAACACACAG
GGTGGCTTCGAGTGCCACTGCTACCCTAACTACGACCTGGTGGACGGCGAGTGTGTG
>Homo_sapiens_cbEGF_21_THBD_74
GACATCGACGAGTGCGAAAACGGCGGCTTCTGCTCCGGGGTGTGCCACAACCTCCCCGGT
ACCTTCGAGTGCATCTGCGGGCCCGACTCGGCCCTTGCCCGCCACATTGGCACCGACTGT
GAC
>Labrus_bergylta_cbEGF_20_THBD_75
GACATTAATGAATGTTCAATGGACTGGTGTGCTCAAGATTGTAAAAATACTTTTGGAAGT
TTTGTTTGTTCCTGTCGAGAAGGATATGTACTGAAAGATCAAGTCAAATGCATC
>Lacerta_agilis_cbEGF_20_THBD_76
GATGTGGACGACTGCGCAGCCAAGGCGAGCCCTTGCGAACAGAAGTGTGTGAACACCCAG
GGCGGCTTCGAGTGCAGCTGCTATGAAGGCTACGAGCTGGTAGAGGGCAGGTGCTTG
>Lacerta_agilis_cbEGF_21_THBD_77
GATATTGATGAGTGTGATTCTGGATGTTGCCAGAAACTGGAGTGCATTAACGTGCCAGGC
AGCTATATGTGTCTCTGTCCAGGTGGGCAGTTGTGCAAG
>Latimeria_chalumnae_cbEGF_20_THBD_78
GATATTGATGACTGCCGAAGGAACCCTGGGATTTGTGATCAACGGTGCATTAATACGGAA
GGTGCCTTTAGGTGTGAGTGTAATTTGGGGTATAAACTGAAAAGAAACAAATGTTAC
>Latimeria_chalumnae_cbEGF_21_THBD_79
GACATTGATGAGTGTGTGGACCTGGATATCTACCCCTGCCAACAGGAATGCAAAAACTCA
GAAGGGAGTTATACATGTTTATGTCCGAAAGGCTATGTAATTGATGCTAAAAATCCCCAA
AAGTGTAAA
>Lepisosteus_oculatus_cbEGF_20_THBD_80
GACATAGATGACTGCGAACTTCCAGGAATTTGTGGCCATGAGAAGGTGTGTGTGAACACG
CCTGGCAGTTTTGAGTGCAGATGCCCAGATGGATATGAAGATGTTAAGGGTGAATGCGAA
>Lepisosteus_oculatus_cbEGF_21_THBD_81
GACATTGATGAATGTTTGAATGATGTATGCCAGCAGGAATGTGAAAATGTAATGGGTAGT
TACAAGTGTTCCTGTTTTCAGGGATACATGCAAAGAAATGAAAATACTTCTAAGTGTGAA
>Lepisosteus_oculatus_cbEGF_22_THBD_82
GATATTGACGAATGTGAATCTGGCACCTACTGTTCTCACTTTTGCAACAACACATTCGGG
AGTTACAGCTGTTACTGTGAAAAAGGGTTTTATCTTCTTAATAATTTTTTGTGTGTT
>Manis_pentadactyla_cbEGF_20_THBD_83
GACGTGGATGACTGCTTGCTGGTACCCAGTCCGTGCCCGCAGCACTGTGCCAACACGCAG
GGTGGCTTCGAGTGCCACTGTTACCCCAACTATGAGTTGGTGGACGGCGAGTGCGTG
>Manis_pentadactyla_cbEGF_21_THBD_84
GACATCGACGAGTGTGACAATGGCTACTGCCCCCATGGGTACACGTGCCGCAACCTCCCC
GGCAGCTACGAGTGCATCTGCGGGCCCGACTCTGCTCTCGCAGGCCAGGCTGGCACTGAC
TGTGAC
>Maylandia_zebra_cbEGF_20_THBD_85
GACTTCAATGACTGCAACGACCCGCGGCAGTGTCCCGGGGAGAACTCCGTGTGTGTCAAC
AAACCCGGCGGGTTCGAATGCATCTGCAAGGCGGGATACTCCACGCGCAACGGCCAGTGC
GTC
>Maylandia_zebra_cbEGF_21_THBD_86
GACGTGAACGAGTGCGTGTCTGGTCCGTGTGAGCATGAGTGTCACAACACCCACGGTAGC
TACAAGTGCTCGTGTTATGATGGATACCGAGTGGACCCGAAGTCAGCGAATAAGTGCAAG
>Maylandia_zebra_cbEGF_22_THBD_87
GACATGGACGAATGCAGTGACCTTTACTGCGAACAGAAATGTCAGAACACATTCGGGAGC
TACGTGTGCTTCTGCTCTCTGGGATATGTGCTAGTGGACGGATACAAGTGCGTA
>Megalops_cyprinoides_cbEGF_20_THBD_88
GACATCGATGATTGTCTCGATGCAAGAATATGTCAGAACCTGAAATGTGTCAATACTATA
GGTAGTTTTGTATGCAAATGCCATGATGGTTTCCAAATGGTTAATAACAATTGCGTC
>Megalops_cyprinoides_cbEGF_21_THBD_89
GACATAGACGAATGCTCCTCAATGCCTTGCGAGCACGAGTGTATTAACGTGCCTGGTAGC
TACAACTGTTCGTGCTTCAGTGGTTACATTCAGCGAAGCGATGACTTTCGAAAGTGCGAA
>Megalops_cyprinoides_cbEGF_22_THBD_90
GATATTAACGAATGTGACATGTATTATTGTGAGCAGGAGTGCAAAAACACATATGGAGGT
TATGTGTGCTCCTGTAATGAGGGATATGAACTGATTGATGGATATGATTGC
>Melopsittacus_undulatus_cbEGF_20_THBD_91
GATGATGACGACTGTGCTGTGGTGCCCAGCGTGTGCGAGCAGGTCTGTGTCAACACCGAG
GGCGGCTTCGAGTGCCATTGCCACCGTGGGTACACGATGGTGGACGGGCACTGCCAG
>Melopsittacus_undulatus_cbEGF_21_THBD_92
GACATCGATGAGTGCGACATGAACTACTGCCAGCACAACTGCACCAACTACCCCGGCGGC
TTCGAGTGCCATTGCCCCAGTGGCTACCGGCTCGTGGACCAGACTGACTGCCTG
>Microcaecilia_unicolor_cbEGF_20_THBD_93
GACATTGACGACTGTGCACTAGTGCCCAGCGTGTGCGAGCAGGGCTGCAGCAACCTGCCG
GGCGCCTTCCGCTGCCACTGTTTTCAGGGCTACGAGGAGGTGAACGGCAAGTGTGAG
>Microcaecilia_unicolor_cbEGF_21_THBD_94
GACACGGACGAGTGCCTGGAGCCCAGCTTCTACCTGCAGTGCGAGCACGAGTGCAGAAAC
CTGCCAGGCGGCTTTGAGTGCCTGTGCGATCCGCCCTACGTCCTGGACCCCCAACGCCCG
GGCCGATGCAAA
>Microcaecilia_unicolor_cbEGF_22_THBD_95
GACATCGACGACTGCGATTCAGTCACTTGTGACTTTGAGTGCCTCAATCTTCCCGGCGCC
TATGAATGCCTCTGTCCCCCGGGCCAGCTCCTCCAAGCTGACAAAACGTCCTGCAGA
>Micropterus_salmoides_cbEGF_20_THBD_96
GACTTCGACGACTGTATGGACAAGCGGCAGTGTCCCGGGGAGAACTTCCAGTGCGTCAAC
ACCGTCGGCGGGTTTCACTGCGCTTGTAAGGAAGGATACAAGTTGACCGGCGGCCTGTGC
ATC
>Micropterus_salmoides_cbEGF_21_THBD_97
GATATGGACCAGTGCATGTCCGCTCCATGTGAGCACATCTGTGTCGACACTCCGGGTAGC
TACGAGTGCGCTTGTCATGAAGGATATAAAGCGGACCCGAAGTCGCCGAATAAGTGTAAA
>Micropterus_salmoides_cbEGF_22_THBD_98
GACATCGATGAGTGCTCCGGGAATTATTGTGATCAAGGCTGCAAAAACACATTCGGTAGC
TATGTGTGCACATGCCTTCCAGGATATACACTAGTTGATCAATACAAGTGCGTG
>Monodelphis_domestica_cbEGF_20_THBD_99
GACGTCGACGACTGCGCACTGGACCCCAATCCTTGCCCGCAGAAGTGCGTTAACACGCTG
GGAGCCTTCAAGTGCGAATGTAACCCAGGCTTCGAACTGCTGGACAGCGAGTGTGTG
>Monodelphis_domestica_cbEGF_21_THBD_100
GACATAGATGATTGTGCAGCAGATGAATGCCGTGGGGGTGAATGCATCAACCTTCCTGGC
AGCTTTCAATGCATCTGCCCGCCACCATACACACTCAGTAGGACAGGGCAAGAGTGTATA
>Monopterus_albus_cbEGF_20_THBD_101
GATGTAGATGAGTGCCTCCAGAGTCCTTGTGAACACGTTTGTGTGAATGCTCAAGGAACA
TTTAAATGTCAGTGTCGGAAGGGTTACCACCTAGATGAAGAGGGTGGGTGTGAG
>Monopterus_albus_cbEGF_21_THBD_102
GATTTAGATGAGTGTATAAATGAGCCATGTGAACATGCATGTGAAAACACTCCAGGCTCT
CATATCTGCCACTGCCATCTGGGTTTTTCCCCAGTGCCTGAAGACCCCAGCAAGTGCCAA
>Monopterus_albus_cbEGF_22_THBD_103
GACACTGACGAGTGTCAATTTCCCAGGACCTGTCAGCAAATGTGTGTGAATTATGATGGT
GGATTTGAGTGCTACTGTAAGGAAGGCTACGAACTTATGTCTGATCATTTCTCATGT
>Mus_musculus_cbEGF_20_THBD_104
GACGTGGATGACTGTAAGCAGGGGCCCAATCCATGTCCCCAGCTCTGTGTTAACACCAAG
GGCGGCTTCGAATGCTTCTGCTATGATGGCTATGAGTTGGTGGATGGAGAGTGCGTG
>Mus_musculus_cbEGF_21_THBD_105
GACATTGATGAGTGCAGTCAAGGCGAATGCTTCACCAGTGAATGTCGAAACTTCCCTGGC
TCCTATGAGTGTATCTGCGGGCCTGACACAGCCCTTGCTGGTCAGATTAGCAAAGACTGT
GAC
>Mustela_putorius_furo_cbEGF_20_THBD_106
GACGTGGACGACTGTATCCAGGTGCCCAGTCCGTGCCCGCAGCGATGTGTTAATACGCGG
GGCGCCTTCGAATGCCACTGCAACCCTGGCTTTGAGCTGGTGAACAACGACTGCGTG
>Mustela_putorius_furo_cbEGF_21_THBD_107
GACATCGATGAGTGCGAAAATGGAGACTGCCCCGGGGCCTGCCGCAACCTCCCAGGCACC
TACGAGTGCATCTGTGGGCCTGACTGTGAC
>Myripristis_murdjan_cbEGF_20_THBD_108
GACATGGACGAGTGTGTGTCCGCTCCGTGCGAGCATCACTGCACCAACTCACCCGGCAGT
TACAACTGCTCATGCTTTGATGGATACATTGTGATACCAGAGACACCGCACAAGTGTAAG
>Myripristis_murdjan_cbEGF_21_THBD_109
GACTTCAATGAGTGCGAAATGTTTTACTGCGAGCAAGGTTGTGAAAACACCTACGGGGGG
TATGTGTGCTCTTGCAACGCAGGCTACAAATTAGTTGACCAGTTCAAGTGCCGA
>Nothoprocta_perdicaria_cbEGF_20_THBD_110
GATGTGGACGACTGCGCCACCAAGCCGGGCATCTGCGACCAGGAGTGCCTCAACACAGAG
GGCGGCTTCGAGTGCCGTTGCCACAGTGGCTACGAGATGGTGGAGGGGCACTGCCGC
>Nothoprocta_perdicaria_cbEGF_21_THBD_111
GACATCAATGAGTGTGACATGAACTACTGCGAGCACAACTGCACGAACCACCCTGGCAGC
TACGCCTGCCACTGCCATGCGGGCTACATGCCCGTCGACCAGCACCGGTGCAAA
>Numida_meleagris_cbEGF_20_THBD_112
GACGTGGACGATTGCGTCAAGGTGCCGGAGGTGTGCGAACAGGTCTGCCACAACACCGAA
GGCGGCTTCGAGTGCCGCTGCCACCGTGGCTACGAGATGGTGGAAGGGCGCTGCGTG
>Numida_meleagris_cbEGF_21_THBD_113
GACATTGATGAGTGCGAGCATAACTACTGTGACCACAACTGCACCAACACGTATGGCAGC
TACGTCTGCTACTGCCAGCCCGGCTACGTGGCCGTCGACGCCAACCACTGCCAG
>Oncorhynchus_mykiss_cbEGF_20_THBD_114
GATATTGACGAATGCGACCATGGATATTGTGATCAAAGTTGTGCTAACACGGCTGGAAGT
TTTGTTTGTTCGTGCAGTGCAGGATTTTCCCTTCAAAATCTCGTGAAATGTGTC
>Ornithorhynchus_anatinus_cbEGF_20_THBD_115
GACATCGACGACTGCGCCCTCAGCCCGTCCCCGTGCCCGCAGGCCTGCATCAACGAGAAG
GGCGGCTTCCGCTGCGAGTGCCACCCGGGCTACCACCTGGAGAACGGCCAGTGCCAG
>Ornithorhynchus_anatinus_cbEGF_21_THBD_116
GACATGGACGAGTGCTCGGCGGGCAGCTGCGACCAGGGGTGCCGGAACCTGCCCGGCTCC
TACGAGTGCTTCTGCTACGAGGGCTTCAGGCTGGACCCGTCAATGGATGGGGGCTGCGTG
>Orycteropus_afer_afer_cbEGF_20_THBD_117
GACGTGGACGACTGCATGCTAGAGCCCACTCCATGCCCACAGCTCTGTGTTAACACGCAG
GGGGGTTTCCATTGCCACTGCTACCCCAACTACGAGTTGGTGAACGGCGAGTGCGTG
>Orycteropus_afer_afer_cbEGF_21_THBD_118
GACATCGACGAGTGCGGCGATGGCGACTGCCCAGGCGAGTGCATCAACCTCCCTGGAAGC
TTCATTTGCACTTGCGGCCCCGAGTCGGCCCTCCCTGGCCAGGCTGGCACAGACTGTAAA
>Oryctolagus_cuniculus_cbEGF_20_THBD_119
GACGTGGACGACTGTGCCCTGGTGCCCAACCCGTGTCCGCAGCTCTGCGTCAACACGCAG
GGTGGCTTCGAGTGCCACTGCTACCCCGGCTTCGACCTGGTGGACGGCGAGTGCGTGGAG
CCC
>Oryctolagus_cuniculus_cbEGF_21_THBD_120
GACATCGATGAATGCGACAACGGCTATTGCCAGGACGAGTGCCGAAACCTCCCCGGCAGC
TACGAGTGCATTTGCGGGCCCGATTCGCCCCTGGCTGGCCAGGTCAGCACTGAATGCTAC
CCT
>Oryzias_melastigma_cbEGF_20_THBD_121
GACATCAATGAGTGCGCGGACCCACGACAGTGTCCCATGGATGGCACCGAGTGTGTAAAC
GTCATCGGCGGGTTCAGGTGCGTGTGCAGACAAGGATTTAAGATGATTGGTGATGCGTGC
ATG
>Oryzias_melastigma_cbEGF_21_THBD_122
GACATTAACGAGTGCAGCTCTGGGGCATGTGAGCATACTTGCCAGAACACCATTGGGAGC
TATGTGTGCTCGTGCTTTGATGGGTACAGAGTCAGTCCAAATTCTAGAGATGAATGTGTT
>Oryzias_melastigma_cbEGF_22_THBD_123
GATATTAATGAGTGTGAAAACTTTTTCTGCACACAAGACTGTATAAACACACATGGGAGT
TATGAGTGCTTGTGCTACCCCGGATTCACCCGCAATAAGCAGGGCGAATGCAAA
>Pangasianodon_hypophthalmus_cbEGF_20_THBD_124
GATATTGACAACTGTGATGATAAAAGTCTGTGTCCAGGAGAAAATTCCTACTGCGTCAAC
ACTGCTGGTGGCTTCAAGTGCCACTGTAAGAACGGCTTTACGAAGGAAAAGGACACATGT
GAA
>Pangasianodon_hypophthalmus_cbEGF_21_THBD_125
GATGATGACGAATGTTTTTTTGGACCGTGTGAACACACGTGCAATAACACCATAGGTAGT
TATCAGTGTGAATGCTCCGAGGGATACAGAGTGTCCTCAGAGGACAGACACAAATGTACA
>Pangasianodon_hypophthalmus_cbEGF_22_THBD_126
GATATAGACGAGTGTGAAGCATCAAGTTGTGACCAAAATTGCACAAATACTCCTGGGAGT
TATATCTGTTCTTGTTATGAAGGATTTCATCTCAGTGGTAATACCAAATGTATT
>Paralichthys_olivaceus_cbEGF_20_THBD_127
GACATCAACGACTGCACGGACGAGCGCCAGTGTCCCGGCGAGAATTTCATGTGCATCAAC
ACCGCGGGTGGGTTCCAGTGCGTCTGCAAGGCTGGATACACGATGACCGGCGGGCTGTGC
GTG
>Paralichthys_olivaceus_cbEGF_21_THBD_128
GAAGAAAACGGTTGCGCGTCCGCCCCTTGCGAGCACATGTGCGAAAACACTCCCGGCAGC
TACAAGTGCTCGTGTTACGATGGATATGAAGTGGATCCAGAGGCATCGAACAAGTGTAAG
>Paralichthys_olivaceus_cbEGF_22_THBD_129
GACATGGATGAGTGTCAGGATCTGTATTGCGATCAAGGATGTGAAAACAAATTCGGCGGC
TACGCGTGCTCGTGCTATCGAGGATATGAGCTTGTTGGCGAGTACAAGTGCGTA
>Paramormyrops_kingsleyae_cbEGF_20_THBD_130
GACATTGACGAGTGCAGCGACAGCAGGCTTTGTAGTGACGGACTGTGCGTCAACACACCG
GGCTACTTTACTTGCACCTGCCACTCCGGTTTTGAGATGTCCGATAATAAGTGCGTT
>Paramormyrops_kingsleyae_cbEGF_21_THBD_131
GACATTGATGAATGTCTGTCAAATCCGTGCGATCACGAATGCCTTAACACACGTGGTAGC
TTCAGCTGTTCGTGCTTTGAAGACTTTATAAAAGTCGATGAGCTGTCTTGTAAATAC
>Paramormyrops_kingsleyae_cbEGF_22_THBD_132
GACATCAACGAGTGTTTGCAAAATGAGTGCGAGCAGAATTGTGTCAACACTTACGGAAGC
TACATATGCTCTTGCGAGAATGGATATTATCTGGAGGATGGATTTAAATGCAAG
>Petromyzon_marinus_cbEGF_20_THBD_133
GACATCGACGAGTGCGACGATTTCGGGCAGTGCGATAACGCCCTCTGCGACAACACCGAG
GGAGGCTTCACCTGCGACTGCCTCCATGGCTACGCGCGCGTCAACGGCACCCACTGCTCG
>Petromyzon_marinus_cbEGF_21_THBD_134
GACGTGGACGAGTGCGCCGAGCAGACGGCTCCCTGCGGCATATTCCAGTGCCGCAACGGG
CCCGGCTTCTACGAGTGCATCTGCCCGCCGGGCTACGAGCAGGACAAGAGCGGAATCTCC
TGCGAC
>Petromyzon_marinus_cbEGF_22_THBD_135
GACGTGGACGAGTGCCTCGCCCGCGATAACGGCGGCTGTCAGCATCACTGCGCGAACGCC
CAGGGCGGCTACGCCTGCTCGTGCAACGACGGCTACGAGCTGGCGGCGGACGGGCGCTCG
TGCGTC
>Pteropus_alecto_cbEGF_20_THBD_136
GACGTGGATGACTGTATGCAGGTGTCCAGTCTGTGCCCACAGCTCTGTGTCAACACGGAG
GGCGGCTTCGAGTGCCAGTGTCACCCTGGTTACGACCTGGTGGACGGCGAGTGCTTG
>Pteropus_alecto_cbEGF_21_THBD_137
GATATCGACGAGTGCGACAATGACATCTGCCCCGACGGAACTGAGTGCCGCAACCTCCCG
GGCACCTACCAGTGCATCTGCGAGCCCGACTCAGCCCTCGCGGGCCAGGCTGGCACTGAC
TGTGAC
>Sarcophilus_harrisii_cbEGF_20_THBD_138
GACGTCGACGACTGCGCACAGGAGACTAATCCTTGCCCGCAGAAGTGCGTTAACAAGCCG
GGCGCTTTTGAATGCGAATGTAACCCTGGCTTTGAGATGCTAGATGGGGAGTGTGTG
>Sarcophilus_harrisii_cbEGF_21_THBD_139
GACATAGATGAATGTGAAGCGGGAGAATGCCCAGGAAATGAATGCATCAACCTGCCGGGC
AGCTTCAGATGCGTCTGCGGGCCCAAGTACACACCCAGTGAGACAGAGCAGCAGTGTATT
>Scyliorhinus_canicula_cbEGF_20_THBD_140
GACGTGGACGAGTGCTTGGAGCATCCATGCGATCAGGAGTGCATCAACAGGCCGGGCAAC
TTCAGCTGCCACTGCTGGGCAGGCTACAAGCCCACCCCGGACAACAAGTGCGAG
>Scyliorhinus_canicula_cbEGF_21_THBD_141
GATATTAACGAATGTCTGGACGAAGTATGTGAGCAGAGGTGTGCCAATACGGATGGGAGT
TTTGTATGCAAATGCCACAGTGGTTATGATTTGGACCCTAACGAACCCACCAAATGTGTG
>Scyliorhinus_canicula_cbEGF_22_THBD_142
GATATAGACGAGTGCCAGTCTGGCGAATGTGACCAGGAATGCGTCAATACCAATGGGGGC
TTCAAGTGTAACTGCAAAGTGGGCTATGAACTGCAGGAGGACGGCACCAGCTGCGAG
>Sorex_araneus_cbEGF_20_THBD_143
GACGTGGACGACTGCTTGTTGGAGCCGAGCCCGTGCAAGCAGCGCTGCGTCAACACGCAG
GGAGGCTTCGAGTGCCATTGCTTCCCTGGCTACGAAATGCTGGACGGGGAGTGCGTG
>Sorex_araneus_cbEGF_21_THBD_144
GACATAGATGAATGCGCCAGCAACGAATGTACGGGCGCCTGCCGCAACCTCCCTGGCAGC
TTTGAGTGTCTCTGCGGCCCAGAGACTGCCCTTGCTGGCCAGGTTGCCACCGACTGCGAT
>Sparus_aurata_cbEGF_20_THBD_145
GACTACAACGACTGCAGGGACGAGCGGCAGTGTCCCCTGGACAACTTCAAGTGCGTCAAC
ACACACGGCGGGTTTCAGTGCGTCTGCCAGGACGGATACCGGCTGAGCGGCGGCCAGTGC
GTC
>Sparus_aurata_cbEGF_21_THBD_146
GACGAAAACGAGTGCGTGTCCGCTCCGTGTGAGCACATCTGCACAAACACCGCTGGCAGC
TACACGTGCTCCTGTTATGACGGATACAAAGAGGATCCAAACTCACCGGATAAGTGTAAA
>Sparus_aurata_cbEGF_22_THBD_147
GACATAGACGAGTGCGCTTCCTATTCTTGTGATCAAGGTTGTAAGAACACATTTGGCAGC
TACGTGTGCTCGTGCTCTCCAGGGTTTATACTAATCAAAGGGTACAGATGCGTA
>Sphaeramia_orbicularis_cbEGF_20_THBD_148
GACATGGATGAATGCGAGGAGCGAGGATTGTGTGAGGAAAACTGTATAAACACCTTTGGA
AGTTATTTCTGCTCCTGCAAACAAGGATTTATTGTTAAAGATAATGGAAAATGCATC
>Thalassophryne_amazonica_cbEGF_20_THBD_149
GACGTGGATGAGTGCGCGTCCGCTCCGTGCGAGCACGAATGCCACAACACGGCGGGAAGC
TACACGTGCTCGTGTTTTAACGGTTACGCGCCGGATCCAGGCGCGCCGGAGAAGTGTAGA
>Thalassophryne_amazonica_cbEGF_21_THBD_150
GACATTGACGAGTGCCTGTTTGGTTACTGCGATCAAAGGTGCCAGAACACGTACGGCGGC
TACGTGTGCTCCTGCTACCCCGGGTACACGCTCGTGAAGCACTACAAGTGCGTC
>Trachemys_scripta_elegans_cbEGF_20_THBD_151
GACATCGATGACTGTAAAACCAAACCGGACCTTTGCGACCAAGTGTGCATCAACACCGAC
GGGGGCTTCCGCTGTCAGTGCCACCCGGGCTATGAGCTGGTGGAGGGCAAATGTGAG
>Trachemys_scripta_elegans_cbEGF_21_THBD_152
GACGTGATCGATTGCTACGAAGAGAAATGTCAGCACCAATGTGTTGATGTGGCAGGGGGT
TACACCTGCAACTGCTTTAGTGGGTACGCCCCATCCCCCCAGGATCCCCATAAATGTGTC
>Trachemys_scripta_elegans_cbEGF_22_THBD_153
GATATTGACGAGTGTGAGGTAGAATTTTGTGAGCAGCTGTGCACGAATAAGCCAGGCAGC
TACACGTGTCATTGCCGGGAGGGGTACAGACTCTACAAACAGACCTTGTGTATT
>Trichechus_manatus_latirostris_cbEGF_20_THBD_154
GACGTGGACGACTGTAAGCTGGAGCTCAACCCTTGCCCGCAGCTCTGTGTTAACACGCCG
GGCGGCTTCACTTGCCACTGCTTCCCCCACTACGAGCTGGTGGAGGGTGAGTGTGTG
>Trichechus_manatus_latirostris_cbEGF_21_THBD_155
GACATTGACGAGTGCCATAACGGCGACTGCCCAGGTGAGTGCCGCAACCTCCCTGGCAGC
TTCGAGTGCATCTGCGGGCCCGACTCGGCCCTCGCCGGCCTGGTTGGCACCGACTGTGAC
>Trichosurus_vulpecula_cbEGF_20_THBD_156
GACGTCGACGACTGTGCACTGGAGCCTAATCCTTGCCCACAGAAGTGCGTGAACAAGCAG
GGCGCCTTCGAATGCGAATGTAACCCGGGCTTCGAGCTGCTAGACGGGGAGTGTGTG
>Trichosurus_vulpecula_cbEGF_21_THBD_157
GACATAGACGATTGTGAGGCAGGGGAGTGCAGGGGTGGTGAATGCGTCAACCTGCCCGGC
AGCTTCCATTGCATCTGTGGCCCCAAGTACAAACTCAGTGAGACAGGCCAAGAGTGTATT
>Tupaia_chinensis_cbEGF_20_THBD_158
GATGTGGACGACTGTAAGCTAGTGCCCAACCCGTGCCCGCAGCTCTGTGTCAACACGCAG
GGGGGCTTCAGATGCCACTGCTACCCCGGCTACGACCTAGTGGACGGCGAGTGCGTG
>Tupaia_chinensis_cbEGF_21_THBD_159
GACATCGACGAGTGCGACAACAGCGGGTGCCCCCAGGAGTGCCGGAACCTGCCCGGCTCC
TTCGAGTGCATTTGTGGGTCAGACTCTCCCTTTGCCGGCCAGGTGGGTCCTGACTGTGAC
CCC
>Xenopus_tropicalis_cbEGF_20_THBD_160
GATATTGATGACTGTTCTCTTATCCCTGACCTTTGTGATCAGGTTTGCACCAACACAGAC
GGGAGCTTCATGTGCACCTGCCTTCCTGGCTTTGTGATGGTGGATGGGCTATGCGAA
>Xenopus_tropicalis_cbEGF_21_THBD_161
GACATCAATGAATGTGATATCCCAACCACCATCTGCGAGTACGACTGTGAAAATTTTCCT
GGGGGTTTCAGCTGCGTCTGTGGTGAAGGCTACATCATTGATGAGAAAAATCCAAGTAGG
TGCAAG
