# Supplementary material for: A glimpse into the past: phylogenesis and protein domain analysis of the group XIV of C-type lectins in vertebrates
Source: BMC Genomics. 2022 Jun 4;23:420. doi: 10.1186/s12864-022-08659-6 (PMC9167495; doi:10.1186/s12864-022-08659-6)
Supplement: Supplementary file 11 — Additional file 11: Supplementary file 4. CDS of one representative species per vertebrate order of Thrombomodulin extracellular domain. [file 12864_2022_8659_MOESM11_ESM.zip › Supplementary file 4_Thrombomodulin/Mucin_Like_Domain_Thrombomodulin.fasta]

>Acipenser_ruthenus_0
CCTGAAGATACTGAAGAAGGTTCAGGCACCACAGGAGTTACTCCAGTCATTAGCATTTTT
GTTAACCCCACTTCAAACTGTACTATAGAGGGGCAAACTCTGTTAACACCCGGAGCTCTT
>Alligator_mississippiensis_1
AATAGGAGTGATTTCGAAATAGAGATTTCAGGGAGCGGTGAAATTTACCTGCAAACACCA
GTCCCCACCCAGCTCCCACCAGCTAAGAGCCTCCACCCTGGGGCT
>Anguilla_anguilla_2
GACTATTCAGAAGAAGGTTCCGGTTTTACAACTCCTTCGGACACAGTTACACCGACTTCG
AACTACACAACGGACATAACCTCCGCGATGACGCCA
>Apteryx_rowi_3
AAGGCGGGCGAGGAAGAGGGCGCGTATTCGGGCGACGCGGCGCCCGGCTCCGAAACGCCC
GCCCCCACCCGGACGCCGCCGAAGGCGAGCCCCCTCCACCCCGGCGTTCTG
>Aquila_chrysaetos_chrysaetos_4
AAAATCCTGGAGGAGGACGGGGAGGGAGCCTACTCGGGGGATTTTGGGCCCTCTACCCAG
GTGCCCGTCCCCAGCCAGACCCCACCGAAGGCAGAGCACCTCCACCCCGGCGTGCTG
>Betta_splendens_5
CGATCCGAGGATCATACGGACGGAGGCGAAAGCCCCGCGCGCACCCCCACAACTACGTTT
TTACCACCTCCAGAGCCAACGAGGGGGCCCTCGGCGGTGTCC
>Boleophthalmus_pectinirostris_6
AAAGAAGAGGGTGATGGACCTACAAAGGTCATGGAAGTCTTCACCGTGGCGCCCACACAC
AGGCCCTCTGCTGTGAGT
>Calidris_pugnax_7
AAAATCCCCGAGGAGGATGGGGAGGGAGCCTTCTCGGGGGATTTCGGGCCGGGACCCCAG
ACTCCCACCCCAAGCCCGGCCCCGCCAAAGGTAGAGCACCTCCACCCCTGCGCGCTG
>Calypte_anna_8
GAAATCCCACTGATCGATGAGGACGGGGAGTCCTCAGGGGATTTCGGGCCCCAGAGTCCC
GTCCCCACCAGGACCCCCCCAGCCAAGGTGGAGCCCCTCCACCCCGGTGTGCTG
>Camelus_ferus_9
CCCATCAAGGTGGGCGGCGACCGCACCGAGGAGCGCACCGAGGACGGCGGCTCCGGGGAG
CCCCCGGGCAGCCCGCCCCCCGGCGGCGCCACCCCCCGCCCCCCGCCCGCGGAGCCCCTG
CACTCTGGCGTG
>Carcharodon_carcharias_10
AGTGAAGGTTCAGGCACGGTGGAAAGTCTCGTCACTCCACCCCCCAGTCATCCAAGCAGG
GCTGGCCTC
>Chanos_chanos_11
GACAATTCGAGTTTCACAACCCCTTACGACCTCTTTACGCCTACTGTCGGACCCACGACC
CCCTCTGGCGTGTCA
>Corvus_moneduloides_12
CCCATCCCGGACGGGGACGGCGACGAAGCGTTCTCGGGCGATTCGGAGCCCGTCCCGCCC
ACGCCCGTGCCCAGCCGGCCCCCGCCCAAGGCCGAGCGGCTGCACCCGGGGCTGCTG
>Cottoperca_gobio_13
AAAAACGAGGGTAATACGGACACAGATGAAGGCTCCGGAGCGGACACGACTCCGAACATG
CCCATAACATCACGCATGCCAGATCCAAATCCGACAAGGCAACCCTCCCCGGTGACA
>Cygnus_atratus_14
GAAACCCAGACGGAGGACGGCGGGGGCTCCTCAGGAGACTTCGAGCTCTGGACGCCCGTC
CCCAGCCGCGGCCCACCAAAAATGGAGCACCTGCACCCCGGTGCGCTG
>Cyprinodon_variegatus_15
ATAATCGATGATGAGGTCACAGACGGGTCACCAACCACCTCCACCCAAACACCACCCACC
ACCCCACACCCTGAGCCCACGCGGCGGCCCTCCAGGGTGTCAGCCGGCGGGCTG
>Danio_rerio_16
GAACAAGACTTGGAGGGTTCAGGCAGCTCAACGCCTTTTGACCTTTTCATACCCACAAGC
AGACCCCCAACCGACCGGCCACTGTCCATTTCTGCGGGCAGTCTT
>Dasypus_novemcinctus_17
CCCAACACCGTAGAGGACACAGGCTCTGGGGAGGTCCCGGCCAGCCCAGAGCCCTTCACT
ACCCCGAGTCCACCGGCCTCGGCGCGAGTGCATTCGGGTGTG
>Echeneis_naucrates_18
AAGGTCGATGATGGAGAGACGGATGGCTCGACCGTGACTCCAGCCGCATCCACAGCATAC
ATACCCGAACCCACGCGGCAGCCTTCGGGGGTGTCA
>Echinops_telfairi_19
CCGCCGGGCCGTGACGACCCGGCAGACACAGCAGACACAGGCTCCGGGGAGCCCCCGGCC
AGCCCAGAGCCCAGCGCCACCGCAGGCCCTCCGGCTTCGGGGCAGGTGCATTCGGGAGTT
>Electrophorus_electricus_20
CAAAAGGAAATTGTAGATGGATCAAGTACCACAACAACCTTTGACATCTTTTCACCTACA
AGCAGGTCTCCAACTGAGATACCAGCCATCTCAGCTGGATGTCTA
>Elephantulus_edwardii_21
TCCTTCAGCGACAAGGACGACGACGTTGGCTCTGGAGAAGGCCCAGCCAGCCCGACGCCC
AGCCCCACCACAGAACCTCAGTCCTTGGGGCCTGTGCATTCTGGGGTT
>Equus_caballus_22
AAGGAGAGCAAAGGAGACGACGAAGACAGCGGATCTGGGGAGCCCCCGGTCAGCCGGACT
CCCGGCACCACGGCGAGCCCCTCGCCGGTAGCGCCCCTGCATTCGGGCGTG
>Esox_lucius_23
AAAACCGAAATTGTTTCTCTAACAATCCCGGTTTACGAATCAGTTACTCCACGTGTTAAT
AACACCAGTAAGGTCTCATCAGCCTCAACGGGG
>Eudyptes_filholi_24
AAAATCCCGGAGGACGACAGGGAGGGAGAGTACTCGGGGGATTTCGGGCCCGGACCCCAG
ACGCCCATCCCCAGCCGGACCCCACCGAAGGCGGAGCACCTCCACCCCGGCGTGCTG
>Falco_rusticolus_25
AAAATCCAGGAGGACGACAAGGAGGGAGCGTACTCTGGGGACGCTGCCGGGTCCGAACCC
CCGGTGCCCATCCCCAGCCGGACCCCGCCAAAGGTGGAGCGCCTCCACCCTGGCGTGCTG
>Galeopterus_variegatus_26
TCCACCGAGGTGAACACTGAAGACGACGGCGGCTCTGGGGAGCTCCCGGCCAGCCCAATG
CCCCGCTCCACCGCGAGTCCCCCGTCCTCGGAGCCTGTGCATTCAGGCGTG
>Gallus_gallus_27
CCCATCTCGCAGGAGGACAATGAGGATGGGTACTCAGGAGATTCTGGCCCCCCCTGGCCC
GTCCCCAGCCACATCCCACCCAAAGCAGAGCACCTGCACCCCGGGGCACTG
>Gouania_willdenowi_28
AAGAACCAGGACGAGGACACGGACGAAGGCTCTGGGGTGACCGCGGACCCCACGTTTACT
ACGTCTCAGGCCGTGCCGCTTCCACGTCCCACCAGGAAACCTTCAGGTGTGACGAGGGGG
GGCCTG
>Hippocampus_comes_29
AGAAACGAGGACGAGGATGAAGATGCGGATGGCTCGGGGGAGGCTGCGACCACTCCAAAC
GCTCCCACGGTGACGCCGCACGAGGTCGCTCCAACTCGGCAGCCGTCGGCGGTG
>Homo_sapiens_30
TCCGGCAAGGTGGACGGTGGCGACAGCGGCTCTGGCGAGCCCCCGCCCAGCCCGACGCCC
GGCTCCACCTTGACTCCTCCGGCCGTGGGGCTCGTGCATTCGGGCTTG
>Labrus_bergylta_31
AAAGCAGCATACGATAAAGATCTTTTGGTCACAACTCCTATCGCCATAGGATCTGCCAAA
ATAGCTGCCAATAATAATACATCTAAGGATTCTTCTGTTGCTGCTGGTGGTTTCCTC
>Lacerta_agilis_32
GAACCACCAGATGAAACAGAGTACTCTGGTGAGGGTGAAATTTATTCCACACCCTCAGCT
CCCTCCTTTATCCCACCCAAGGAGGAAGATGCTGGCAGAAGTCAAGGGGTGTTG
>Latimeria_chalumnae_33
GAACCTGTCGGAAGTACTGAACAAGAAGGTTCAACTGGGATGCCCTTCAGTACTACCATT
TCAATCATTTCCACAACAAGCCGCCCTGAGGTAGACGGCACTATTTTGACTTTGGGGGCT
CTT
>Lepisosteus_oculatus_34
TCTGAAGAAGAAAAAGTAGGATCCACAACAACTATCTTTTCTCCAGTTGTAAGTGGTTTT
GTTACTCCAACTTCGAACTACACTGTAGATGACACATATATAGTAACTCCTGGAGTC
>Manis_pentadactyla_35
CCCCTCCAGGTGGACAGACACGACGACGGCGGCTCTGGGGAGCCCCCTGCCAGCCCGATC
CCCGGCGCCACCTCGACTCCGTCGCCAGTAGGGCCTGTGCATTCGGGCGTG
>Maylandia_zebra_36
GAAAGCGATGACGACAGCTCTGAAGGGACATCGGCACCAGACACTCCCACTACCGTATCG
GTACCATATCCAGATCCAACCAGGCAGCCCTCGGGGGGAGTGCCA
>Megalops_cyprinoides_37
AGGCCGTATGACACAACAACCTTCTCTACCGATTTCGTGACCCCAACTTCGAGCTATCCA
AGTCCTGCTGTGACG
>Melopsittacus_undulatus_38
GAAATCCTGGGGGAGGATGGGGAAGGAGCCTATTCAGGGGACTTTGGGCCCGGACCGCAG
CTGCCGGTCCCCAGCCGGCCCCCACCGAAGGCAGCACACCTTCACCCCGGTGCCCTG
>Microcaecilia_unicolor_39
CCGGAGGGCGACGAGGGATCCGGTGCTACGGACGAGCCTGAATACTCGACTGCCAGGATG
CCTTTCACGACAGCTGCTCCTCCGGTCCTGGACAGCTTTGGTTTAGGTATC
>Micropterus_salmoides_40
AAAAACGGTGATCATACGGACACAAATGAGCTGGAGGGCACCGAGGTGACCACGACCCCC
AACATCCCCACAACACCACCTGTGCCATTCCCAGGTCCAACAAGGCAACCCTCAGCGGTG
>Monodelphis_domestica_41
CTTATAGAAATTGTCTCCGGTGATGAGGGTTCAGGAACAATCCCATCCACTGAGGCTACA
GGTCCCACAACTTCCTCACCGGTGGCAGGACCTATCCATTCGGTCGTG
>Monopterus_albus_42
CAGAAGACAGGGGAAGAAGATAACCAATCTGCTGTCACACCTCCTTATCCTTGGGTCACC
CATCAGCCTGGATCTGTATGGGAGTCTATGGACTACGGCTGGACGCACACTGACTGGCCT
CCAGAGGAGGAGCAGCCTCTGGACTGGCTGACTGATCAGGCCACAGTTATAAATTCTGAT
GTCATCTGGGTCACCAGTGCTCCCCATGAAGAAGTGCCCCTTGATACAGCACTGGACCCT
CCAGCAAAGGGGGCTGAGACTCACGGGCAACACACTGACAGTGGAGGAGTTGACAGGTTG
AAGTTGGGGCAGAGAAAACAGCCTGAGCAGGAAGTTTTGCCAAACACAATCTACACCAGT
CCTCCTACCACCAGCTCCAGCCCTACCCCAGACTTTTATGAAGAGGACAAGGAGGAGACC
ACAGCTTTTCCCTTCCCTTCCACCTCCACAGTCTCTGAGGGAGCTTGGAATTGGTGGGCG
GGGTCCACTGCTTCCAGTCAGAAACCAGAGGATTCAGTCATAAACCACAACATGCCTACA
GATGCCAGCTACTATGGTGAACAAAGAAAAAAACAACATCCCCTTAGTGAACACTCTGAC
TTCCCAGAGGAGGAGAAAAGGGACAATGAGGAGATTACACACTCCCTAGACCCAACTGTT
CCCACTCCTTCCCAAACACCCCCGAGCAAGAGTGGAGCAAGTGGTGTCACTGTGGACTCT
GTCCAGGAAGACAGGGGCCAGAAACAGAGCAGCACCTGGCTCCTT
>Mus_musculus_43
CCCATCCCTGTTAGGGAAGACACCAAGGAAGAGGAGGGCTCTGGGGAGCCTCCAGTCAGC
CCTACGCCAGGCTCTCCGACAGGTCCCCCTTCTGCAAGGCCAGTGCACTCTGGCGTG
>Mustela_putorius_furo_44
CCCACCGAGGTGAACACTGATGGTGATGGTGACGGCGGTTCTGGGGAGCCCCCGGTCAGC
CCGACTCCCGGCGCCACCTTGAGCCCCTCACCTATAGGGCCCTTGCATTCTGGAGTG
>Myripristis_murdjan_45
AAGACAGACGGGGATACGGATAAAGACACGGATGGGTGGGAGGGCTCCGGAGCAGCCACA
ACTCCATACTTTTTCACAACACCCAGTGTGAAATATCCAGAGCCCACAAGGCGACCCTCC
AAGGTAACA
>Nothoprocta_perdicaria_46
AAAGTGGGTGATGAGGAGGAAATGTACTCGGGCGACAGGGAGCCCAGCACYGAGGTGCCT
GCCGCCACCAGGACACCGCCAAAGGCAGGTCCCCTGCACCCTGGCGTGCTG
>Numida_meleagris_47
CCCTCCCTGCCGGAGGACGGCATGGACGAGTACTCGGGAGATTTTGGGCCCCCCCTGCCC
GTCCCCAGCCACATCCCACCCAAAGCAGAGCACCTGCACCCTGGGGCGCTG
>Oncorhynchus_mykiss_48
AAAACAGTCGGAAATGAAAGTGTTCCCTTAACAACGCCTGTCCACAGCGACTTTTTAGCG
CCAGGTGTTAACTTTACAAGTAATGTCTCATCAGCAACAGCCGGGGGGTTTCTT
>Ornithorhynchus_anatinus_49
ATCGACGGCGACGGCACCGTCGAGGAACCCGGCTCGGGGGAGCCTTCGCCGGCGCCGCCG
ACCTCCACCACCTCCCCAGAGACCCGGCCCGCCGGGAGGGGCGTCCCCCCC
>Orycteropus_afer_afer_50
GTGATCCACAGCGACGACGATGGCTCTGGGGAGCCCCCGGCCAGCCCAGCGCCCAGCGCC
ACCTCTAATCCCCCAACCTCGGGACCCGTGCATTCGGGCGTT
>Oryctolagus_cuniculus_51
ACGCAGGTGAGCGACGGCGGCGACGGCGGCGACGACGGCGGCTCCGGAGAGCCTCCAGGC
TCCGGGGCGCCCGGCTCCACCCCGGCTCCGCCGCCGGCCGCCGGGCCGGTGCACTCAGGC
GTG
>Oryzias_melastigma_52
GAGGACGACGAGGAGGATGGAAGCGAGGGCTCCGGATTAGTAACCCCAACTCCAGACGCA
ACATTTCCAGATCCAAAGAGAAGACCCTCGGGGGTGTCGCCGGGGGGTCTT
>Pangasianodon_hypophthalmus_53
AAGACAGAAGGATTAAGCACAACAGAATCTGTTAGCATCTCTACACCTACAAGCAGGTCT
CCCCCAATCGATACAGCGTCGTTCTTCTCAGCT
>Paralichthys_olivaceus_54
AAAATCGAAGGCTACACAGAAGAGACCACAGATCCAAACACCCCCACAACAGAGTCTGTT
TTACCCGACCCAACGAGACGACCCTCGGGGGTG
>Paramormyrops_kingsleyae_55
AAACAAGACGTAGGGGTGTACGACTTTACAACTCCAACTCCACCGCCTCCGGGAAATAAA
ACTTCGTCGGTGTCACCCGGC
>Petromyzon_marinus_56
>Pteropus_alecto_57
CCCATCAATGTGAGCCGCGGAGATGAAGGCGGCTCTGGGGAGCCCCCCGTCAGCCCGACT
TCTGGCGCCACCTCAAGCCCGTCGCCTGTAGGGTCTGTGCATTCGGGCGTA
>Sarcophilus_harrisii_58
TCCATAGAAATCAACCCCGTTGATGGGGGCTCAGGAGAGCCCCCATCCACCGAGACTCCA
GACACCACCACCTCCCCACCCCCCCAAGGACAGGTCCATTCGGTCGTG
>Scyliorhinus_canicula_59
AGCGAGGGTTCGGGCAGTGGGGAGCTGGTCCTGGAGCCCACCCCGGGCACCGGGCACCCG
GCCAGGGCTGGCCTC
>Sorex_araneus_60
CCAGTTAAGGTGAATGAGGACGCAGGCTCTGGAGAGCCGCCCATTAGCCCGACTCCCAGC
GCCACTTCTAGGCCCTCGCCTGCGGGGCCCATGCAC
>Sparus_aurata_61
AAAAGCTACGATGACGGGGACTCAGACGGAGGGTCCGGAGCGGCCCCGACGCCGGACACC
CCCGGGACATCCGCGGTGCCACATCCAGAGCCGACCAGGCAGCCGTCCGCCGTG
>Sphaeramia_orbicularis_62
AAAGTAGCAGACAGTGAACATTTTATGACCACTACCATCCCTGTCATCACAGGTTTAGCA
AAACCAGCTTCTAAAAATAACACAGTGACAGGCTCCTCTGCTGCTGCTGGTGGTTTCATC
>Thalassophryne_amazonica_63
AAGAGTGAGGACGACACGGACACGGACGGGTGGGAGGGATCCGGTGCGTCCACCACGACC
CCACCTGTCCTCACGACGACCGGCGTAAAGAAGCCCCCGGAGCCCACCAGGAGGCCCACG
CAGTCCTCAGCGGGGAAACTG
>Trachemys_scripta_elegans_64
TCTGAGGATGAGTTTTCAGGTGAGACGGAGCTCTACCCGGAAACAGCAGCCCCCACCCGT
GTCCCACCGAAGTCAGACAGCCTCCACCCCGGAGTG
>Trichechus_manatus_latirostris_65
CCTGTCACGGTGAACGACAGCGAGGACAGCGGCTCTGGAGAGCCCCCGGCCAGCTCGGGG
CCCAGCACCACCTCGGGGCCCCCACCCTCGGGGCCCTTGCATTCGGGCGTT
>Trichosurus_vulpecula_66
TCCGAAGAACTCACCCCCGTTGATCTTGGTTCAGGAGAACTCCCATTCACCGATACTCCA
GACACCACAACTTCCCCACCCACTGAAGGACCGGTGCATTCGGTCGTG
>Tupaia_chinensis_67
ATCACGGTGACCAGTGATGAAGATGACGGCTCTGGGGAACTCCCTACCACCCCGTTGTCC
ACCTCGAGCCCCACTCCGTCGAGGCATTCAGGCGTG
>Xenopus_tropicalis_68
CCTGCTGAAGGTTCAGGTGAAGACCTCACAACATCAATTCCACCATTTAAGCCAACTCCA
CCTGGAGATGACAACTCTTTTCAGCAGCCCATTATG
