# Supplementary material for: A glimpse into the past: phylogenesis and protein domain analysis of the group XIV of C-type lectins in vertebrates
Source: BMC Genomics. 2022 Jun 4;23:420. doi: 10.1186/s12864-022-08659-6 (PMC9167495; doi:10.1186/s12864-022-08659-6)
Supplement: Supplementary file 11 — Additional file 11: Supplementary file 4. CDS of one representative species per vertebrate order of Thrombomodulin extracellular domain. [file 12864_2022_8659_MOESM11_ESM.zip › Supplementary file 4_Thrombomodulin/Tme5_EGF_Thrombomodulin.fasta]

>Acipenser_ruthenus_Tme5_EGF_like0_THBD_0
TTACATTGTTCTACTTCTGAATGCCCTGCTGAATGTGATCCAAATATAAGCTGGCAATGT
CATTGTCCAGATGGATTTGTATTGGACATGAGGGAAAATGGGCATTTCTGCATA
>Alligator_mississippiensis_Tme5_EGF_like0_THBD_1
TTGTTTTGCAACGAGAGTCAATGCCCAGCTGAATGCGACCCCCACGTCCAGAGTAATTGC
GTGTGCCCTGACGGGTTCATCTTGGATGAAACTGAGACGGGTCCCAAAATGTGTATA
>Anguilla_anguilla_Tme5_EGF_like0_THBD_2
ATCTACTGTGATAAAAACGAGTGCCCCGCGCGATGCGACATAAACGATCCGACAGAATGT
CTGTGTCCGGAAGGATATATAATGGATATGCCCATGCAAGACAAACGAGTTTGCCTT
>Apteryx_rowi_Tme5_EGF_like0_THBD_3
CACTGCGACCGCAGCGAGTGCCCGGCCGAGTGCGACCCGCACGCCCAGGACTCCTGCGAG
TGCCCCGACGGCTTCATCTTCGACGACCGGGAGGGCGGCCTCAAGTTCTGCGTC
>Aquila_chrysaetos_chrysaetos_Tme5_EGF_like0_THBD_4
CTCTACTGCAACCGCAGCCAGTGCCCGGCCGAGTGCGACCCGCACACCCTGTCCTGCGAA
TGCCCCGACGGCTTCTTGCTGGACAGCGATGCCGACAGCGGGCACGTCTGCGTG
>Betta_splendens_Tme5_EGF_like0_THBD_5
CTTCACTGCGGAGCAGCGGAATGTCCCGCGGAGTGCGACCCGAACGACGACTCCCAGTGC
AACTGCCCCGATGGCTTCATAGCAGAGGAACGAGACGAGGGGGTGTTTTGCCTA
>Boleophthalmus_pectinirostris_Tme5_EGF_like0_THBD_6
CTCTACTGTGGTAAGGAGGAGTGCCCTGCTGAATGTGACCCTAACAATAAATTCCAATGT
TTCTGCCCAGACGGATACATTATAGAAGAACGTGATGGTGGGTCAGTTTGTATA
>Calidris_pugnax_Tme5_EGF_like0_THBD_7
CTGCACTGCAACCGCAGCCAGTGCCCGGCCCAGTGCGACGCGCACACCATGTCCTGCGAG
TGCCCCGAGGGCTTCCTGCTGGACGAGGACGCCGACGGCGGCGGGGGGGTCTGCGTG
>Calypte_anna_Tme5_EGF_like0_THBD_8
CTGCACTGCAACAGCAGCCAGTGCCAGGCCCAGTGTGACCCGTTCACCCTCTCCTGCGAG
TGCCCCGACGGCTTCGTGCTGGATGAGGACCAGAGGGTCTGCGTG
>Camelus_ferus_Tme5_EGF_like0_THBD_9
ATGTTCTGCAACCGCACGTCGTGCCCGGCGGACTGCGACCCCAACAACCCGGAGTCCTGC
CGGTGCCCGGACGGCTACATCCTGGACGAGAGCAGCATGTGC
>Carcharodon_carcharias_Tme5_EGF_like0_THBD_10
TTCTATTGTCAGACTAACACAGAATTCTGCGATGCCAGGTGTACAGGGGATGAGTGTTAC
TGCCCCGAGGGTTATCTACTTGACGACCGTATTAACAAATGCCAA
>Chanos_chanos_Tme5_EGF_like0_THBD_11
CTTCACTGCTCTCAGAGAGAGTGCCCTGCGGTGTGTGATGTAAACAATGACTTTCACTGT
GACTGTCCAGACAACTACATTCTCGAGGAGAGGCGGACAGGAAGGTATTGCGTC
>Corvus_moneduloides_Tme5_EGF_like0_THBD_12
CTGTACTGCAACGCCACCGAGTGCCCGGCCGTGTGCGGGGCCGGCGGCAGCTGCGATTGT
CCTGAGGGCTTCGTGCTGGACGGCAGCGACCTGTGC
>Cottoperca_gobio_Tme5_EGF_like0_THBD_13
CGCCACTGCGGGGAGGAGGAATGCGTCGCAGAGTGCGACCCCAATGACAGGTTCCAGTGC
TTCTGCCCCGAGGGTTATATAGCAGAGGAGAGAAAAGATCAAACGGTTTGCATT
>Cygnus_atratus_Tme5_EGF_like0_THBD_14
CTGTACTGCGACCGCAGCCAGTGCCCAGCCGAGTGCAACTCGAACACCCACTCCTGCTAC
TGCCCCGAGGGCTTTGTGCTGGACGAGGCCTCCAGCAACGACACAGTCTTCTGCGTC
>Cyprinodon_variegatus_Tme5_EGF_like0_THBD_15
CTGCACTGTGGGGAGGAGGAGTGTCCCGCCATGTGTGACCCCAACAACCAGTTCCAGTGC
TTCTGCCCCGACGGCTTTCTGTTGGAGGAGAGAGCAAACGGCTTCTTCTGCTTA
>Danio_rerio_Tme5_EGF_like0_THBD_16
ATGCACTGTACGGACATGAGATGCAAGCCTGAATGTGATCCCAATAATAACTACCAGTGC
GACTGCCCTGATGGTTTCCTATTTGACGAAGATGACAGATATTGCGTT
>Dasypus_novemcinctus_Tme5_EGF_like0_THBD_17
TTGTTCTGCAACCAGTCCACGTGTCCGGCCGACTGCGACCCCAACACCCCGGAGAATTGC
GAGTGCCCGGAAGGCTTCATCCTGGACGAGGGTTCCGTGTGC
>Echeneis_naucrates_Tme5_EGF_like0_THBD_18
CTTTACTGCGGGAAGCCGGAGTGCCCTGCGCTGTGTGATCCGAATAATGCCTTCCAGTGC
TACTGCCCTGACGGGTATGTCATTGAGGAGAGAGTTGACGGCCAAGTCTGCCTG
>Echinops_telfairi_Tme5_EGF_like0_THBD_19
ATGTTCTGCAACCAGACCACGTGCCCCGCGGACTGCGACCCCCACGCCCCGCAGGTCTGT
GAGTGCCCGGAGGGCTACATCCTGGACGACGGCTTCGTGTGCGCAGAC
>Electrophorus_electricus_Tme5_EGF_like0_THBD_20
CTTTACTGTCAAGACTGGGAATGTCCAGCTGTGTCCTGTGACCCTAACAACCCATTTCAG
TGTGATTGCCCACGTGGGTTCATTATAGAAGAGAGGTCAACAGAATATTTTTGTATT
>Elephantulus_edwardii_Tme5_EGF_like0_THBD_21
CTGTTCTGCAACCAGACTTCGTGCCCCGCCGACTGTGATCCCCACTTTCCTGAAAGCTGT
CATTGCCCCGATGGCTACATCCTAGACGAAGGTTCCGTGTGT
>Equus_caballus_Tme5_EGF_like0_THBD_22
ATGTTCTGCAACCAGACTGCATGCCCAGCCGACTGCGACCCCAATAACCCGTCTAACTGC
CAGTGCCCGGAAGGCTACATCCTGGACGACGGCGTCATATGCACA
>Esox_lucius_Tme5_EGF_like0_THBD_23
ATGCACTGTTCTTCAGCCAAATGTCCGGCCATATGCGACGGACAAAATCAGTGTATCTGT
CCTGATGGTTTCATAAAACATTTGCATTTTTGC
>Eudyptes_filholi_Tme5_EGF_like0_THBD_24
CTGCACTGCAACCGCAGCCAGTGCCCGGCCCAGTGCGACCCGCACAGCCTGTCCTGCGAG
TGCCCCGAGGGCTTCTTGCTGGACGACGATGCCGACAGCGGGCAGGTCTGCGTG
>Falco_rusticolus_Tme5_EGF_like0_THBD_25
CTGCACTGCAACCGCAGCCAGTGCCCGGCCCAGTGCGACCCGCACACCCTGGCCTGCGAG
TGCCCTGATGGCTTCGTGCTGGACGACGATGCCAACAGCAGCAAGGTCTGTGTG
>Galeopterus_variegatus_Tme5_EGF_like0_THBD_26
ATGTTCTGCAACCAGACTGCATGTCCGGCCGACTGCGACCCCAACACCCCGGGTAGATGC
CAGTGTCCCGACGGCTACATCCTGGATGAAGGTTTCATGTGC
>Gallus_gallus_Tme5_EGF_like0_THBD_27
TGCGAGGACGGCAGATGCCTGGCCGAGTGCGACGCCAGCGGCCTCTACTGTGTCTGCCCC
GATGGCTTTCTGCTGGACCACCTGCCCAATGGTGTCTCGCTCTGCGTT
>Gouania_willdenowi_Tme5_EGF_like0_THBD_28
TTGCATTGTGGGAAAGAGGAGTGTCCTGCAGAGTGTGACCCCAACAACAGGTTCCAGTGC
TACTGCCCCTCAGGCTATGTGAGTGAGGAGCGAGGAGACGAGGTGTTCTGCTTA
>Hippocampus_comes_Tme5_EGF_like0_THBD_29
CTGCACTGTGGCAAGGAGGAGTGCGTCGCGGAATGCGACCCCAACGACAAGTACCAGTGC
TACTGTCCCGACGGCTACATCGCGGAGGAGAGAGAAGACCACACCGTGTGCATC
>Homo_sapiens_Tme5_EGF_like0_THBD_30
ATGTTTTGCAACCAGACTGCCTGTCCAGCCGACTGCGACCCCAACACCCAGGCTAGCTGT
GAGTGCCCTGAAGGCTACATCCTGGACGACGGTTTCATCTGC
>Lacerta_agilis_Tme5_EGF_like0_THBD_31
TTGTTCTGCAATCAAACCACGTGCTTAGCTGAGTGTGACCCACACACAGGGGAAACCTGC
TACTGTGCAGATGGCTTCATCTTGCAAGATGAACCAGATGGGACAAAAGTCTGCATA
>Latimeria_chalumnae_Tme5_EGF_like0_THBD_32
TGTAATGCTTCTGAATGCCCACCTTTACGTTGTGACCCAGTTGATACCTGGAGTTGCTTT
TGCTCAGAAGGCTTTGTCCTTGCTCCAAACAGCAATGGAACATTGAGGTGCTTC
>Lepisosteus_oculatus_Tme5_EGF_like0_THBD_33
CTATATTGCTCCTCATATGAATGTCCAGCTGTATGTGATCCAAACGTTTACTGGATGTGT
AAGTGCCCAGATGGATTTGTATTAGACCAAAGGGAAGATGGTTTGTACTGTGTT
>Manis_pentadactyla_Tme5_EGF_like0_THBD_34
ATGTTCTGCAACCAGACTGCGTGCCCAGCCGACTGCGACCCCCATGACCAGGCTTCCTGT
CAGTGCCCCGAGGGCTATATCCTGGACGAGGGCTTCATGTGC
>Maylandia_zebra_Tme5_EGF_like0_THBD_35
CTGTTCTGCGGGAAGGAGGAATGCCCCGCGGAGTGTGACCCGAACAATAATTTCCAGTGT
TACTGTCCCGACGGCTACGTAGTCGAGGAGAGAGTGGACAGTACCGTGTGCATA
>Megalops_cyprinoides_Tme5_EGF_like0_THBD_36
CTCCATTGTCCTTTTGAAGAATGTCTTGCCGAGTGTGATATAAACGACCCCAATGACTGT
ATGTGCCCCGAAGGCTTCATAAAAGACGAACGCGATAAAATATACTGTGTC
>Melopsittacus_undulatus_Tme5_EGF_like0_THBD_37
CTGCACTGCAACCACAGCCAGTGCCCGGCCAAGTGCGACCCTTACACCATGACCTGTGAG
TGCCCCGAAGGCTTCGTGCTGGACAACCTCGACAATAGGCAGGTCTGCATG
>Microcaecilia_unicolor_Tme5_EGF_like0_THBD_38
TTGTTCTGCAACACCACCGAGTGCCCGGCTAAGTGCACCCAGCACCCGCCCAGCTGCGAA
TGCCCCGATGGCTTCCTGATCGACGATGCTGACAGCAGCAACCCGATCTGCGTT
>Micropterus_salmoides_Tme5_EGF_like0_THBD_39
CTCCACTGTGATGAGGACGAATGCGCCGCCGAGTGCGACCCGAATGACAGCACGCAGTGC
TTCTGCCCCGACGGGTATTTATTAGACGAAAGGGATGACGGTTCATTTTGCATT
>Monodelphis_domestica_Tme5_EGF_like0_THBD_40
TTCTGCAACACCAGTGAGTGCCCAGCCATATGCAATCCCTATAATCCGGACGACTGCCAG
TGCCCAGACGGCTACATTTTGGATGAGGATCAGATGTGC
>Mus_musculus_Tme5_EGF_like0_THBD_41
ATGTTCTGCAATGAAACTTCGTGCCCAGCAGACTGTGACCCTAACTCTCCTACTGTTTGT
GAATGCCCTGAAGGCTTCATCCTGGACGAGGGTTCCGTATGC
>Mus_musculus_Tme5_EGF_like1_THBD_42
TTCTGCAATGAAACTTCGTGCCCAGCAGACTGTGACCCTAACTCTCCTACTGTTTGTGAA
TGCCCTGAAGGCTTCATCCTGGACGAGGGTTCCGTATGCACG
>Mustela_putorius_furo_Tme5_EGF_like0_THBD_43
ATGTTCTGTAACCAGACTGCATGCCCAGCAGACTGCGATCCCTACAGCCCAACTTCCTGC
CAGTGCCCTGAAGGCTACATCCTGGACGACGGCTTCATGTGCACA
>Myripristis_murdjan_Tme5_EGF_like0_THBD_44
TTGCACTGTGGTAAGGCGGAATGCCCTGCAGAGTGCGACCCCAATAATCCGTACCAGTGC
GACTGCCCAGATGGGTACATACTGGAGGAGAGACAGGACGAGATGGTTTGCTTG
>Nothoprocta_perdicaria_Tme5_EGF_like0_THBD_45
CTGCACTGCAACCGCAGTGAGTGCCCGGCCGAGTGCGACCCGCGCACTGAGGAGTCCTGC
GAGTGCCCCGATGGCTTCATCTTAGACGACCGCGAGGGCGGCCTCAAGTTCTGCATC
>Numida_meleagris_Tme5_EGF_like0_THBD_46
CAGTGCGAGAACGGCCGGTGCCTGGCCGAATGCACCTCCGGCGGCCTCTCCTGCTTTTGC
CCCGACGGCTTTGTGACGGACCAGCTGCCCGACGGTGTCACGTTCTGCATT
>Oncorhynchus_mykiss_Tme5_EGF_like0_THBD_47
ATGCACTGTTTTTTGGCCAAATGTCCAGTAATATGCGACAGACACAGTGCTGGGACACAA
TGTGATTGTCCTAGTGGCTTCATAAAGAGTGACGATTATTGCCAC
>Ornithorhynchus_anatinus_Tme5_EGF_like0_THBD_48
CTCTTCTGCAACCAGACCCAGTGCCCGGCCGACTGCGACCCCAGCCCCGAGGGCCCCTGC
TCCTGCCCGGCGGGCTACATCCTGGAGGAGGAGGCCGAGGCCGAGGGCGGCAACGTGTGC
AGC
>Orycteropus_afer_afer_Tme5_EGF_like0_THBD_49
ATGTTCTGCAACCAGACCGCGTGCCCAGCGGACTGTGATCCCAACAACCTAGACCACTGT
CAGTGCCCCGAAGGCTACATCTTGGACGAGGGCTCCATTTGC
>Oryctolagus_cuniculus_Tme5_EGF_like0_THBD_50
ATGTTCTGCAACCAGACGACGTGCCCGGCCGACTGCGACCCCAACTACCCGAGCACCTGC
CTGTGCCCCGAAGGCTACATCCTCGACGAGGGCTCGCTGTGCGCC
>Oryzias_melastigma_Tme5_EGF_like0_THBD_51
CTTTACTGTGACGAAGAGGAATGCCCCGCAACGTGTGACCCGAACAACGACGTCCAGTGT
TTCTGTCCGGATGGGTTCATGCTGGATGAGTGGGACGGGAACAGGATCTGCGTG
>Pangasianodon_hypophthalmus_Tme5_EGF_like0_THBD_52
CTTTATTGTCCACAGTGGGAATGTCCGGCTGTAGCCTGTGACATTAACAAACCTTTTCAG
TGCTCCTGCCCAGTGGGCTTCGTTCTAGAAGAACGGCAAAGTGATTATTTTTGCATT
>Paralichthys_olivaceus_Tme5_EGF_like0_THBD_53
CTCCACTGCGGGGAGATTGAGTGCCCTGCCGTGTGCGACCCAAATGACGTGTTCCAGTGC
TACTGCCCCGAAGGTTACGTCGCAGAGGAGAGAGGCGACCAGACATTTTGCATT
>Paramormyrops_kingsleyae_Tme5_EGF_like0_THBD_54
CACTGCCCGAAGGAGGAATGCCCTGCGAAGTGCGATCCGAACAACGAAATGCAGTGTTAC
TGTCCGGAGGGATTTATCGCCGAGCCAAGAGACACAGGCACCGTCTGC
>Pteropus_alecto_Tme5_EGF_like0_THBD_55
ATGTTCTGCAACACGACTTCATGCCCAGCGGACTGCGATCCCAACAACCCAGCTACCTGC
CAGTGCCCCGAGGGCTACATCCTGGACGAAGGCTTCAAGTGC
>Sarcophilus_harrisii_Tme5_EGF_like0_THBD_56
ATGCTGTTCTGCAACACCACCGCGTGTCGGGCCAAATGCAACCCCTACAATGTAGACGAC
TGCAAGTGCCCGGAGGGCTATATTCTGGATGAGAACCAGATGTGCAGC
>Scyliorhinus_canicula_Tme5_EGF_like0_THBD_57
TTCTATTGTGACACTGACCCCTGCGAAGCCAAGTGTACAGGGCTTGGCTGTGACTGCCCC
GTGGGTTACATCCTGGACGAGGACCAGGGGAAATGCTAT
>Sorex_araneus_Tme5_EGF_like0_THBD_58
ATGTTCTGCAACAAGACTGTCTGCGAAGCCGACTGTGACCCCAACAGTCCGGGTGTCTGT
CGGTGCCCTGAAGGCTACATCTTGGACGAGGACTCCATGTGC
>Sparus_aurata_Tme5_EGF_like0_THBD_59
CTTCACTGCGGGAAAGCGGAATGCCGCGCAGAGTGCGACCCGAACGACATGTCGCAGTGC
TTCTGCCCCGAAGGGTACGTAGCAGAGGAGAGGGGGCGCGACACGTTTTGCATT
>Sphaeramia_orbicularis_Tme5_EGF_like0_THBD_60
ATGCACTGTGGACAAATGAAATGCCCTGCAGTATGTGAGGGAAACTTTGAATCATGCGAC
TGTCCTGACGGCTATATAATCAGTGAAGGCTTTTGT
>Thalassophryne_amazonica_Tme5_EGF_like0_THBD_61
CTGTACTGCGGTGTGGAGGAGTGCGCGGCCGTGTGCGACCCAAACAATCACTTGGAATGT
TACTGTCCGGATGGGTACGTGTACGACGAGCGGGAACAGCACGTGGTCTGCGTC
>Trachemys_scripta_elegans_Tme5_EGF_like0_THBD_62
CTATTTTGCAACCAGACTGAATGCCCAGCAGACTGTGACCCCCATACACAGGATACGTGC
TACTGCCCGGATGGCTTTGTTTTGGATCACTACAATGGTAGTGCAAAGATGTGTGTT
>Trichechus_manatus_latirostris_Tme5_EGF_like0_THBD_63
ATGTTCTGCAACCAGACCGCGTGCCCGGCTGACTGCGATCCCAACAACCTGGACAGCTGT
CACTGCCCCGATGGCTACATCCTGGACGACGGCTCCATGTGC
>Trichosurus_vulpecula_Tme5_EGF_like0_THBD_64
CTGTTCTGCAACACCACTGCATGCCCGGCCAAATGCAACCCCTACAATGTAGACGACTGC
AAGTGCCCGGAGGGCTATATTTTGGACGAGAACCAGATGTGC
>Tupaia_chinensis_Tme5_EGF_like0_THBD_65
ATGTTCTGCAACCAGACCTCGTGCCCGGCCGACTGCGACCCCAACACCCCTGGGAGCTGC
CAGTGCCCGGAGGGCTACATCCTGGACGACGGCTTCATGTGCACG
>Xenopus_tropicalis_Tme5_EGF_like0_THBD_66
CAGTTTTGCAACACCACCACCTGCCCTGCTTTCTGCAATGACAACTTTGTTGACCAATGC
AACTGCCCTGATGGATATGTACTGGACACAGATGAAGAGCTCAAATTTGTGTGTAGA
