# Supplementary material for: A glimpse into the past: phylogenesis and protein domain analysis of the group XIV of C-type lectins in vertebrates
Source: BMC Genomics. 2022 Jun 4;23:420. doi: 10.1186/s12864-022-08659-6 (PMC9167495; doi:10.1186/s12864-022-08659-6)
Supplement: Supplementary file 11 — Additional file 11: Supplementary file 4. CDS of one representative species per vertebrate order of Thrombomodulin extracellular domain. [file 12864_2022_8659_MOESM11_ESM.zip › Supplementary file 4_Thrombomodulin/EGF-like_Thrombomodulin.fasta]

>Acipenser_ruthenus_0
TGCCAGATTGATAATGGTGGTTGTGAACATCAGTGCCAAATGATCAACAGTCAGCCCCAG
TGCATCTGTCCACCAGGTAGTCAGCTGAAAGGTAATAAGTTTACCTGC
>Alligator_mississippiensis_1
TGCCAGGTGGAGAACGGGGGGTGCGAGGGCACGTGCCAGGAGAAGGATGGGCATCCGTCC
TGCGCCTGCCCCGAGGGGAGGAAGCTGGAGGCGGACGACCGCAGCTGC
>Anguilla_anguilla_2
TGTGAGGTGGAGGGAGGCGGCTGCCAGCACAAGTGCGTCAAAAACGGAGGGCCACAGTGC
GTGTGCCCACCTGGCCAGGCGCTTCAGAGTAACGGGGTAACTTGT
>Aquila_chrysaetos_chrysaetos_3
TGCCGCCTGGCTAACGGGGGCTGCGAGGGGGCTTGCGGCGAGGAGGGCGGCCGGCCGGCC
TGCTCCTGCCCCGACGGCAAGGTGCTGGCCCCCGACGGCCGCGGCTGC
>Betta_splendens_4
TGCGAGGTAGATAACGGGGGGTGCGAGCACACGTGCACGACGCACCACAAAAAGGGCCCG
TCCTGCTCCTGTCCGCCGGGGGAAGTAGTCAACGCCTCCAACAAAATCACGTGCCAA
>Boleophthalmus_pectinirostris_5
TGTGAAATCCAAGGAGGAGGTTGTGAACATAAATGCACAATTAATCCAGTAAACCATCCT
GTGTGCTACTGCCCCTCTGGCAACATCGTCAACCCTGCAAATAATCGAACTTGCGAA
>Calidris_pugnax_6
TGCCGCCTGGATAACGGGGGCTGCGAGGGGTTGTGCGAGGAGGAGGGGGGGCGGCCGCGC
TGCTCCTGCCCCGACGGCAAGGTGCTGGCTCCCGACGGCCGCAGCTGC
>Calypte_anna_7
TGCCGCTTGGCTAACGGCGGCTGCGAAGGGACCTGCGAGCAGGAGGAGGAGGGCGGGCAG
CCGCGCTGCTCTTGCCCCGATGGCAAGGTGCTGGCCCCCGACGGCCGCGGCTGC
>Corvus_moneduloides_8
TGCGAGGTGGCCGGCGGCGGCTGCGCGGGGACGTGCGGAGAGGAGCGCGGGCGGCCGCGC
TGCTCCTGCGCCGAGGGCACGGTGCTGGCCGCGGACGGGCGCGGCTGT
>Cottoperca_gobio_9
TGCGAGATACACGAAGGTGGGTGTGAGTATAAATGCGTAGTGGACCTCGAACATGTGTAC
TCCTGCTACTGCCCCCCAGGCCAGACCATCAACCCTGCAAATAAAGTCACCTGC
>Cygnus_atratus_10
TGCCGCCTGGCCGGCGGCGGCTGCGAGGGGAGCTGCGCCGAGCCTGGGGGGCGGCCGAGC
TGCTCCTGCCCCGCCGGCAAGGCGCTGGGCCCCGACGGCCGCGGCTGCGCC
>Cyprinodon_variegatus_11
TGCGAGATAAAGGAAGGAGGCTGCGAACATAAATGCGCCGTGGATCAAAACAACGCCCCC
ATTTGCTACTGCCCGCCGCAGCTCATCGTGGACCCGATTAACAGGGTGACCTGCCAG
>Danio_rerio_12
TGTGAGGTTTTTGATGGTGGATGTGATTATAAGTGTGTTAAAAACGGCCAGAGCCAGTCA
TGCATCTGTCCGCCTGGATTTAAGCTGGACACAAACGGGATATCGTGC
>Dasypus_novemcinctus_13
TGCAGCGTGGAGAACGGCGGCTGCGAACACACGTGCAACGGGAGCGCGGGGCCACCCAGC
TGCCTCTGCCCGGCCGACGCCGCCCTGCTGACAGATGGGCGCTCCTGC
>Echeneis_naucrates_14
TGCGAGATAAAGGAAGGCGGCTGTGAGCACAAATGCGCCGTGGACCCAAACGAAGTCCCG
TCGTGCTACTGCCCCCCCGGCCAGACCGTCAACCCCGCAAACAAGGTCACCTGC
>Echinops_telfairi_15
TGCCGGGTGGAAAACGGGGGCTGCCAGCACGCCTGCAACCGCAGCTCGCCGTCCCCCACT
TGCCTCTGCCCCGCGGACGCCATCCTGCAGGCGGACGGGCGCTCCTGC
>Elephantulus_edwardii_16
TGCGCGGTGGAAAACGGAGGCTGTGAGCACGAATGTGAAGGGGACGCTGGCCTGCCGCGC
TGCCTGTGCCCGGCCGAGAGGGCTCTGCAGGCCGACGGGCGCTCCTGC
>Equus_caballus_17
TGCAGCGTGGAGAGCGGCGGCTGCGAGCGCGCGTGCAACCGGAGCGCCGGGACGTCGCGG
TGCCTCTGCCCCGCCGACGCCGCCCTGCAGGCCGACGGGCGCTCCTGC
>Eudyptes_filholi_18
TGCCGCCTGGCCAACGGGGGCTGCGAGGGGGCCTGCGGCGAGGAGGGCGGCCGGCCGCGC
TGCTCCTGCCCCGACGGCAAGGTGCTGGCCCCCGACGGCCGCGGCTGC
>Galeopterus_variegatus_19
TGCAGCGTGGAGCGCGGCGGCTGCGAGCACTCATGCAACCAGAGCGCCGGCGCACCCCGC
TGCCTCTGCCCAGCCGACGCCGCCCTGCAGGCCGATGGGCGCTCCTGC
>Gallus_gallus_20
TGCCGCCTGGACAACGGCGGCTGCGAGGGAAGCTGCGAGGAGCTGGACGGGACTCCGAGC
TGCGCCTGCCCCGCCGGCAAGAAGCTCGGCCCCGACGGACGCAGCTGC
>Gouania_willdenowi_21
TGTGAGGTGCACGAGGGGGGGTGTGAGTACCGGTGCGTCCAGGACCCCCACAGCCCCCCC
TCCTGCTACTGCCCCCCCGGACACACCGTCAACCCCAATAACAGGGTCACGTGT
>Hippocampus_comes_22
TGCGAGATCCTCGAGGGGGGCTGCGAGCACAAATGCGCCATGAATGACGATCACGAGCCG
TCGTGCTCGTGCCCGCCCGGCCTCTCCATCAACCCCGTGAACCAAATCACGTGC
>Homo_sapiens_23
TGCAGCGTGGAGAACGGCGGCTGCGAGCACGCGTGCAATGCGATCCCTGGGGCTCCCCGC
TGCCAGTGCCCAGCCGGCGCCGCCCTGCAGGCAGACGGGCGCTCCTGC
>Latimeria_chalumnae_24
TGCCGTATAGAAAATGGTGGTTGTGAGTATTCATGTGAAGTGCTGAATAACAAACCCCAG
TGCACTTGTCCGCTAGGTAAGGGCTTGAATGAGGATCAATTTACCTGTTCC
>Lepisosteus_oculatus_25
TGTGAGTTTGAAAACGGTGGCTGTGAGCACCAGTGCAGAATGAAGAATGGTAAACCAGAG
TGTATTTGCCCACCTGGTGAGGAACTGAAAGGTAATAAACTAAACTGT
>Manis_pentadactyla_26
TGCCGCGTGGAGAAGGGCGGCTGCCAGCACGCGTGCAATGGGAGCGCCGGGGCGTCGCGC
TGCCTCTGCCCTGCGGACGCTGCCCTGCAGGCGGACGCGCGCTCCTGC
>Maylandia_zebra_27
TGCGAGATGGACGAAGGCGGGTGTGAATATAAATGCACGGAGAGTCCTAACAAGATGCCT
TCGTGCTACTGCCCACCAGGAAAAACCCTTAATCCTGCGAATAAAGTGACCTGC
>Megalops_cyprinoides_28
TGCGAGATAGCGAAAGGTGGTTGCGATCATCAGTGTTTTCAGGGTGGACAGTGCAGTTGT
CCGCCTGGACAGGCACTTGAAAGGAATAACGTCTCCTGTGCA
>Melopsittacus_undulatus_29
TGCCGCTTGGCCAACGGGGGCTGCGACGAGACGTGCAAGGAGGACAGCGGGCAGGCTTGG
TGCTCCTGCCCCGAGGGCAAGGTGCTGAGCAGCAACGGGAGAGGCTGC
>Microcaecilia_unicolor_30
TGCGAGGTGGAGCGTGGAGGCTGCGGGCACACGTGCCAGGACTCCCGCTGCTCCTGCCCC
GCGGGGCAGCGGCTGGCTGCGGACGGGCGCAGCTGCTCCCCG
>Micropterus_salmoides_31
TGCGAGATAAACAACGGTGGATGCGAGTACAAATGCGCAGCAGGCCCCAAACATGTGTTC
TCCTGCAGCTGCCCACCGGGGCAAGCCGTCAACCCTACAAATAAAGTCACCTGC
>Monodelphis_domestica_32
TGCCGGGTGGAGAATGGTGGCTGCTCACAGATTTGCAGTCAAGACAATGGGAACCCTGAG
TGCCTTTGCTCACAGGGGACTCTTTCAAAGGCCGACCTGCGCTCTTGC
>Mus_musculus_33
TGCAGCGTGGAGAATGGTGGCTGTGAGTACTTGTGCAATAGGAGCACGAATGAACCCAGA
TGCCTCTGCCCCAGAGACATGGACCTGCAGGCCGATGGACGTTCGTGT
>Mustela_putorius_furo_34
TGCAGCGTTGAGAACGGCGGCTGCCAGGACACTTGCAACAGGAGCGCTGAGACGTCTCAG
TGCTTCTGCCCGGCTGACGCCTACCTAGAGGCTGACGGGCGCTCCTGC
>Myripristis_murdjan_35
TGCGAGATAATCGAAGGTGGCTGCGAATACAAATGTGCAGCGGATCACCAGGAGCCCCCC
TCCTGCTTCTGCCCGCCGGGCCAAGAGGTGAACCCTCAAAATAACGTCACCTGT
>Nothoprocta_perdicaria_36
TGCGAGCTGGGCAACGGTGGCTGTGATGAGGAGTGCCGGGACAAGGACGGGCGACCGCGC
TGCTCCTGCCTGCCTGGCACGCGGCTGGGTACTGACGGGCGCTCCTGC
>Numida_meleagris_37
TGCCGCGTGGCCAACGGCGGCTGCGAGGAGAGCTGCGAGGAGCTGGACGGGGCTCCGCGC
TGCTCCTGCCCCGCCGGCAAGAAGCTGGGCCCCGACGGGCGCGACTGC
>Ornithorhynchus_anatinus_38
TGCAGCCTGGATCAGGGCGGCTGCCAGGGCACCTGCAAGCGGGAGTCCGGCGGGCCCGAG
TGCGAGTGCCCCGGGGAGACTGTCCTGCTGGCCGACGGGCGCTCCTGC
>Orycteropus_afer_afer_39
TGCCGCGTGGAGAACGGTGGATGCGAGGGCTTGTGCAACTTGAGTGCGGGACATCCTCAG
TGCCTCTGCCCCGCCTACGGTGCCTTGCAGCCTGACGGGCGCTCCTGC
>Oryctolagus_cuniculus_40
TGCAGCGTGGGGAACGGCGGCTGCGAGTTCGCGTGCAACGCGAGCGCTGGGGCTCCCCGT
TGCTTGTGCCCGGACGGCGCCGCCCCGCAGGCCGACGGGCGCTCCTGC
>Oryzias_melastigma_41
TGTGAAATAAAAGAAGGCGGGTGTGAGTTCAAATGCATCATAAACTCTGAGAAGTCTCCC
ACCTGTTACTGTCCACCCGGAGAGAGTGTCAACCCGGATAATGAAAGAACGTGTGGTGCG
>Paralichthys_olivaceus_42
TGCGAGATAAACGAAGGCGGGTGTGAGCACAGATGCGCAATGGACCCACACCAAGTCCCC
GCGTGTTACTGTCCGCCGGGACAAACCGTGAACCCTGCGAATAAAGTCACCTGC
>Paramormyrops_kingsleyae_43
TGCGAAGTTAACAAGGGCGGCTGCGATTTTGAATGCGTTACACATGATGGCAGTCAGTGT
GTCTGCCCCAGTGGAAAAACGGTCGGGGGAAACGGTGTCAGCTGCGTG
>Pteropus_alecto_44
TGCAGCGTGGAGAACGGCGGCTGCCAGCACACATGCAACCAGAGCGCCGGGGCGTCGCGC
TGCCTCTGTCCTGTCGACTCCGCCCTGATGGCCGATGGGCGCTCCTGT
>Sarcophilus_harrisii_45
TGCGGGGTGGAGAAGGGGGGCTGCTCGCAGATCTGCAGGCAGGACGGCGGGGCCCCTGAG
TGTCTTTGCTCGCAAGGGACCCTTTCCAAGGCCGACTTGCGATCCTGCCAG
>Sorex_araneus_46
TGCAGCGTGGACAACGGCGGCTGCGAGCACGCGTGCACCCTGAGCGCCGGGGCGCCGCGC
TGCGTGTGCGCGGCCGACACCGTCCTGCAGCCCGATGGGCGCTCCTGC
>Sparus_aurata_47
TGCGAGATACACGAAGGTGGGTGTGAGTACAAATGCGCAACAAACCCCAACAAGGAGTCC
TCCTGCTACTGCCCGCCGGGCCAGAGCGTCAACCCTGCTAACAATGTCACCTGC
>Trachemys_scripta_elegans_48
TGCCAGCTGGAGAACGGCGGGTGCGAGGCTTTGTGCCAGTGGGACGGCGGGACCCCGCGC
TGCACCTGCCCCCCCGAGAAGCAGCTGGACCAGGACCAACGCAGCTGCTCTTCC
>Trichechus_manatus_latirostris_49
TGCCGCGTGGAGAACGGTGGCTGCGAGCACTCGTGCAACGGGAGCGCTGGGCCGCCCCGG
TGCCTCTGCCCTGCCGACACCGCCCTGCAGGCTGACGGGCGTTCCTGC
>Trichosurus_vulpecula_50
TGCCGGGTGGAGAAGGGGGGCTGCTCCCAGATCTGCAAACAGGACAGCGGGGACCCTGAG
TGTCTTTGCTCGCAAGGAACCCTTTCGAAGGCCGACCTGCGCTCCTGC
>Xenopus_tropicalis_51
TGCATGATTGAAAATGGGGGATGTTCTTTTATTTGTAATGGGGATACTGAGGGCTCAAGG
TGTGAGTGTGGCCCAAACACGAACCTTAGTGATGATGGCAGGAGCTGT
